# Supplementary material for: Monitoring newt communities in urban area using eDNA metabarcoding
Source: PeerJ. 2021 Nov 26;9:e12357. doi: 10.7717/peerj.12357 (PMC8628619; doi:10.7717/peerj.12357)
Supplement: Supplemental Information 3 [file peerj-09-12357-s003.ods]

## Sheet: Feuil1
TableS1: Sample description with coordinates, collection date for eDNA analysis, observation of newts species for metabarcoding and morphological observation and numbers of morphological survey for each pond. Observations data in the form of "-" indicates that the pond was not investigated in morphological survey. Observations data in the form of "+", "++" or "+++" respectively indicate low, mode…
					Lissotriton vulgaris meridionalis		Ichthyosaura alpestris		Triturus carnifex	Triturus cristatus	Triturus cristatus / carnifex
Samples	Coordinates		Date of sample collection	Number of morphological survey	Metabarcoding (ASV)	Observations	Metabarcoding (ASV)	Observations	Metabarcoding (ASV)		Observations
	Latitude (X)	Longitude (Y)
5	46.195476	6.200235	2017.04.24	73	32'129	207	123'445	247	0	0	0
6	46.186207	6.174850	2017.04.24	93	1'655	55	111'376	155	0	0	0
7	46.22955	6.206835	2017.04.24	48	12'737	18	122'991	149	0	0	0
8	46.197582	6.185663	2017.04.24	81	7'247	439	163'868	292	0	0	0
9	46.185534	6.179063	2017.04.24	100	49'297	1'497	73'286	207	0	0	3
10	46.187822	6.180940	2017.04.24	54	2	12	121'072	185	0	0	0
11	46.191210	6.178180	2017.04.24	51	5	12	23'510	53	0	0	0
13	46.202381	6.207230	2017.04.24	1	387	0	79'561	50	0	0	0
16	46.202555	6.206695	2017.04.24	1	0	0	161'319	7	0	0	0
21	46.200634	6.182600	2017.04.24	1	0	0	138'958	35	0	0	0
24	46.192766	6.190231	2017.04.24	1	15'588	2	150'033	47	0	0	0
28	46.201918	6.220145	2017.04.24	1	0	0	161'738	150	0	0	0
31	46.189686	6.181842	2017.04.24	2	0	0	54'647	33	0	0	0
32	46.199952	6.177096	2017.04.24	1	0	0	78'077	42	0	0	0
34	46.186558	6.195153	2017.04.24	1	1	0	91'922	78	0	0	0
49	46.188166	6.181916	2017.04.25	28	8'060	30	37'265	41	0	0	0
57	46.186362	6.170222	2017.04.25	48	5'457	5	49'594	28	48	0	41
61	46.207728	6.229163	2017.04.26	0	81'314	-	3'441	-	0	0	-
84	46.202640	6.203739	2017.04.26	0	236	-	31'274	-	0	0	-
93	46.203873	6.193941	2017.04.25	1	0	0	135'194	32	0	1	0
96	46.198366	6.193846	2017.04.25	1	0	0	84'999	0	0	0	0
111	46.203662	6.191198	2017.04.25	1	353	0	18'697	0	0	0	0
117	46.199537	6.208771	2017.04.25	1	107	0	159'891	5	0	0	0
118	46.199065	6.178677	2017.04.25	1	0	0	18'099	9	0	0	0
122	46.187012	6.195198	2017.04.25	1	0	0	31'733	1	0	0	0
123	46.222666	6.248037	2017.04.25	5	0	0	10'972	5	4'208	8'752	0
128	46.196429	6.174288	2017.04.26	0	0	-	915	-	0	0	-
129	46.194792	6.187792	2017.04.25	45	33'753	170	11'680	11	23	146	0
BIS	46.165129	6.135019	2017.04.25	N/A	0	0	67'559	+++	0	0	+++
ROU	46.242017	6.218494	2017.04.25	N/A	0	0	1'833	+++	1'062	0	+
FOR	46.282291	6.129244	2017.04.25	N/A	0	0	33'695	+++	0	6'253	+++
MOU	46.193091	6.082035	2017.04.25	N/A	0	0	1'170	+++	0	1'844	+++
ECU	46.204569	6.253281	2017.04.25	N/A	0	0	33'129	0	0	0	0
GRA	46.173651	6.035962	2017.04.25	N/A	0	0	48'126	+++	0	0	+
GCH	46.207475	6.288577	2017.04.25	N/A	1'030	0	31'161	0	532	448	0
MIO	46.229165	6.214764	2017.04.25	N/A	1	0	60'311	+++	0	0	+++
MAT	46.242865	6.077059	2017.04.25	N/A	375	0	54'983	+++	1'398	105'734	+++
DOU	46.292689	6.139550	2017.04.26	N/A	0	0	6'300	+++	0	0	+++
GCO	46.174411	6.288577	2017.04.26	N/A	5'665	0	108'135	+++	3'510	0	+++
ParcB	46.192936	6.158642	2017.04.26	N/A	0	0	542	0	0	0	0
JBE	46.197057	6.222314	2017.04.26	N/A	602	0	54'450	0	0	0	0
DOL	46.227020	6.278866	2017.04.26	N/A	0	0	65'657	+++	0	0	+++
PTB	46.243838	6.193311	2017.04.26	N/A	1'024	0	55'291	++	573	0	0
CHO	46.229853	6.225586	2017.04.26	N/A	30	0	1'968	++	3'421	0	+
PIN	46.175847	6.156934	2017.04.26	N/A	0	0	70'614	+++	41'262	0	+++
