# Supplementary material for: Monitoring newt communities in urban area using eDNA metabarcoding
Source: PeerJ. 2021 Nov 26;9:e12357. doi: 10.7717/peerj.12357 (PMC8628619; doi:10.7717/peerj.12357)
Supplement: Supplemental Information 4 [file peerj-09-12357-s004.ods]

## Sheet: Feuil1
TableS2: ASV table of metabarcoding analysis with assignment, confidence value and representative sequence for each ASV. ,
ASV_ID	117	118	96	93	84	28	7	8	9	10	11	57	13	31	16	ECU	24	21	32	111	61	5	6	34	128	49	122	123	129	ROU	MOU	DOL	MAT	GRA	GCH	PTB	BIS	JBE	FOR	GCO	ParcB	DOU	MIO	CHO	PIN	taxon	idtaxa_confidence	representative sequence
ASV1	142881	16832	82186	132655	27574	157193	121737	161357	33530	110061	23205	35365	77255	25575	159400	15468	147753	135201	76590	18226	3387	77486	90025	89308	909	27367	30266	10799	11664	850	1165	48297	52208	46750	23681	39831	66853	43173	29221	99924	542	4854	56180	1244	68388	Amphibia;Caudata;Salamandridae;Ichthyosaura;alpestris;unclassified_alpestris	97,29715853	GAGATAACCATATAAGACGAGAAGACCCTATGGAGCTTTAAATACAGAACCAACTACAACCACATTTTTAGCCAACAGGCAAAAAATTAATAAGTGTAGTCGTGGTTTAGATTTTCGGTTGGGGCGACCGCGGAGTAAAAATTAACCTCCACGACATATAATTTAGAACGACACTTCGAAAACTAAAACATTTACTTTAATGACCCACTAAGTGATCAACGAACCAAGTTA
ASV2	0	0	0	77	26	0	0	0	0	0	0	0	0	0	0	0	0	0	0	0	0	0	0	0	0	214	0	0	0	0	81352	0	16354	0	0	0	22115	0	43173	2695	0	3474	14981	0	30164	Amphibia;Caudata;Salamandridae;Lissotriton;helveticus;unclassified_helveticus	100	GAAATGGTCCTATAAGACGAGAAGACCCTATGGAGCTTTAAATAAAAATTAACCATGCTTTCATTACCAGCCAATAGGTAAAAAATAAAAATGTATGGCCATAATTTAAGTTTTTGGTTGGGGCGACCGCGGAAGAAAACTCATCCTCCGCAATAGAAAATTTAGAACAACCGTTCAAGACTTAAAACATTTGTTATAAAATGATCCACTAAGTGAGCAACGAACCAAGTTA
ASV3	0	0	0	0	111	0	29	7206	45226	0	5	4816	368	0	0	0	15328	0	0	0	4305	28602	1225	0	0	8006	0	0	30769	0	0	0	0	0	696	0	0	595	0	0	0	0	0	30	0	Amphibia;Caudata;Salamandridae;Lissotriton;vulgaris_meridionalis;unclassified_vulgaris_meridionalis	89,67420308	GAAATAACTCTATAAGACGAGAAGACCCTATGGAGCTTTAAATAAAAATTAACCATACTTTAACTACTGGCCAAAGGGTAAAGAATAAAAATGTATGGCCATAATTTTAGTTTTCGGTTGGGGCGACCACGGAAGAAAACTCATCCTCCGCGATAGAAAATCTAGAACAACAGTTCAAAACTTAAAACATTTGTTATAATGACCCACTAAGTGATCAACGAACCAAGTTA
ASV4	0	0	0	1	0	0	0	0	0	0	0	0	0	0	0	0	0	0	0	0	0	0	0	0	0	0	0	8115	146	0	1844	0	104381	0	0	0	0	0	0	0	0	0	0	0	0	Amphibia;Caudata;Salamandridae;Triturus;cristatus;unclassified_cristatus	100	GAGATAGCCATATAAGACGAGAAGACCCTATGGAGCTTTAAACGCAAAATTAACTACACTAACACCCTAGCCAATAGGCAAAAAATATAAATATGTAGCCATAATCTAAGTTTTCGGTTGGGGCGACCACGGAAGAAAGTAGATCCTCCGCGATAAGCAACTTAGAGCAACACTTCGAAGACTAAAACATTTGTTATAAATGATCCACTAAGTGACCAACGAACCAAGTTA
ASV5	0	0	0	0	0	0	0	0	38965	10397	0	0	0	21956	0	0	0	0	0	77	0	0	19422	0	0	9486	0	0	0	0	0	0	0	0	391	0	0	0	0	1152	0	0	1348	0	0	Amphibia;Caudata;Salamandridae;Ichthyosaura;alpestris;unclassified_alpestris	100	GAGATAACCATATAAGACGAGAAGACCCTATGGAGCTTTAAATACAGAACCAACTACAACCACATTTTTAGCCAACAGGCAAAAAATTAATAAGTGTAGTCGTGGTTTAGATTTTCGGTTGGGGCGACCGCGGAGTAAAAATTAACCTCCACAACATATAATTTAGAACGACACTTCGAAAACTAAAACATTTACTTTAATGACCCACTAAGTGATCAACGAACCAAGTTA
ASV6	0	0	0	0	0	0	3	0	0	0	0	0	0	0	0	0	0	0	0	0	0	485	0	0	0	0	0	2906	14758	0	376	0	55	0	2378	1290	0	5239	29637	25278	0	643	0	11	269	unassigned	10,05140016	ACCGCCAAGCACAAAGATATCGACAGAGCAAGCAAAAGCGTCTGCGGTAACACCCTAATTCACCCTGGAAAGGACCGTGCCAGCCCCGGATATTGCCTGCAACG
ASV7	0	0	0	0	0	0	0	0	0	0	0	0	0	0	0	0	0	0	0	0	0	0	0	0	0	0	0	0	0	82964	0	0	0	0	0	0	0	0	0	0	0	2	0	0	0	Actinopterygii;Siluriformes;Ictaluridae;Ameiurus;unclassified_Ameiurus	100	GACATACACCTACAAGACGAGAAGACCCTTTGGAGCTTAAGATACAAGATCAACTACGTCAAGAACCCAGTTAAACTAAGTAGCACCTGATCCCAATCTTCTGTTGGGGCGACCACGGGAGAAAATAAAGCTCCCACGCGGACTGGGGCAACCCCCTAAAACCAAGAGTGACAACTCTAAGTCGCAGAATCTCTGACCAAAAGATCCGGCTACCTGCCGACCAACGAACCAAGTTA
ASV8	0	164	859	0	9069	297	0	0	0	0	0	5044	0	0	0	0	0	4874	0	5	0	0	27	0	0	0	0	1	0	91	0	35339	0	0	1408	0	1	0	0	0	0	561	0	0	0	unassigned	7,076084411	CAAGTCATGGACTTCGCCGATGACGTGGCCTATTCGGTGCACGACTTCGAAGACGCAATCGTCTCGAAATTCATCGATGTTCAGG
ASV9	0	0	0	0	55	1287	0	0	0	0	0	0	0	20	0	0	0	0	0	0	34	42448	0	0	0	0	0	0	0	258	0	0	0	44	0	13134	0	0	0	0	0	12	0	0	0	Amphibia;Caudata;Salamandridae;Ichthyosaura;alpestris;unclassified_alpestris	79,11660159	GAGATAACCATATAAGACGAGAAGACCCTATGGAGCTTTAAATACAGAACCAACTACAACCACATTTTCAGCCAACAGGCAAAAAATTAATAAGTGTAGTCGTGGTTTAGATTTTCGGTTGGGGCGACCGCGGAGTAAAAATTAACCTCCACGACATATAATTTAGAACGACACTTCGAAAACTAAAACATTTACTTTAATGACCCACTAAGTGATCAACGAACCAAGTTA
ASV10	0	0	0	0	6	0	0	0	2100	0	0	0	0	0	0	0	0	0	0	353	44112	710	0	0	0	0	0	0	2151	0	0	0	5	0	0	0	0	0	0	2932	0	0	1	0	0	Amphibia;Caudata;Salamandridae;Lissotriton;vulgaris_meridionalis;unclassified_vulgaris_meridionalis	93,5541895	GAAATAACTCTATAAGACGAGAAGACCCTATGGAGCTTTAAACAAAAATTAACCATACTTTAACTACTGGCCAAAGGGTAAAGAATAAAAATGTATGGCCATAATTTTAGTTTTCGGTTGGGGCGACCACGGAAGAAAACTCATCCTCCGCGATAGAAAATCTAGAACAACAGTTCAAAACTTAAAACATTTGTTATAGTGACCCACTAAGTGATCAACGAACCAAGTTA
ASV11	0	0	0	0	0	0	0	0	0	0	0	0	0	0	0	0	0	0	0	0	0	0	0	0	0	0	0	0	0	0	0	0	0	0	532	0	0	0	0	3510	0	0	0	0	40832	Amphibia;Caudata;Salamandridae;Triturus;carnifex;unclassified_carnifex	85,58355075	GAGATAGCTATATAAGACGAGAAGACCCTATGGAGCTTTAAACACAAAATTAACTACACTAACACCCCTAACCAATAGGCAAAAAATATAAACATGTAGCCATAATCTAAGTTTTCGGTTGGGGCGACCACGGAAGAAAGAAGATCCTCCGAGATAAGCAACTTAGAGCAACACTTCAAAGACTAAAACATTTGTTATAAATGATCCACTAAGTGACCAACGAACCAAGTTA
ASV12	0	0	0	0	0	0	0	0	0	0	0	0	0	0	0	0	0	0	0	0	0	0	0	0	0	0	0	0	0	0	0	0	0	35441	0	0	0	0	0	0	0	0	0	0	0	unassigned	8,347111547	CAGCAATGATTGTCTTCGGTCCTATGCCTAACTCGGCCAGAATCTGAGCGACGGCAATGGGGTGAGTGATGTAGGGCTCACCCGAGCGACGTTTTTGGCCTTCGTGTGCCTTGCGTGCTACCTCATGAGCCTCTTCAAGTTGAATGAAGTCGG
ASV13	0	0	0	0	4480	0	0	0	0	0	0	0	0	30594	241	0	0	0	0	0	0	0	0	0	0	0	0	0	0	40	0	0	0	0	0	0	0	0	0	0	0	0	0	0	0	unassigned	9,435035875	TGCTTGACTGTGAGACAAACAAGTCGAACAGGGACGAAAGTCGGGAATAGTGATCCGGCGGTGCCGAATGGAAGGGCCGTCGCTCAACGGATAAAAGCTA
ASV14	0	0	0	0	1	0	0	0	0	0	0	0	0	0	0	0	0	0	0	0	0	0	283	0	0	0	0	72	0	11	0	26488	0	0	29	0	2714	0	0	0	0	0	29	0	0	unassigned	8,611505848	CTCCCAAGTCGTGCATCTGCAGGCGCAGCGGATCCTCCCTTAGTTTTTTTCGGCTTGTGCCTCATCGGCAAACTCGCCCACGCCCAACTCGGTACAGACCCGCATCACCACGTCAGGACCGTAATCGCCGAC
ASV15	0	0	0	0	3	0	0	0	215	0	0	400	0	0	0	0	0	0	0	0	23659	424	0	1	0	0	0	0	398	0	0	0	0	0	0	0	0	7	0	0	0	0	0	0	0	Amphibia;Caudata;Salamandridae;Lissotriton;vulgaris_meridionalis;unclassified_vulgaris_meridionalis	85,08807098	GAAATAACTCTATAAGACGAGAAGACCCTATGGAGCTTTAAATAAAAATTAACCATACTTTAACTACTGGCCAAAGGGTAAAGAATAAAAATGTATGGCCATAATTTTAGTTTTCGGTTGGGGCGACCACGGAAGAAAACTCATCCTCCGCGATAGAAAATCTAGAACAACAGTTCAAAACTTAAAACATTTGTTATAGTGACCCACTAAGTGATCAACGAACCAAGTTA
ASV16	0	0	0	0	3	0	11597	0	0	0	0	0	0	0	0	0	0	0	0	0	8617	146	240	0	0	0	0	0	0	0	0	0	0	0	0	0	0	0	0	308	0	0	0	0	0	Amphibia;Caudata;Salamandridae;Lissotriton;vulgaris_meridionalis;unclassified_vulgaris_meridionalis	84,20730127	GAAATAACTCTATAAGACGAGAAGACCCTATGGAGCTTTAAACAAAAATTAACCATACTTTAACTACTGGCCAAAGGGTAAAGAATAAAAATGTATGGCCATAATTTTAGTTTTCGGTTGGGGCGACCACGGAAGAAAGCTCATCCTCCGCGATAGAAAATCTAGAACAACAGTTCAAAACTTAAAACATTTGTTATAGTGACCCACTAAGTGATCAACGAACCAAGTTA
ASV17	0	0	0	0	0	0	0	0	0	0	0	0	0	0	0	17376	0	0	0	0	0	0	0	0	0	0	0	0	0	0	0	0	0	0	76	0	0	0	0	0	0	63	0	0	0	Amphibia;Caudata;Salamandridae;Ichthyosaura;alpestris;unclassified_alpestris	77,5016515	GAGATAACCATATAAGACGAGAAGACCCTATGGAGCTTTAAATACAGAACCAACTACAACCACATTTTTAGCCAACAGGCAAAAAATTAATAAGTGTAGTCGTGGTTTAGATTTTCGGTTGGGGCGACCGCGGAGTAAAAATTAACCTCCACGACATATAATTTGGAACGACACTTCGAAAACTAAAACATTTACTTTAATGACCCACTAAGTGATCAACGAACCAAGTTA
ASV18	13354	0	0	0	0	0	0	0	0	0	0	0	0	0	0	0	0	0	0	0	0	0	0	0	0	0	0	0	0	0	0	0	0	0	472	396	0	0	0	0	0	0	0	0	0	Amphibia;Caudata;Salamandridae;Ichthyosaura;alpestris;unclassified_alpestris	75,97455553	GAGATAACCATATAAGACGAGAAGACCCTATGGAGCTTTAAATACAGAACCAACTACAACCACATTTTTAGCCAACAGGCAAAAAATTAATAAGTGTAGTCGTGGTTTAGATTTTCGGTTGGGGCGGCCGCGGAGTAAAAATTAACCTCCACGACATATAATTTAGAACGACACTTCGAAAACTAAAACATTTACTTTAATGACCCACTAAGTGATCAACGAACCAAGTTA
ASV19	9732	0	0	0	0	1	0	0	0	0	0	0	0	0	0	0	0	0	0	0	0	0	0	0	0	0	1	0	0	0	0	0	0	0	418	178	0	0	0	0	0	0	0	402	0	unassigned	10,24795927	TCAGATGTGCTGTCGAGATTATCACGGTTGCCTGTACTCTCTAATCTTACAGAAACCGGAAATGGCAAGATTTTTCAACATGTAG
ASV20	0	0	0	0	0	0	0	0	0	0	0	0	0	0	0	0	0	0	0	0	0	0	0	0	0	0	0	0	0	0	0	0	0	12428	0	0	0	0	0	0	0	0	0	0	0	unassigned	7,831926543	CGCCTTGTCCATCGCGCGGATCGAGTGCCACTACTTCACCAACAACTCCTTCCTGGAGCCCAATCAGCTGATCCGTGATATGCACAAGATCGCTCATCTGCCTGGCGTCATCATTCATGGGCGCTACGATATGATCTGC
ASV21	0	0	0	0	0	0	0	0	0	0	0	0	577	0	0	0	0	0	0	0	0	0	0	0	0	0	0	0	0	0	0	8635	0	0	0	0	0	0	0	0	0	0	0	0	0	Amphibia;Caudata;Salamandridae;Ichthyosaura;alpestris;unclassified_alpestris	94,64347302	GAGATAACCATATAAGACGAGAAGACCCTATGGAGCTTTAAATACAGAACCAACTACAACCACATTTTTAACCAACAGGCAAAAAATTAATAAGTGTAGTCGTGGTTTAGATTTTCGGTTGGGGCGACCGCGGAGTAAAAATTAACCTCCACGACATATAATTTAGAACGACACTTCGAAAACTAAAACATTTACTTTAATGACCCACTAAGTGATCAACGAACCAAGTTA
ASV22	0	0	0	0	22	0	0	0	0	0	0	238	0	5576	562	0	416	646	0	0	0	0	0	0	0	0	0	0	0	0	0	0	0	0	0	0	0	0	0	180	0	543	0	0	0	Amphibia;Caudata;Salamandridae;Ichthyosaura;alpestris;unclassified_alpestris	94,04002302	TAGATAACCATATAAGACGAGAAGACCCTATGGAGCTTTAAATACAGAACCAACTACAACCACATTTTTAGCCAACAGGCAAAAAATTAATAAGTGTAGTCGTGGTTTAGATTTTCGGTTGGGGCGACCGCGGAGTAAAAATTAACCTCCACGACATATAATTTAGAACGACACTTCGAAAACTAAAACATTTACTTTAATGACCCACTAAGTGATCAACGAACCAAGTTA
ASV23	0	0	0	0	0	0	0	0	0	0	0	0	621	0	0	0	0	206	0	0	0	0	0	0	0	0	0	0	0	0	0	0	808	0	33	0	0	0	0	6020	0	0	0	0	0	unassigned	8,277111406	TGCTTGACTGTGAGAGATACAACTCGAACAGGGACGAAAGTCGGGATTAGTGATCCGGCGGTGCCGAATGGAAGGGCCGTCGCTCAACGGATAAAAGCTA
ASV24	0	0	0	0	0	0	0	0	0	0	0	0	0	0	0	0	0	0	0	0	0	0	0	0	0	0	0	4114	23	1062	0	0	488	0	0	573	0	0	0	0	0	0	0	1216	0	Amphibia;Caudata;Salamandridae;Triturus;carnifex;U04703.1	65,24985094	GAGATAGCTATATAAGACGAGAAGACCCTATGGAGCTTTAAACACAAAATTAACTACACTAACACCCCCTAACCAATAGGCAAAAAATATAAACATGTAGCCATAATCTAAGTTTTCGGTTGGGGCGACCACGGAAGAAAGAAGATCCTCCGAGATAAGCAACTTAGAGCAACACTTCAAAGACTAAAACATTTGTTATAAATGATCCACTAAGTGACCAACGAACCAAGTTA
ASV25	0	0	0	0	0	0	0	0	0	0	0	0	0	0	0	0	0	0	0	0	0	0	0	0	0	0	0	0	0	0	0	0	370	0	0	0	0	0	0	2349	0	0	0	0	0	Amphibia;Caudata;Salamandridae;Lissotriton;vulgaris;unclassified_vulgaris	95,9522635	GAAATAACTCTATAAGACGAGAAGACCCTATGGAGCTTTAAATTAAAAATTAACCATACTTCAACTACTAGCCCAAGGGTAAAGAATAAAAATGTATGGCCATAATTTTAGTTTTCGGTTGGGGCGACCACGGAAGAAAGCTCATCCTCCGCGATAGAAAATCTAGAACAACAGTTCAAAACTTAAAACATTTGTTATAAATGACCCACTAAGTGATCAACGAACCAAGTTA
ASV26	0	0	0	0	0	0	0	0	0	0	0	0	0	0	0	0	0	0	0	0	0	0	0	0	0	0	0	0	0	0	0	0	0	0	0	0	2359	3550	0	0	1515	0	0	0	0	unassigned	7,805392667	CCCCCAAGTCGTGCATCTGCAGGCGCAGCGAATCCTCCCTCAGTTTTTTTCGGCTGCGGCCTCGTCGGCAAACTCACCCGCACCGATCTGGGTACAGACGCGCATCACCACGTCAGGACCGTAATCACCGAC
ASV27	0	0	0	0	0	0	0	0	0	0	19	0	0	0	0	0	0	0	7	0	0	2	0	0	0	0	24	0	0	0	10	14	217	0	0	0	0	0	0	6222	0	524	0	0	9	unassigned	9,03501542	TGCTTGACTGTGAGACCTACAAGTCGAACAGGAACGAAAGTTGGAAATAGTGATCCGGCGGTACCGAATGGAAGGGCCGTCGCTCAACGGATAAAAGCTA
ASV28	0	0	0	0	0	94	0	4	0	0	91	3737	529	0	517	0	0	504	0	0	0	159	73	50	0	0	0	0	0	0	0	0	302	0	708	0	0	0	0	0	0	0	12	0	14	unassigned	8,847632511	TGCTTGACTGTGAGACCAACAAGTCGAACAGGGACGAAAGTCGGGATTAGTGATCCGGCGGTACCGAATGGAAGGGCCGTCGCTCAACGGATAAAAGCTA
ASV29	356	0	165	262	69	484	253	422	85	0	57	134	285	85	394	0	341	367	197	52	0	237	276	185	6	45	74	27	0	0	0	111	116	122	316	112	142	105	56	223	0	15	170	0	178	Amphibia;Caudata;Salamandridae;Ichthyosaura;alpestris;unclassified_alpestris	75,74677781	GAGATAACCATATAAGACGAGAAGACCCTATGGAGCTTTAAATACAGAACCAACTACAACCACATTTTTAGCCAACAGGCAAAAAATTAATAAGTGTAGTCGTGGTTTAGATTTTCGGTTGGGGCGACCGCGGAGTAAAAATTAACCTCCACGACATATAATTTAGAACGACACCTCGAAAACTAAAACATTTACTTTAATGACCCACTAAGTGATCAACGAACCAAGTTA
ASV30	0	0	0	0	0	0	0	0	0	0	0	0	0	0	0	0	0	0	0	0	0	0	0	0	0	0	0	0	0	0	0	0	0	0	0	0	0	0	6250	0	0	0	0	0	0	Amphibia;Caudata;Salamandridae;Triturus;cristatus;unclassified_cristatus	88,74475911	GAGATAGCCATATAAGACGAGAAGACCCTATGGAGCTTTAAACGCAAAATTAACTACACTAACACCCTAGCCAATAGGCAAAAAATATAAATATGTAGCCATAATCTAAGTTTTCGGTTGGGGCGACCACGGAAGAAAGTAGATCCTCCGCGATAAGCAACTTAGAGCAACACTCCGAAGACTAAAACATTTGTTATAAATGATCCACTAAGTGACCAACGAACCAAGTTA
ASV31	0	0	0	0	0	0	0	0	0	0	0	0	0	0	0	0	0	0	0	0	0	0	0	0	0	0	0	0	0	0	0	0	0	5749	0	0	0	0	0	0	0	0	0	0	0	unassigned	6,905276378	GGCGGGGTTGCTATATCTTGTGGCACCGTCATGAAAATGCAGCAGTTATTGCGCAACAATCGGCTGTCGATGCGGAATTTGCTTGCCCCATGGACAAAACAGGACGACGATTTAGATGTGTCCCTCAGATCATAAGGAGACC
ASV32	24	5	0	0	1370	48	0	10	2	7	128	0	1535	0	196	0	17	1390	43	298	28	57	121	28	0	5	0	0	0	35	12	0	69	0	0	0	0	0	0	89	0	0	0	0	0	unassigned	9,023996607	TGCTTGACTGTGAGACAAACAAGTCGAACAGGGACGAAAGTCGGGATTAGTGATCCGGCGGTACCGAATGGAAGGGCCGTCGCTCAACGGATAAAAGCTA
ASV33	0	0	0	0	406	0	0	0	0	343	0	0	0	0	0	0	0	0	0	0	0	0	0	0	0	0	0	0	0	0	0	4429	0	223	0	0	0	0	0	0	0	0	0	0	0	Amphibia;Caudata;Salamandridae;Ichthyosaura;alpestris;unclassified_alpestris	80,51443769	GAGATAACCATATAAGACGAGAAGACCCTATGGAGCTTTAAATACAGAACCAACTACAACCACATTTTTAGCCAACAGGCAAAAAATTAATAAGTGTAGTCGTGGTTTAGATTTTCGGTTGGGGCGACCGCGGAGTAAAAATTAACCTCCACGACATATAATTTAGAACGACACTTCGAAAACTAAAACATTTACTTTAATGGCCCACTAAGTGATCAACGAACCAAGTTA
ASV34	0	0	0	0	0	0	0	0	0	0	0	3873	0	0	0	0	0	0	0	0	0	0	0	0	0	0	0	0	0	0	0	0	0	0	0	133	0	1302	0	0	0	0	0	0	0	Amphibia;Caudata;Salamandridae;Ichthyosaura;alpestris;unclassified_alpestris	83,32628286	GAGATAACCATATAAGACGAGAAGACCCTATGGAGCTTTAAATACAGAACCAACTACGACCACATTTTTAGCCAACAGGCAAAAAATTAATAAGTGTAGTCGTGGTTTAGATTTTCGGTTGGGGCGACCGCGGAGTAAAAATTAACCTCCACGACATATAATTTAGAACGACACTTCGAAAACTAAAACATTTACTTTAATGACCCACTAAGTGATCAACGAACCAAGTTA
ASV35	265	0	0	216	0	406	231	327	92	0	41	429	170	171	334	0	284	324	184	27	0	226	237	210	0	65	0	0	0	0	0	0	91	92	0	110	0	142	100	172	0	0	0	0	106	Amphibia;Caudata;Salamandridae;Ichthyosaura;alpestris;unclassified_alpestris	80,51324261	GAGATAACCATATAAGACGAGAAGACCCTATGGAGCTTTAAATACAGAACCAACTACAACCACATTTTTAGCCAACAGGCAAAAAATTAATAAGTGTAGTCGTGGTTTAGATTTTCGGTTGGGGCGACCGCGGAGTAAAAATTAACCTCCACGACATATAATTTAGAACGACACTTCGAAAACTAAAACATTTACCTTAATGACCCACTAAGTGATCAACGAACCAAGTTA
ASV36	0	0	0	0	0	0	0	0	0	0	0	0	0	0	0	0	0	0	0	0	0	0	0	0	0	73	0	0	0	0	0	0	0	0	946	0	0	0	3699	0	0	0	0	0	0	Amphibia;Caudata;Salamandridae;Ichthyosaura;alpestris;unclassified_alpestris	80,7446426	GAGATAACCATATAAGACGAGAAGACCCTATGGAGCTTTAAATACAGAACCAACTACAACCACATTTTTAGCCAACAGGCAAAAAATTAATAAGTGTAGTCGTGGTTTAGATTTTCGGTTGGGACGACCGCGGAGTAAAAATTAACCTCCACGACATATAATTTAGAACGACACTTCGAAAACTAAAACATTTACTTTAATGACCCACTAAGTGATCAACGAACCAAGTTA
ASV37	257	26	0	179	69	0	0	0	0	151	49	361	0	0	314	0	0	338	0	33	0	160	236	0	0	0	49	0	0	0	0	0	95	193	55	0	252	101	0	1454	0	0	96	0	0	Amphibia;Caudata;Salamandridae;Ichthyosaura;alpestris;unclassified_alpestris	75,58572766	GAGATAACCATATAAGACGAGAAGACCCTATGGAGCTTTAAATACAGAACCAACTACAACCACATTTTTAGCCAACAGGCAAAAAATTAATAAGTGTAGTCGTGGTTTAGATTTTCGGTTGGGGCGACCGCGGAGTAAAAATTAACCTCCACGACATATAATTTAGAACGACACTTCGAAAACTAAAACATTTACTTTAATGACCCACTAAGTGGTCAACGAACCAAGTTA
ASV38	0	0	0	0	3975	0	0	0	0	0	0	0	0	0	0	0	0	0	0	0	0	0	0	0	0	0	0	0	0	0	0	0	0	0	0	0	0	0	0	0	0	0	0	0	0	unassigned	9,673844633	TGCTTGGCTGTGAGACAAACAAGTCGAACAGGGACGAAAGTCGGGATTAGTGATCCGGCGGTACCGAATGGAAGGGCCGTCGCTCAACGGATAAAAGCTA
ASV39	0	0	0	0	0	0	0	0	0	0	0	0	0	0	0	0	0	0	0	0	0	0	0	0	0	0	0	0	0	0	0	0	5	0	0	0	0	0	0	3622	0	0	0	0	0	unassigned	9,440979251	GCTCGATGAACTCAAGAAAGAGCAGGAAGAGAAGAACGGCGGCCAGCAGCAACAGCAAGAACCCAAAAAGGGACAGGGCAAAGGCAAGGGTGAAGGCTCCTCACAGGAACCAAGCAGCGGCGACCAGCAACAGGATGACAAGGGAGAAGAGGGCAAGATGACCGATGCCACGCAGAAGGACGGAGGTGCTCTT
ASV40	0	0	0	0	0	0	0	0	0	0	0	0	0	0	0	0	0	0	0	0	0	0	0	0	0	0	0	0	0	0	0	0	0	0	0	0	0	3602	0	0	0	0	0	0	0	unassigned	10,29748443	TGCTTGACTGTGAGAGTAACAACTCGAACAGGGACGAAAGTCGGGATTAGTGATCCGGCGGTACCACGTGGAAGGGCCGCCGCTCAACGGATAAAAGCTA
ASV41	0	0	0	0	0	169	0	0	0	0	0	0	0	0	0	0	0	0	0	0	0	0	0	0	0	0	0	0	0	0	0	0	0	3257	0	0	0	158	0	0	0	0	0	0	0	unassigned	7,88098071	CAGCAATGATTGTCTTCGGGCCTATGCCTAACTCGGCCAGAATCTGAGCTACGGCAATGGGGTGAGTGATGTAGGGCTCACCCGAGCGACGTTTTTGCCCTTCGTGAGCTTTGCGTGCTACCTCATGAGCCTCTTCAAGTTGAATGAAGTCGG
ASV42	0	0	0	0	0	0	0	0	0	0	0	3439	0	0	0	0	0	0	0	0	0	0	0	0	0	0	0	0	0	0	0	0	0	0	0	0	0	0	0	0	0	0	0	0	0	Amphibia;Caudata;Salamandridae;Ichthyosaura;alpestris;unclassified_alpestris	86,04653492	GAGATAACCATATAAGACGAGAAGACCCTATGGAGCTTTAAATACAGAACCAACTACAACCACATTTTTAGCCAACAGGCAAAAAATTAATAAGTGTAGTCGTGGTTTAGATTTTCGGTTGGGGCGACCGCGGAGCAAAAATTAACCTCCACGACATATAATTTAGAACGACACTTCGAAAACTAAAACATTTACTTTAATGACCCACTAAGTGATCAACGAACCAAGTTA
ASV43	0	0	0	0	0	0	0	0	0	0	84	0	0	0	0	0	0	154	0	0	0	0	0	0	0	0	0	0	0	779	26	0	17	0	2292	0	0	0	0	21	0	0	0	0	0	unassigned	8,823278428	TGCTTGACTGTGAGACCTACAAGTCGAACAGGGACGAAAGTCGGGAATAGTGATCCGGCGGTACCGTATGGAAGGGCCGTCGCTCAACGGATAAAAGCTA
ASV44	0	0	0	0	0	0	0	0	0	0	0	48	0	0	0	0	0	0	0	0	0	0	0	0	0	0	0	0	0	0	0	0	910	0	0	0	0	0	0	0	0	0	0	2205	0	Amphibia;Caudata;Salamandridae;Triturus;carnifex;unclassified_carnifex	80,62961842	GAGATAGCTATATAAGACGAGAAGACCCTATGGAGCTTTAAACACAAAATTAACTACACTAACACCCACTAACCAATAGGCAAAAAATATAAACATGTAGCCATAATCTAAGTTTTCGGTTGGGGCGACCACGGAAGAAAGAAGATCCTCCGAGATAAGCAACTTAGAGCAACACTTCAAAGACTAAAACATTTGTTATAAATGATCCACTAAGTGACCAACGAACCAAGTTA
ASV45	381	0	257	0	0	438	0	0	0	0	0	133	0	197	0	0	0	382	0	0	0	179	0	118	0	76	57	0	0	0	0	0	110	104	86	0	149	108	0	0	0	0	88	0	169	Amphibia;Caudata;Salamandridae;Ichthyosaura;alpestris;unclassified_alpestris	84,67401408	GAGATAACCATATAAGACGAGAAGACCCTATGGAGCTTTAAATACAGAACCAACTACAACCACATTTTTAGCCAACAGGCAAAAAATTAATAAGTGTAGTCGTGGTTTAGATTTTCGGTTGGGGCGACCGCGGAGTAAAAATTAACCTCCACGACATATAATTTAGAACGACACTTCGAAGACTAAAACATTTACTTTAATGACCCACTAAGTGATCAACGAACCAAGTTA
ASV46	0	0	0	0	0	0	0	0	0	0	0	0	0	0	0	0	0	0	0	0	0	0	0	0	0	0	0	0	0	0	0	0	0	0	0	0	0	0	0	3118	0	0	0	0	0	Amphibia;Caudata;Salamandridae;unclassified_Salamandridae	86,97276343	GAGATAACCATATAAGACGAGGAGACCCTATGGAGCTTTAAATACAGAACCAACTACAACCACATTTTTAGCCAACAGGCAAAAAATTAATAAGTGTAGTCGTGGTTTAGATTTTCGGTTGGGGCGACCGCGGAGTAAAAATTAACCTCCACGACATATAATTTAGAACGACACTTCGAAAACTAAAACATTTACTTTAATGACCCACTAAGTGATCAACGAACCAAGTTA
ASV47	0	0	0	0	0	0	0	0	0	0	0	0	0	0	0	0	0	0	0	0	0	0	0	0	0	0	0	0	0	0	0	2458	0	0	0	0	0	0	502	0	0	0	0	0	0	Amphibia;Caudata;Salamandridae;Ichthyosaura;alpestris;unclassified_alpestris	82,35867668	GAGATAACCATATAAGACGAGAAGACCCTATGGAGCTTTAAATACAGAACCAACTACAACCACATTTTTAGCCAACAGGCAAAAAATTAATAAGTGTAGTCGTGGTTTAGATTTTCGGTTGGGGCGACCGCGGAGTAAAAATTAACCTCCACGACATATAATTTAGAACGACACTTCGAAAACTAAAACGTTTACTTTAATGACCCACTAAGTGATCAACGAACCAAGTTA
ASV48	0	26	0	0	0	0	0	0	0	0	0	1979	137	58	0	0	0	0	186	36	0	0	0	0	0	67	54	0	0	0	5	0	93	0	0	100	0	0	0	0	0	0	0	0	121	Amphibia;Caudata;Salamandridae;Ichthyosaura;alpestris;unclassified_alpestris	76,67977695	GAGATAACCATATAAGACGAGAAGACCCTATGGAGCTTTAAGTACAGAACCAACTACAACCACATTTTTAGCCAACAGGCAAAAAATTAATAAGTGTAGTCGTGGTTTAGATTTTCGGTTGGGGCGACCGCGGAGTAAAAATTAACCTCCACGACATATAATTTAGAACGACACTTCGAAAACTAAAACATTTACTTTAATGACCCACTAAGTGATCAACGAACCAAGTTA
ASV49	0	0	0	0	0	0	0	0	0	0	0	0	0	0	0	0	0	0	0	0	0	0	0	0	0	0	0	0	0	0	0	0	0	0	0	0	0	0	2880	0	0	0	0	0	0	Amphibia;Caudata;Salamandridae;Triturus;carnifex;unclassified_carnifex	manualy corrected	GAGATAGCTATATAAGACGAGAAGACCCTATGGAGCTTTAAACACAAAATTAACTACACCAACACCCCCTAACCAACGGGCAAAAAATATAAACATGTAGCCATAATCTAAGTTTTCGGTTGGGGCGACCACGGAAGAGAGAAGATCCTCCGAGATAAGCAACCTAGAGCAACACTTCAAAGACTAAAACATTTGTTATAAATGATCCACCAAGTGACCAACGAACCAAGTTA
ASV50	0	0	0	1722	0	213	0	0	0	0	0	25	0	0	0	0	0	0	0	0	0	350	0	0	0	0	0	0	0	0	0	0	0	0	439	0	0	0	0	0	0	0	0	0	0	Amphibia;Caudata;Salamandridae;Ichthyosaura;alpestris;unclassified_alpestris	79,43891242	GAGATAACCATATAAGACGAGAAGACCCTATGGAGCTTTAAATACAGAACCAACTACAACCACATTTTTAGCCAACAGACAAAAAATTAATAAGTGTAGTCGTGGTTTAGATTTTCGGTTGGGGCGACCGCGGAGTAAAAATTAACCTCCACGACATATAATTTAGAACGACACTTCGAAAACTAAAACATTTACTTTAATGACCCACTAAGTGATCAACGAACCAAGTTA
ASV51	0	0	0	0	0	0	0	0	0	0	84	0	0	0	3	0	629	0	0	0	0	0	0	0	0	0	0	0	0	0	0	0	0	0	344	127	0	0	0	1371	1	0	0	0	0	unassigned	4,722159529	CCGCCGAAACAACATTCTGGGCGTAATGCAGCCTGCTGTGCTGCAGGTAGAAGCTGAAACCACCCTCGCCGCCG
ASV52	0	0	0	0	127	483	0	0	0	0	61	136	0	148	0	0	0	380	241	0	0	232	0	0	0	0	0	0	0	0	0	0	122	0	67	0	0	0	0	332	0	0	0	0	186	Amphibia;Caudata;Salamandridae;Ichthyosaura;alpestris;unclassified_alpestris	95,04513694	GAGATAACCATATAAGACGAGAAGACCCTATGGAGCTTTAAATACAGAACCAACTACAACCACATTTTTAGCCAACAGGCAAAAAATTAATAAGTGTAGTCGTGGTTTAGATTTTCGGTTGGGGCGACCGCGGAGTAAAAATTAACCTCCACGACATATAATTTAGAGCGACACTTCGAAAACTAAAACATTTACTTTAATGACCCACTAAGTGATCAACGAACCAAGTTA
ASV53	0	0	0	0	0	0	0	0	0	0	0	0	0	0	0	0	0	0	0	0	0	0	0	0	0	0	0	0	0	0	0	0	0	0	0	0	0	0	0	2425	0	0	0	0	0	Amphibia;Caudata;Salamandridae;Lissotriton;vulgaris_meridionalis;unclassified_vulgaris_meridionalis	90,91814322	GAAATAACTCTATAAGACGAGAAGACCCTATGGAGCTTTAAACAAAAATTAACCATACTTTAACTACTGGCCAAAGGGTAAAGAATAAAAATGTATGGCCATAATTTTAGTTTTCGGTTGGGGCGACCACGGAAGAAAACTCATCCTCCGCGATAGAAAATCTAGAACAACAGTTCAAAACTTAAAACATTTGTTATAGTGACCCACTAAGTGATCAACGAACCAAGTTG
ASV54	0	0	0	0	1035	0	0	60	34	0	11	0	244	0	250	0	0	255	9	0	0	9	78	416	0	0	0	0	0	0	0	0	0	0	0	0	0	0	0	0	0	0	0	0	0	unassigned	8,483418154	TGCTTGACTGTGAGAGTAACAACTCGAACAGGGACGAAAGTCGGGATTAGTGATCCGGCGGTACCACGTGGAAGGGCCGTCGCTCAACGGATAAAAGCTA
ASV55	380	0	433	0	0	0	0	0	0	0	0	0	0	0	0	9	0	0	235	0	0	0	0	0	0	0	0	46	0	0	0	0	962	0	0	0	0	317	0	0	0	12	0	0	0	Amphibia;Caudata;Salamandridae;Ichthyosaura;alpestris;unclassified_alpestris	83,13880463	GAGATAGCCATATAAGACGAGAAGACCCTATGGAGCTTTAAATACAGAACCAACTACAACCACATTTTTAGCCAACAGGCAAAAAATTAATAAGTGTAGTCGTGGTTTAGATTTTCGGTTGGGGCGACCGCGGAGTAAAAATTAACCTCCACGACATATAATTTAGAACGACACTTCGAAAACTAAAACATTTACTTTAATGACCCACTAAGTGATCAACGAACCAAGTTA
ASV56	0	0	0	0	237	414	0	0	0	0	58	101	0	85	0	0	0	399	0	0	21	0	0	0	0	0	0	0	0	0	0	0	253	0	0	706	0	0	0	0	0	0	94	0	0	unassigned	82,39157114	GAGATAACCATATAAGACGAGAAGACCCTATGGAGCTTTAAATACAGAACCAACTACAACCACATTTTTAGCCAACAGGCAAAAAATTAATAAGTGTAGTCGTGGTTTAGATTTTCGGTTGGGGCGACCGCGGAGTAAAAATTAACCTCCACGACATATAATTTAGAACGACACTTCGAAAACTAAAACATTTACTTTAATGACCCACTAAGTGATCAACGAGCCAAGTTA
ASV57	0	0	0	0	0	0	0	0	0	0	0	0	0	0	0	0	0	0	0	0	0	0	0	0	0	0	0	0	0	0	0	0	0	0	0	0	2298	0	0	0	0	0	0	0	0	unassigned	8,151142319	CTCCCAAGTCGTGCATCTGCAGGCGCAGCGGGTCCTCCCTTAGTTTTTTTCGGCTTGGGCCTCATCGGCAAACTCGCCCACGCCCAACTCGGTACAGACCCGCATCACCACGTCAGGACCGTAATCACCGAC
ASV58	0	0	0	0	0	0	1	0	0	0	0	1848	0	0	423	0	0	0	0	0	0	0	0	0	0	0	0	0	0	0	0	0	0	0	0	0	0	0	0	0	0	0	0	0	18	unassigned	7,558090473	TGCTTGACTGTGAGACTTACAAGTCGAACAGGAACGAAAGTTGGAAATAGTGATCCGGCGGTACCGAATGGAAGGGCCGTCGCTCAACGGATAAAAGCTA
ASV59	0	0	0	0	0	0	0	0	0	0	0	0	0	0	0	0	0	0	72	23	0	107	0	0	0	0	50	0	0	0	0	0	0	224	0	0	0	0	0	1812	0	0	0	0	0	Amphibia;Caudata;Salamandridae;Ichthyosaura;alpestris;unclassified_alpestris	80,8081477	GAGATAACCATATAAGACGAGAAGACCCTATGGAGCTTTAAATACAGAACCAACTACAACCACATTTTTAGCCAACAGGCAAAAAATTAATAAGTGTAGTCGTGGTTTAGATTTTCGGTTGGGGCGACCGCGGAGTAAAAATTAACCTCCACGACACATAATTTAGAACGACACTTCGAAAACTAAAACATTTACTTTAATGACCCACTAAGTGATCAACGAACCAAGTTA
ASV60	0	0	0	0	0	0	2	0	0	2	0	241	19	0	0	0	0	0	0	0	253	1670	90	0	0	0	0	0	0	0	0	0	0	0	0	0	0	0	0	0	0	0	0	0	0	Amphibia;Caudata;Salamandridae;Lissotriton;vulgaris_meridionalis;unclassified_vulgaris_meridionalis	78,28282297	GAAATAACTCTATAAGACGAGAAGACCCTATGGAGCTTTAAATAAAAATTAACCATACTTTAACTACTGGCCAAAGGGTAAAGAATAAAAATGTATGGCCATAATTTTAGTTTTCGGTTGGGGCGACCACGGAAGAAAACTCATCCTCCGCGATAGAAAATCTAGAACAACAGTTCAAAACTTAAAACATTTGGTATAATGACCCACTAAGTGATCAACGAACCAAGTTA
ASV61	0	0	0	0	0	0	0	0	0	0	0	0	0	0	0	0	0	0	0	0	0	0	0	0	0	0	0	0	0	0	0	0	0	0	0	0	0	0	0	0	0	0	0	0	0	unassigned	12,80771318	TTGCGTAACCTTGCGGGTTGCCGGAGAACCTTGCAGCGCCTATGCGGCCGCGGAAGAACTACTGTGGACCCCTTG
ASV62	0	0	0	0	1501	0	0	0	0	0	0	23	0	0	510	0	0	0	0	0	0	0	0	0	3	0	0	0	0	0	0	0	0	183	0	0	0	0	0	0	0	0	0	0	0	unassigned	9,694517712	CCAAACCTCTTTCTTCAGAAACATTCAGGTGCCATCCGCATATGGCATTGGCTTACTTTTTTATTTATTGCATCTTCCATGGTTACGGTGTTATTTGCCTCAACCTTACTCAA
ASV63	0	0	0	0	0	0	0	0	0	0	0	0	0	0	0	0	0	0	0	0	0	0	0	0	0	0	0	0	0	5	20	0	0	0	0	0	0	0	0	0	1954	194	0	0	0	unassigned	6,119186002	CAAGTCATGGACTTCGCCGATGACGTGGCGTATTCGGTGCACGACTTCGAAGACGCAATCGTCTCGAAATTCATCGATGTTCAGG
ASV64	0	49	0	0	95	353	0	323	75	0	0	121	0	0	0	77	0	0	0	50	0	173	193	0	0	0	0	16	0	0	0	0	83	0	176	97	0	0	0	0	0	11	101	0	0	Amphibia;Caudata;Salamandridae;Ichthyosaura;alpestris;unclassified_alpestris	77,95712854	GAGATAACCATATAAGACGAGAAGACCCTATGGAGCTTTAAATACAGAACCAACTACAACCACATTTTTAGCCAACAGGCAAAAAATTAATAAGTGTAGCCGTGGTTTAGATTTTCGGTTGGGGCGACCGCGGAGTAAAAATTAACCTCCACGACATATAATTTAGAACGACACTTCGAAAACTAAAACATTTACTTTAATGACCCACTAAGTGATCAACGAACCAAGTTA
ASV65	0	0	0	0	0	0	0	0	0	0	47	0	0	0	0	0	0	0	0	23	0	0	0	0	0	0	0	0	0	0	0	2027	0	0	0	0	0	0	0	0	0	0	0	0	6	Amphibia;Anura;Ranidae;Rana;temporaria;unclassified_temporaria	67,14248922	GGGATCAAAATATAAGACGAGAAGACCCCATGGAGCTTTAAACTCACCACGCACCTCTGTGTCCTCATACCCTTAAACACAAGAGATCTACGTGCTAGTTTTAGGTTGGGGGGACCACGGAGTATAACTTAACCTCCATAACAAATGGGCTAACACCCTTATCCATGAGACACAGCTCTAAGAATTACTAAACTAATGCTTATGACCCGATATTCGATCAATGAACCAAGTTA
ASV66	0	0	0	0	0	0	0	0	0	0	0	0	0	0	0	0	0	0	0	0	0	0	831	0	0	0	57	0	0	0	0	0	1	0	0	0	0	2	0	1206	0	0	0	0	0	unassigned	13,48140123	CGAAGTGCTCCCATTAAGGAAAATTTATTGTTGGAAGCCCAGCCTCCTATCATAATTCCGTAAACACCAATGGATACAACACCAATAATATATAAAATTCCGATATTTATATCTGTTACCTGTAGCGAATAAAAAATCCCTCCAATATCTAATGTATTTC
ASV67	153	4	4	0	75	47	0	24	0	0	31	0	389	0	73	0	0	427	42	0	1	13	35	476	0	0	37	0	0	13	0	0	0	0	0	0	0	0	0	195	0	0	0	0	19	unassigned	9,055875814	TGCTTGACTGTGAGACATACAGGTCGAACAGGGACGAAAGTCGGGAATAGTGATCCGGCGGTACCGAATGGAAGGGCCGTCGCTCAACGGATAAAAGCTA
ASV68	0	0	0	0	0	0	0	0	0	0	0	0	0	0	0	0	0	0	0	0	0	0	0	0	0	0	0	0	0	0	0	0	0	0	0	0	0	0	0	2030	0	0	0	0	0	unassigned	10,03682114	TCAGATGCGCTGTCGAGATTATCACGGTTGCCTGTACTCTCTAATCTTACAGAAACCGGAAATGGCAAGATTTTTCAACATGTAG
ASV69	0	0	0	0	0	0	0	0	0	0	0	0	0	0	0	0	0	0	0	0	0	0	0	0	0	0	0	0	0	0	0	0	0	0	0	0	0	0	0	1989	0	0	0	0	0	unassigned	6,386237026	AGCCTGACTGTGAGACCGACAGGTCGAGCAGGGACGAAAGTCAGTCCTAGTGATCCTCTGGCAACGTGTGGGTGTGCCAGGGCTCATCGGATAAAAGCTA
ASV70	0	0	0	0	0	0	0	0	0	0	0	0	0	0	0	0	0	0	0	0	0	518	0	1159	0	0	302	0	0	0	0	0	0	0	0	0	0	0	0	0	0	0	0	0	0	Amphibia;Caudata;Salamandridae;Ichthyosaura;alpestris;unclassified_alpestris	83,98789827	GAGATAACCATATAAGACGAGAAGACCCTATGGAGCTTTAAACACAGAACCAACTACAACCACATTTTTAGCCAACAGGCAAAAAATTAATAAGTGTAGTCGTGGTTTAGATTTTCGGTTGGGGCGACCGCGGAGTAAAAATTAACCTCCACGACATATAATTTAGAACGACACTTCGAAAACTAAAACATTTACTTTAATGACCCACTAAGTGATCAACGAACCAAGTTA
ASV71	327	44	162	0	0	0	0	0	0	0	0	117	0	74	0	18	0	345	206	56	12	217	0	0	0	0	0	0	16	0	0	0	0	0	99	103	102	0	0	0	0	0	0	0	0	Amphibia;Caudata;Salamandridae;Ichthyosaura;alpestris;unclassified_alpestris	72,66975926	GAGATAACCATATAAGACGAGAAGACCCTATGGAGCTTTAAATACAGAACCAACTACAGCCACATTTTTAGCCAACAGGCAAAAAATTAATAAGTGTAGTCGTGGTTTAGATTTTCGGTTGGGGCGACCGCGGAGTAAAAATTAACCTCCACGACATATAATTTAGAACGACACTTCGAAAACTAAAACATTTACTTTAATGACCCACTAAGTGATCAACGAACCAAGTTA
ASV72	293	38	0	0	0	0	0	0	0	0	0	97	0	94	0	0	0	0	0	41	0	202	0	0	0	0	49	21	0	0	0	101	113	77	468	113	0	0	0	0	0	0	0	0	231	Amphibia;Caudata;Salamandridae;Ichthyosaura;alpestris;unclassified_alpestris	78,33055756	GAGATAACCATATAAGACGAGAAGACCCTATGGAGCTTTAAATACAGAACCAACTACAACCACATTTTTAGCCAACAGGCAAAAAATTAATAAGTGTAGTCGTGGTTTAGATTTTCGGTTGGGGCGACCGCGGAGTAAAAATTAACCTCCACGACATATAATTTAGAACGACACTTCGAGAACTAAAACATTTACTTTAATGACCCACTAAGTGATCAACGAACCAAGTTA
ASV73	0	0	0	0	0	0	0	0	0	0	0	0	0	0	0	0	0	0	0	0	0	0	0	0	0	0	0	0	0	0	0	0	0	0	0	0	0	1936	0	0	0	0	0	0	0	Amphibia;Caudata;Salamandridae;Ichthyosaura;alpestris;unclassified_alpestris	61,76851492	GAGATAACCATATAAGACGAGAAGACCCTATGGAGCTTTAAATACAGAACCAACTACAACCACATTTTTAGCCAACAGGCAAAAAATTAATAAGTGTAGTCGTGGTTTAGATTTTCGGTTGGGGCGACCGCGGAGTAAAAATTAACCTCCACGACATATAATTTAGAACGACACTCCGAAAACTAAGACATTTACTTTAATGACCCACTAAGTGATCAACGAACCAAGTTA
ASV74	0	351	0	0	0	3	0	0	0	0	0	0	0	0	0	0	0	0	866	0	0	0	0	0	0	210	2	0	0	0	0	0	0	378	0	0	0	0	0	0	0	0	0	3	37	unassigned	6,890248779	GCTTTTGCCGGGGAGCAAGTGGCTGCTGGTCAGGGAGGCCATCAACGACGGCACCATCTTCGACGTGTCCTACTCGAAAGAATACTCCACGGTGAGTCACACTGAGTGGAGCAGAGTAGAGTAGAGTAGAGTTACCGCAACCCGTAGCCCACCGCGAGGATTCGG
ASV75	0	0	0	0	0	0	0	0	0	0	0	0	0	0	0	0	0	0	0	0	0	0	0	0	0	0	0	0	0	0	0	0	0	0	0	0	0	0	0	0	0	0	0	0	0	unassigned	5,194031644	CCCGTAGCCAGCTACTCCGAAGCCAGAAGACCGTTGACGTATCTCTCCACAATCGGCGCCCGGATGCGCGGAGGGCCTCCGCCCAGCAGCATCATCGGGCAATGAACAGTCCCCATCGATCCATCGCTTCGCGACGCTCTCTACTCG
ASV76	0	0	0	0	0	0	0	0	0	0	0	0	0	0	0	0	0	0	0	0	0	0	0	0	0	0	0	0	0	0	0	0	0	0	0	0	0	1741	0	0	0	0	0	0	0	Amphibia;Caudata;Salamandridae;Ichthyosaura;alpestris;unclassified_alpestris	77,25976516	GAGATAACCATATAAGACGAGAAGACCCTATGGAGCTTTAAATACAGAACCAACTACAACCACATTTTTAGCCAACAGGCAAAAAATTAATAAGTGTAGTCGTGGTTTAGATTTTCGGTTGGGGCGACCGCGGAGTAAGAATTAACCTCCACGACATATAATTTAGAACGACACTTCGAAAACTAAAACATTTACTTTAATGACCCACTAAGTGATCAACGAACCAAGTTA
ASV77	0	0	0	0	0	0	0	0	0	0	0	0	0	0	0	0	0	0	0	0	0	106	0	0	0	0	0	0	0	0	0	0	0	0	0	0	0	1547	0	0	0	0	0	0	0	Amphibia;Caudata;Salamandridae;Ichthyosaura;unclassified_Ichthyosaura	76,45553142	GAGATAACCATATAAGACGAGAAGACCCTATGGAGCTTTAAATACAGAACCAACTACAACCACATTTTTAGCCAACAGGCAAAAAATTAATAAGTGTAGTCGTGGTTTAGATTTTCGGTTGGGGCGACCGCGGAGTAAAAATTAACCTCCACGACATATAATTTAGAACGACACTTCGAAAACTAAAATATTTACTTTAATGACCCACTAAGTGATCAACGAACCAAGTTA
ASV78	0	19	0	0	0	0	0	0	42	0	0	45	128	61	0	0	0	229	0	24	0	143	169	0	0	34	0	0	0	0	0	0	0	0	0	0	0	0	0	0	0	14	0	724	0	Amphibia;Caudata;Salamandridae;Ichthyosaura;unclassified_Ichthyosaura	82,74309445	GAGATAACCATATAAGACGAGAAGACCCTATGGAGCTTTAAATACAGAACCAACTACAACCACATTTTTAGCCAACAGGCAAAAAATTAATAAGTGTAGTCGTGGTTTAGATTTTCGGTTGGGGCGACCGCGGAGTAAAAATTAACCTCCACGACATATAATTTAGAACGACACTTCGAAAACTAAAACACTTACTTTAATGACCCACTAAGTGATCAACGAACCAAGTTA
ASV79	0	1578	0	0	0	0	0	0	0	0	0	0	0	0	0	0	0	0	0	0	0	0	0	0	0	0	0	0	0	0	0	0	0	0	0	0	0	0	0	0	0	0	0	0	0	unassigned	7,316507411	GTAGCAGAATATGCGGCGATACCAGCGAAAGCATATGCGGAGACTCCGAGACAGCTTGTACTTGTTGTATGGCTCTGATCGCCCTGACACTAGTAGGAGGATTACGGCAGGGCCCAGTATCTGGATGTTGTGCGTGAGCGGGTGCGGCGGGAGGCGCTGGTGCAGATGCGCACTGGCTCACACTGGGGGGCAGAAGAGACTGGTCGGTGGGGGCGTGT
ASV80	333	0	0	0	88	397	0	0	50	120	0	0	0	0	0	0	0	0	0	0	0	0	145	0	0	0	176	0	0	0	0	0	0	0	0	0	0	0	0	158	0	0	0	0	0	Amphibia;Caudata;Salamandridae;Ichthyosaura;alpestris;unclassified_alpestris	81,50492072	GAGATAACCATATAAGACGAGAAGACCCTATGGAGCTTTAAATACAGAACCAACTACAACCACATTTTTAGCCAACAGGCAAAAAATTAATAAGTGTAGTCGTGGTTTAGATTTTCGGTTGGGGCGACCGCGGAGTAAAAATTAACCTCCACGACATATAATTTAGAACGGCACTTCGAAAACTAAAACATTTACTTTAATGACCCACTAAGTGATCAACGAACCAAGTTA
ASV81	0	0	0	0	0	0	0	0	1511	0	0	0	0	0	0	0	0	0	0	0	0	0	0	0	0	0	0	0	0	0	0	0	0	0	0	0	0	0	0	0	0	0	0	0	0	Amphibia;Caudata;Salamandridae;Lissotriton;vulgaris_meridionalis;unclassified_vulgaris_meridionalis	74,47266081	GAAATAACTCTATAAGACGAGAAGACCCTATGGAGCTTTAAATAAAAATTAACCATACTTTAACTACTGGCCAAAGGGTAAAGAATAAAAATGTATGGCCATAATTTTAGTTTTCGGTTGGGGCGACCACGGAAGAAAACTCATCCTCCGCGATAGAAAATCTAGAACAACAGTTCAAAACTTAAAACATTTGTTATAATGACCCACTAAGTGATTAACGAACCAAGTTA
ASV82	0	0	0	0	0	0	0	0	0	0	0	0	0	0	0	0	0	0	0	0	0	0	0	0	0	0	0	0	0	0	0	1433	0	0	0	4	0	0	0	0	0	0	0	0	0	unassigned	10,74234345	GAGAAATACTTCCGAAAGACAATGGGTTTGGCTCCCGGAAAATACAAATTTGACGAAAAAATATCGGATGCGGAAGCGGCAACCATGTTAGACGCCCT
ASV83	0	0	0	0	0	0	0	0	0	0	0	0	0	0	0	0	0	0	0	0	0	0	0	0	0	0	0	0	0	0	291	0	1	1138	0	0	0	0	6	0	0	0	0	0	0	Amphibia;Anura;Ranidae;Rana;dalmatina;unclassified_dalmatina	100	GGGATCAAAATATAAGACGAGAAGACCCCATGGAGCTTTAAACTCACTATACACCTCTGTGCCTCGATGCCATAAAACACAAGAGATCTGTGTACTAGTTTTAGGTTGGGGGGACCACGGAGTACAATTTAACCTCCATAACAAATGGGCTAACACCCTTATCCACGAGACACAACTCTAAGAATTACTAAACTAATGCTTACGACCCGATATTCGATCAATGAACCAAGTTA
ASV84	266	0	103	0	0	0	0	0	61	0	0	78	0	0	0	12	183	0	0	29	0	0	180	0	0	0	0	24	0	0	0	74	0	113	46	0	0	0	0	144	0	0	0	0	89	Amphibia;Caudata;Salamandridae;Ichthyosaura;alpestris;unclassified_alpestris	78,67493479	GAGATAACCATATAAGACGAGAAGACCCTATGGAGCTTTAAATACAGAACCAACTACAACCACATTTTTAGCCAACAGGCAAAAAATTAATAGGTGTAGTCGTGGTTTAGATTTTCGGTTGGGGCGACCGCGGAGTAAAAATTAACCTCCACGACATATAATTTAGAACGACACTTCGAAAACTAAAACATTTACTTTAATGACCCACTAAGTGATCAACGAACCAAGTTA
ASV85	150	31	0	0	419	268	104	0	0	0	0	0	0	45	0	0	0	0	124	0	0	0	0	0	0	0	0	0	0	0	0	48	0	67	0	0	61	0	0	0	0	0	56	0	0	Amphibia;Caudata;Salamandridae;Ichthyosaura;alpestris;unclassified_alpestris	76,96968187	GAGATAACCATATAAGACGAGAAGACCCTATGGAGCTCTAAATACAGAACCAACTACAACCACATTTTTAGCCAACAGGCAAAAAATTAATAAGTGTAGTCGTGGTTTAGATTTTCGGTTGGGGCGACCGCGGAGTAAAAATTAACCTCCACGACATATAATTTAGAACGACACTTCGAAAACTAAAACATTTACTTTAATGACCCACTAAGTGATCAACGAACCAAGTTA
ASV86	196	223	0	0	0	0	0	0	0	0	0	0	0	0	246	0	0	0	0	0	0	0	0	0	0	0	0	0	0	0	0	36	0	0	0	659	0	0	0	0	0	0	0	0	0	Amphibia;Caudata;Salamandridae;unclassified_Salamandridae	83,59971414	GAGATAACCATATAAGACGAGAAGACCCTATGGAGCTTTAAATACAGAACCAACTACAACCACATTTTTAGCCAACAGGCAAAAAATTAATAAGTGTAGTCGTGGTTTAGATTTTCGGTTGGGGCGACCGCGGAGTAAAAATTAACCTCCACGACATATAATTTAGAACGACACTTCGAAAACTAAAACATTTACTTTAATGACCCATTAAGTGATCAACGAACCAAGTTA
ASV87	0	0	0	0	0	0	5	0	0	0	54	0	0	0	0	0	0	0	0	0	10	1	1	0	0	0	0	0	0	0	0	1093	0	0	0	0	0	0	0	0	137	48	0	0	0	unassigned	9,673495633	TGCTTGACTGTGAGAGCTACAACTCGAACAGGGACGAAAGTCGGGATTAGTGATCCGGCGGTGCCGAATGGAAGGGCCGTCGCTCAACGGATAAAAGCTA
ASV88	0	0	0	0	0	0	0	0	0	0	0	0	0	0	0	0	0	0	0	0	0	0	0	0	0	0	0	0	0	0	0	0	0	0	0	0	0	0	0	0	0	0	0	0	1349	Amphibia;Caudata;Salamandridae;Lissotriton;helveticus;unclassified_helveticus	94,16720603	GAAATGGTCCTATAAGACGAGAAGACCCTATGGAGCTTTAAATAAAAATTAACCATGCTTTCATTACCAGCCAATAGGTAAAAAATAAAAATGTATGGCCATAATTTAAGTTTTTGGTTGGGGCGACCGCGGAAGAAAACTCATCCTCCGCAATAGAAAATTTAGAACAACCGTTCAAGACTCAAAACATTTGTTATAAAATGATCCACTAAGTGAGCAACGAACCAAGTTA
ASV89	0	0	0	0	0	0	0	0	0	0	0	0	0	0	0	0	0	0	0	0	0	0	0	0	0	0	0	0	0	0	0	0	0	0	0	0	0	1333	0	0	0	0	0	0	0	Amphibia;Caudata;Salamandridae;Ichthyosaura;alpestris;unclassified_alpestris	81,49542146	GAGATAACCATATAAGACGAGAAGACCCTATGGAGCTTTAAATACAGAACCAACTACAACCACATTTCTAGCCAACAGGCAAAAAATTAATAAGTGTAGTCGTGGTTTAGATTTTCGGTTGGGGCGACCGCGGAGTAAAAATTAACCTCCACGACATATAATTTAGAACGACACTTCGAAAACTAAAACATTTACTTTAATGACCCACTAAGTGATCAACGAACCAAGTTA
ASV90	0	0	0	0	0	0	0	1241	0	0	0	0	0	0	0	0	0	0	0	0	0	0	0	0	0	0	0	0	0	0	0	0	0	0	0	0	0	0	0	0	0	0	0	0	0	Amphibia;Caudata;Salamandridae;Ichthyosaura;alpestris;unclassified_alpestris	76,55376626	GAGATAACCATATAAGACGAGAAGACCCTATGGAGCTTTAAATACAGAGCCAACTACAACCACATTTTTAGCCAACAGGCAAAAAATTAATAAGTGTAGTCGTGGTTTAGATTTTCGGTTGGGGCGACCGCGGAGTAAAAATTAACCTCCACGACATATAATTTAGAACGACACTTCGAAAACTAAAACATTTACTTTAATGACCCACTAAGTGATCAACGAACCAAGTTA
ASV91	0	0	0	0	0	0	0	0	0	0	0	0	0	0	0	0	0	0	0	0	0	0	0	698	0	0	0	0	0	0	0	0	0	0	0	38	0	0	0	0	0	0	0	0	453	Amphibia;Caudata;Salamandridae;Ichthyosaura;alpestris;unclassified_alpestris	90,37432002	GAGATAACCATATAAGACGAGAAGACCCTATGGAGCTTTAAATACAGAACCAACTACAACCACATTTTTAGCCAACAGGCAAAAAATTAATAAGTGTAGTCGTGGTTTAGATTTTCGGTTGGGGCGACCGCGGAGTAAAAATTAACCTCCACGACATATAATTTAGAACAACACTTCGAAAACTAAAACATTTACTTTAATGACCCACTAAGTGATCAACGAACCAAGTTA
ASV92	0	0	0	0	0	0	0	0	0	0	0	1178	0	0	0	0	0	0	0	0	0	0	0	0	0	0	0	0	0	0	0	0	0	0	0	0	0	0	0	0	0	0	0	0	0	Amphibia;Caudata;Salamandridae;Ichthyosaura;unclassified_Ichthyosaura	82,49519316	GAGATAACCATATAAGACGAGAAGACCCTATGGAGCTTTAAATACAGAACCAACTACAACCACATTTTTAGCCAACAGGCAAAAAATTAATAAGTGTAGTCGTGGTTTAGATTTTCGGTTGGGGCGACCGCGGAGTAAAAATTAACCTCCACGACATATAATTTAGAACGACACTTCGAAAACTAAAGCATTTACTTTAATGACCCACTAAGTGATCAACGAACCAAGTTA
ASV93	0	0	1174	4	0	0	0	0	0	0	0	0	0	0	0	0	0	0	0	0	0	0	0	0	0	0	0	0	0	0	0	0	0	0	0	0	0	0	0	0	0	0	0	0	0	unassigned	7,955630286	GCATGCCCGCGTGCCAGTGGCGTCTCGCCTCGGGGGCCGATCGGCGCAGTGGATGGCGGGATGTGCTCATAAGATTCTCCGCATACGCTGCACCACCATAGCCATCCTCGAAACCGAATTCTCGTAAACGGGACATCCGTGTAATGAGTGGGGCAGCGCCGTAAGTGCAAGGGTATGTCGCAATTATGCGGCAGGGGAGGCCGAGACAGGCCCCTTGCCCAACTAGTC
ASV94	0	0	0	0	0	0	0	0	0	0	0	0	0	0	0	0	0	0	0	0	0	0	133	0	0	0	0	0	0	0	0	0	0	0	0	0	1039	0	0	0	0	0	0	0	0	unassigned	9,361303286	CTCCCAAGTCGTGCATCTGCAGGCGCAGCGGATCCTCCATTAGTTTTTTTCGGCTTGTGCCTCATCGGCAAACTCGCCCACGCCCAACTCGGTACAGACCCGCATCACCACGTCAGGACCGTAATCGCCGAC
ASV95	0	0	0	0	0	0	0	0	0	0	6	0	153	0	146	0	0	0	0	0	509	0	0	0	0	0	0	0	0	0	102	0	84	0	0	0	0	0	0	0	103	0	0	0	0	unassigned	8,520056234	TGCTTGACTGTGAGACAAACAAGTCGAACAGGGACGAAAGTCGGGATTAGTGATCCGGCGGTGCCGAATGGAAGGGCCGTCGCTCAACGGATAAAAGCTA
ASV96	0	0	0	0	0	0	0	0	0	0	0	0	0	0	0	0	0	0	0	0	0	0	0	0	0	0	0	0	0	0	0	0	1092	0	0	0	0	0	0	0	0	0	0	0	0	Amphibia;Caudata;Salamandridae;Triturus;cristatus;unclassified_cristatus	95,00747606	GAGATAGCCATATAAGACGAGAAGACCCTATGGAGCTTTAAACGCAAAATTAACTACACTAACACCCTAGCCAACAGGCAAAAAATATAAATATGTAGCCATAATCTAAGTTTTCGGTTGGGGCGACCACGGAAGAAAGTAGATCCTCCGCGATAAGCAACTTAGAGCAACACTTCGAAGACTAAAACATTTGTTATAAATGATCCACTAAGTGACCAACGAACCAAGTTA
ASV97	0	0	0	0	0	0	0	0	0	0	0	325	0	0	0	0	0	0	0	0	0	0	151	0	0	0	0	0	0	0	0	350	45	0	177	0	0	0	0	0	0	0	40	0	0	Amphibia;Caudata;Salamandridae;Ichthyosaura;alpestris;unclassified_alpestris	81,35545845	GAGATAACCATATAAGACGAGAAGACCCTATGGAGCTTTAGATACAGAACCAACTACAACCACATTTTTAGCCAACAGGCAAAAAATTAATAAGTGTAGTCGTGGTTTAGATTTTCGGTTGGGGCGACCGCGGAGTAAAAATTAACCTCCACGACATATAATTTAGAACGACACTTCGAAAACTAAAACATTTACTTTAATGACCCACTAAGTGATCAACGAACCAAGTTA
ASV98	0	0	0	0	0	0	0	0	0	0	0	0	0	129	0	0	0	0	0	0	0	0	0	0	0	0	0	0	0	0	0	0	0	0	42	0	0	0	0	916	0	0	0	0	0	Amphibia;Caudata;Salamandridae;Ichthyosaura;alpestris;unclassified_alpestris	79,7974406	GAGATAACCATATAAGACGAGAAGACCCTATGGAGCTTTAAATACAGAACCAACTACAACCACATTTTTAGCCAACAGGCAAAAAATTAATAAGTGTAGTCGTGGTTTAGATTTTCGGTTGGGGCGACCGCGGGGTAAAAATTAACCTCCACGACATATAATTTAGAACGACACTTCGAAAACTAAAACATTTACTTTAATGACCCACTAAGTGATCAACGAACCAAGTTA
ASV99	0	0	0	0	0	0	0	0	0	0	0	0	0	0	0	0	0	0	0	0	0	0	0	0	0	0	0	0	0	0	0	0	0	1035	0	0	0	0	0	0	0	0	0	0	0	unassigned	10,25601852	CAGCAATGATTGTCTTCGGTCCTATGCCTAACTCGGCCAGAATCTGAGCGACGGCAATGGGGTGAGTGATGTAGGGCTCACCCGAGCGACGTTTTTGGCCTTCGTGTGCCTTGCGTGCTACCTCATGAGCCTCTCCAAGTTGAATGAAGTCGG
ASV100	0	1034	0	0	0	0	0	0	0	0	0	0	0	0	0	0	0	0	0	0	0	0	0	0	0	0	0	0	0	0	0	0	0	0	0	0	0	0	0	0	0	0	0	0	0	Amphibia;Caudata;Salamandridae;Ichthyosaura;alpestris;unclassified_alpestris	73,12091799	GAGATAACCATATAAGACGAGAAGACCCTATGGAGCTTTAAATACAGAACCGACTACAACCACATTTTTAGCCAACAGGCAAAAAATTAATAAGTGTAGTCGTGGTTTAGATTTTCGGTTGGGGCGACCGCGGAGTAAAAATTAACCTCCACGACATATAATTTAGAACGACACTTCGAAAACTAAAACATTTACTTTAATGACCCACTAAGTGATCAACGAACCAAGTTA
ASV101	0	0	0	0	0	0	0	0	0	0	0	0	0	0	0	0	0	0	0	0	0	0	0	0	0	0	0	0	0	0	0	0	0	1033	0	0	0	0	0	0	0	0	0	0	0	unassigned	8,777993596	TTGGATGCCCAGGCGGGCGAAGGCGATCAACGAGGCCAGGCCGGACAGGATCAGCAACGCCATCAGGCCCCATGCCGCAGGGCGGATCGGGCCTTCCAGGCCACTGCCCAGG
ASV102	0	0	0	0	0	0	0	0	0	0	126	0	0	0	0	0	0	0	0	0	0	0	6	0	20	0	0	0	0	0	0	0	0	0	0	0	0	0	0	877	0	0	0	0	0	unassigned	10,52374904	TGCTTGACTGCGAGAGCAACAACTCGAGCAGGGACGAAAGTCGGGATTAGTGATCCGGCGGTGCCGAATGGAAGGGCCGTCGCTCAACGGATAAAAGCTA
ASV103	0	0	0	0	0	0	0	0	0	0	0	0	0	0	0	0	0	0	0	0	0	0	0	0	0	0	0	0	0	0	0	0	0	0	0	0	0	0	0	0	0	0	1014	0	0	Amphibia;Caudata;Salamandridae;Ichthyosaura;alpestris;unclassified_alpestris	71,55843158	GAGATAACCATATAAGACGAGAAGACCCTATGGAGCTTTAAATACAGAACCAACTACAACCACATTTTTAGCCAACAGGCAAAAAATTAATAAGTGTAGTCGTGGTTTAGATTTTCAGTTGGGGCGACCGCGGAGTAAAAATTAACCTCCACGACATATAATTTAGAACGACACTTCGAAAACTAAAACATTTACTTTAATGACCCACTAAGTGATCAACGAACCAAGTTA
ASV104	0	0	0	0	0	0	0	0	0	0	0	0	0	0	0	0	0	0	0	0	0	0	0	0	0	0	0	0	0	0	0	1003	0	0	0	0	0	0	0	0	0	0	0	0	0	unassigned	8,799010121	CTCCCAAGTCGTGCATCTGCAGGCGCAGCGGATCCTCCCTTAGTTTTTTTCGGCTTGTGCCTCATCGGCAAACTCGCCCACGCCCAACTCGGTACAGACCCGCATCACCACGTCAGGACCGTAATCACCGAC
ASV105	0	0	0	0	0	56	0	0	0	0	0	0	0	0	0	0	0	0	0	0	0	0	0	0	59	0	0	0	0	0	0	0	0	858	0	0	0	0	0	0	0	0	0	0	0	unassigned	7,777012634	CTGGATACCCAAGCGGGCGAAGGCAATCAGCGAGGCCAGGCCGGACAGGATCAGCAACGCCATCAGGCCCCATGCCGCAGGGCGGATCGGGCCTTCCAGGCCAGTGCCCAGG
ASV106	0	0	0	0	0	0	0	0	0	0	0	0	0	0	0	0	0	0	0	0	0	0	0	0	0	0	0	0	0	0	0	0	0	0	0	0	0	956	0	0	0	0	0	0	0	Amphibia;Caudata;Salamandridae;Ichthyosaura;alpestris;unclassified_alpestris	81,35291394	GAGATAACCATATAAGACGAGAAGACCCTATGGAGCTTTAAATACAGAACCAACTACAACCACATTTTTAGCCAACAGGCAAAAAATTAATAAGTGTAGTCGTGGTTTAGATTTTCGGTTGGGGCGACCGCGGAGTAAGAATTAACCTCCACAACATATAATTTAGAACGACACTTCGAAAACTAAAACATTTACTTTAATGACCCACTAAGTGATCAACGAACCAAGTTA
ASV107	0	0	0	0	0	0	0	0	0	0	51	0	0	0	0	0	0	145	0	0	0	0	0	0	0	0	0	0	0	0	0	0	726	0	0	0	0	0	0	0	26	0	0	0	0	unassigned	9,483463566	TGCTTGACTGTGAGACCAACAAGTCGAACAGGGACGAAAGTCGGGATTAGTGATCCGGCGGTGCCGTATGGAAGGGCCGTCGCTCAACGGATAAAAGCTA
ASV108	0	0	0	0	0	0	0	0	0	0	0	0	0	0	0	0	0	0	0	0	0	0	0	0	0	0	0	0	0	0	0	0	0	934	0	0	0	0	0	0	0	0	0	0	0	unassigned	9,801454358	AATGCTTATACCGCTAAGCCAAGCCGCACTTACCTTGTATGAAAAAATTTTGTTTGTTGGTTAATTTTATCATTTTTTGTTTCGATTCAAAATGTGCTCCTGGGAGCGTACAACGTGAGCGAACGTTCGGTCGAAACCGCAACCTGCTCGATCAATCCATAGAATCGAAATCGAACATGGGCATAAAATCTGGGC
ASV109	0	0	0	0	0	0	0	0	0	0	0	0	0	0	0	0	0	0	0	0	0	0	0	0	0	0	0	706	0	0	0	0	0	0	0	0	0	0	0	0	0	0	0	25	0	unassigned	9,133827988	GATGCAGTACAGAGACACCTGAGATCTGCCCTGGCCCCAGGAAGTATGGGTCTGTGTGGCTGGGAGTCCGTCCGCATGTCAGGGCCTCAATGGCTCAGCAGGGGAAGACACT
ASV110	0	0	892	0	0	0	0	0	0	0	0	0	0	0	0	0	0	0	0	0	0	0	0	0	0	0	0	0	0	0	0	0	0	0	0	0	0	0	0	0	0	0	0	0	0	Amphibia;Caudata;Salamandridae;Ichthyosaura;alpestris;unclassified_alpestris	79,0291074	GGGATAACCGTATAAGACGAGAAGACCCTATGGAGCTTTAAATACAGAACCAACTACAACCACATTTTTAGCCAACAGGCAAAAAATTAATAAGTGTAGTCGTGGTTTAGATTTTCGGTTGGGGCGACCGCGGAGTAAAAATTAACCTCCACGACATATAATTTAGAACGACACTTCGAAAACTAAAACATTTACTTTAATGACCCACTAAGTGATCAACGAACCAAGTTA
ASV111	0	0	0	0	0	0	0	0	0	0	0	0	0	0	0	0	0	0	0	0	0	0	0	0	0	0	0	0	0	0	0	0	0	0	889	0	0	0	0	0	0	0	0	0	0	unassigned	8,174802653	CTCCCAAGTCGTGCATCTGCAGGCGCAGCGGATCCTCCATTAGTTTTTTCGGCTTGTGCCTCATTGGCAAACTCGCCCACGCCCAACTCGGTACAGACCCGCATCACCACGTCAGGACCGTAATCGCCGAC
ASV112	0	0	879	3	0	0	0	0	0	0	0	0	0	0	0	0	0	0	0	0	0	0	0	0	0	0	0	0	0	0	0	0	0	0	0	0	0	0	0	0	0	0	0	0	0	unassigned	6,131082064	GCGGCAACATTAGTGGGCATCCCTGTGCATGTGCTCCACGCAACAAACCTGGCAGACGGGAAGGTTCGAAAAGGTCGGCAGTCCAGGGAATGTCTCAGCCAGACGCACGCTCTGCAACAGGGGTCGCACTGCAAACTGGCAGCATGTCCTCCATGAGATAGCAGAGGCTAAGC
ASV113	0	0	0	0	0	0	0	0	0	0	0	0	0	0	0	0	0	0	0	0	0	0	0	0	0	0	0	0	0	0	0	0	0	0	0	0	0	0	0	0	0	0	0	0	0	unassigned	7,281199247	TCATCGACATTGGTGAAGCCGACCTGCCGCAACAGGTTGCGGATGATGCGGACCATCGTGTTGTAGTCGTCTACCACCAGGACCGGCATCGAGAAATCGACAGACATCGTCCCAAGCTCCGTCATCGCGGCTGAGGAACCGGACAGCCGCCGTGAGCATTCTG
ASV114	0	0	0	0	0	0	0	0	0	0	0	0	0	0	0	0	0	0	0	0	0	0	0	0	0	0	0	0	0	0	0	0	856	0	0	0	0	0	0	0	0	0	0	0	0	Amphibia;Caudata;Salamandridae;Lissotriton;helveticus;unclassified_helveticus	94,84904956	GAAATGGTCCTATAAGACGAGAAGACCCTATGGAGCTTTAAATAAAAATTAACCATGCTTTCATTACCAGCCAATAGGTAAAAAATAAAAATGTATGGCCATAATTTAAGTTTTTGGTTGGGGCGACCGCGGAAGAAAACTCATCCTCCGCAATAGAAAATTTAGAATAACCGTTCAAGACTTAAAACATTTGTTATAAAATGATCCACTAAGTGAGCAACGAACCAAGTTA
ASV115	0	0	243	0	0	0	0	0	124	0	42	105	0	77	0	0	0	0	0	0	0	0	0	0	0	0	0	0	0	0	0	0	0	0	59	0	0	0	0	205	0	0	0	0	0	Amphibia;Caudata;Salamandridae;Ichthyosaura;alpestris;unclassified_alpestris	71,85844643	GAGATAACCATATAAGACGAGAAGACCCTATGGAGCTTTAAATACGGAACCAACTACAACCACATTTTTAGCCAACAGGCAAAAAATTAATAAGTGTAGTCGTGGTTTAGATTTTCGGTTGGGGCGACCGCGGAGTAAAAATTAACCTCCACGACATATAATTTAGAACGACACTTCGAAAACTAAAACATTTACTTTAATGACCCACTAAGTGATCAACGAACCAAGTTA
ASV116	0	0	0	0	0	0	0	0	0	0	0	0	0	0	0	0	0	0	0	0	0	25	0	0	0	0	0	0	0	0	0	0	0	0	0	0	478	0	0	0	0	0	0	0	337	unassigned	7,235951134	CGAATCCGAATGCTTGAGACCCCAGATAAATCGCTACTGCAGAGCGTCGTCGCGCTGTGACTCCGCCCAGGAAGTCGGCGGTCCCCCACATGAGTGCCGAGATCAAGGAGAGAAGGGCAGCCATGGCCCCA
ASV117	0	0	0	0	0	124	0	0	0	0	0	0	0	21	0	0	0	0	0	0	0	57	0	0	0	0	0	0	0	0	0	0	59	0	0	0	0	0	0	0	0	0	0	0	145	Amphibia;Caudata;Salamandridae;Ichthyosaura;alpestris;unclassified_alpestris	77,6300416	GAGATAACCATATAAGACGAGAAGACCCTATGGAGCTTTAAATACAGAACCAACTACAACCACATTTTTAGCCAACAGGCAAAAAATTAATAAGTGTAGTCGTGGTTTAGATTTTCGGTTGGGGCGACCGTGGAGTAAAAATTAACCTCCACGACATATAATTTAGAACGACACTTCGAAAACTAAAACATTTACTTTAATGACCCACTAAGTGATCAACGAACCAAGTTA
ASV118	0	0	0	0	0	0	0	0	0	0	0	0	0	0	0	0	0	0	0	0	0	0	0	0	0	0	0	0	0	0	0	0	0	0	0	0	0	0	0	0	0	0	825	0	0	Amphibia;Caudata;Salamandridae;Ichthyosaura;alpestris;unclassified_alpestris	78,24082955	GAGATAACCATATAAGACGAGAAGACCCTATGGAGCTTTAAATACAGAACCAACTACAACCACATTTTTAGCCAACAGGCAAAAAATTAATAAGTGTAGTCGTGGTTTAGATTTTCGGTTGGGGCGACCGCGGAGTAAAAATTAACCTCCACGACATATAATTTAGAACGACACTTCGAAAACTAATACATTTACTTTAATGACCCACTAAGTGATCAACGAACCAAGTTA
ASV119	0	0	0	0	0	0	0	0	0	0	0	0	0	0	0	0	0	0	0	0	0	0	0	0	0	0	0	0	0	0	0	0	0	811	0	0	0	0	0	0	0	0	0	0	0	unassigned	6,95545384	GGCGGGGTTGCTATATCTTGTGGCACCGTCATGAAAATGCAGCAGTTATTGTGCAACAATCGGCTGTCGATGCGGAATTTGCTTGCCCCATGGACAAAACAGGACGACGATTTAGATGTGTCCCTCAGATCATAAGGAGACC
ASV120	0	0	0	0	0	0	0	0	0	0	0	0	0	0	0	0	0	0	0	0	0	0	0	0	0	0	0	0	0	798	0	0	0	0	0	0	0	0	0	0	0	0	0	0	0	unassigned	7,672034978	TTGGAACATTACAGGCCCTCCCAGTGGTTGAGCGGACAACTCTCCGTGGCATACGACGCCTTGGCCTTGCCGTGCTTGCCGTCAAGCCAGCAGCCGCATTCTGCGCAGCGGTGATAG
ASV121	0	0	0	0	50	0	0	0	0	0	0	0	33	0	0	0	0	284	0	0	0	0	269	0	0	0	0	0	0	0	110	0	18	0	0	0	0	0	0	0	0	0	16	0	0	unassigned	8,163907592	TGCTTGACTGTGAGACCTACAAGTCGAACAGGGACGAAAGTCGGGAATAGTGATCCGGCGGTACCGAATGGAAGGGCCGTCGCTCAACGGATAAAAGCTA
ASV122	0	0	0	0	0	0	0	0	0	0	0	0	0	0	0	0	0	0	0	0	0	0	0	0	0	0	0	0	0	0	0	0	0	0	0	0	0	0	0	0	0	767	0	0	0	Amphibia;Caudata;Salamandridae;Ichthyosaura;alpestris;unclassified_alpestris	84,14512943	GAGATAACCATATAAGACGAGAAGACCCTATGGAGCTTTAAATACAGAACCAACTACAACCACATTTTTAGCCAACAGGCAAAAAATTAATAAGTGTAGTCGTGGTTTAGATTTTCGGTTGGGGCGACCGCGGAGTAAAAATTAACCTCCACGACATATAATTTAGAACGACACTTCGAAAACTAAAACATTTACTTTAATGACACACTAAGTGATCAACGAACCAAGTTA
ASV123	0	0	0	0	0	0	0	0	0	0	0	0	0	0	0	0	0	0	0	0	0	0	0	0	0	0	0	0	0	0	0	764	0	0	0	0	0	0	0	0	0	0	0	0	0	unassigned	10,40281484	TGCTTGACTGTGAGACTTACAAGTCGAACAGGGACGAAAGTCGGGATTAGTGATCCGGCGGTGCTGTATGGAAAGGCCGTCGCTCAACGGATAAAAGCTA
ASV124	0	0	0	0	0	0	763	0	0	0	0	0	0	0	0	0	0	0	0	0	0	0	0	0	0	0	0	0	0	0	0	0	0	0	0	0	0	0	0	0	0	0	0	0	0	Amphibia;Caudata;Salamandridae;Lissotriton;vulgaris_meridionalis;unclassified_vulgaris_meridionalis	76,83676831	GAAATAACTCTATAAGACGAGAAGACCCTATGGAGCTTTAAACAAAAATTAACCATACTTTAACTACTGGCCAAAGGGTAAAGAATAAAAATGTATGGCCATAATTTTAGTTTTCGGTTGGGGCGACCACGGAAGAAAGCTCATCCTCCGCGATAGAAAATCTAGAACAACAGTTCAAAACTTAAAACATTTGGTATAGTGACCCACTAAGTGATCAACGAACCAAGTTA
ASV125	0	0	0	0	0	0	0	0	0	0	0	0	0	0	0	0	0	0	0	0	0	0	0	0	0	0	0	0	0	0	0	0	0	0	0	0	0	0	0	758	0	0	0	0	0	Amphibia;Caudata;Salamandridae;Ichthyosaura;alpestris;unclassified_alpestris	77,64946673	GAGATAACCATATAAGACGAGAAGACCCTATGGAGCTTTAAATACAGAACCAACTACAACCACATTTTTAGCCAACAGGCAAAAAATTAATAAGTGTAGTCGTGGTTTAGATTTTCGGTTGGGGCGACCGCGGAGTAAAAATTAACCTCCACGACATATAATTTAGAACGACACTTCGAAAACTAAAACATTTACTTTAATGACCCACTGAGTGATCAACGAACCAAGTTA
ASV126	0	0	0	0	0	0	0	0	0	0	0	0	0	0	0	0	0	0	0	0	0	0	0	0	0	0	0	0	0	0	0	0	0	0	0	0	738	0	0	0	0	0	0	0	0	unassigned	8,643047643	CTCCCAAGTCGTGCATCTGCAGGCGCAGCGGGTCCTCCCTTAGTTTTTTTCGGCTTGTGCCTCATCGGCAAACTCGCCCACGCCCAACTCGGTACAGACCCGCATCACCACGTCAGGACCGTAATCACCGAC
ASV127	0	0	0	0	0	0	0	0	0	0	0	0	0	0	0	0	0	0	0	0	0	0	0	0	0	0	0	0	0	725	0	0	0	0	0	0	0	0	0	0	0	0	0	0	0	Amphibia;Caudata;Salamandridae;Ichthyosaura;alpestris;unclassified_alpestris	76,76115479	GAGATAACCATATAAGACGAGAAGACCCTATGGAGCTTTAAATACAGAACCAACTACAACCACATTTTTAGCCAACAGGCAAAAAATTAATAACTGTAGTCGTGGTTTAGATTTTCGGTTGGGGCGACCGCGGAGTAAAAATTAACCTCCACGACATATAATTTAGAACGACACTTCGAAAACTAAAACATTTACTTTAATGACCCACTAAGTGATCAACGAACCAAGTTA
ASV128	0	0	0	0	0	0	0	0	0	0	8	0	713	0	0	0	0	0	0	0	0	0	0	0	0	0	0	0	0	0	0	0	0	0	0	0	0	0	0	0	0	0	0	0	0	unassigned	7,331471618	GGACGGCGATCAATCCGTGTAGTTGCTCTGCTGGCGCATGACCGCGATGTAATATTGCCGCATCTGGCGGAGCTGGGATTCGGAAAGCCGGACCTCGAAGGAGTCATTG
ASV129	0	0	0	0	0	0	0	0	0	0	0	0	0	0	0	0	0	0	0	0	0	0	0	0	0	0	0	0	0	0	0	0	0	0	0	0	0	707	0	0	0	0	0	0	0	unassigned	9,277821747	ATGGGTCTTTTCATAGACCATTAATGCCTTTGATCACTAGGCTAATGGCAACGGCAAATGTGAGGATGGCAAAAATCTGCTGGAGTCTTGGGCCGCTCAAATTTTTACCTACTGCTCTCCCAATGAGGAGGCCACATAAAGC
ASV130	0	0	0	0	701	0	0	0	0	0	0	0	0	0	0	0	0	0	0	0	0	0	0	0	0	0	0	0	0	0	0	0	0	0	0	0	0	0	0	0	0	0	0	0	0	Amphibia;Caudata;Salamandridae;Ichthyosaura;alpestris;unclassified_alpestris	71,07626165	GAGATAACCATATAAGACGAGAAGACCCTATGGAGCTTTAAATACAGAACCAACTACAACCGCATTTTTAGCCAACAGGCAAAAAATTAATAAGTGTAGTCGTGGTTTAGATTTTCGGTTGGGGCGACCGCGGAGTAAAAATTAACCTCCACGACATATAATTTAGAACGACACTTCGAAAACTAAAACATTTACTTTAACGACCCACTAAGTGATCAACGAACCAAGTTA
ASV131	0	0	0	90	0	0	0	198	0	0	0	0	0	0	0	0	0	0	0	23	0	0	0	0	0	34	56	0	0	0	0	0	0	0	72	0	0	0	0	149	0	9	67	0	0	Amphibia;Caudata;Salamandridae;Ichthyosaura;alpestris;unclassified_alpestris	75,43001761	GAGATAACCATATAAGACGAGAAGACCCTATGGAGCTTTAAATACAGAACCAACTACAACCACATTTTTAGCCAACAGGCAAAAAATTAGTAAGTGTAGTCGTGGTTTAGATTTTCGGTTGGGGCGACCGCGGAGTAAAAATTAACCTCCACGACATATAATTTAGAACGACACTTCGAAAACTAAAACATTTACTTTAATGACCCACTAAGTGATCAACGAACCAAGTTA
ASV132	0	0	0	0	0	0	0	0	0	0	0	0	0	0	0	0	0	0	0	0	0	0	0	0	0	0	0	0	0	118	0	0	559	0	0	0	0	21	0	0	0	0	0	0	0	unassigned	9,106918609	TGCTTGACTGTGAGAGCAACAACTCGAACAGGGACGAAAGTCGGGATTAGTGATCCGGCGGTGCCGAATGGAAGGGCCGTCGCTCAACGGATAAAAGCTA
ASV133	0	0	0	0	0	0	0	0	0	0	0	0	0	0	0	0	312	0	42	0	0	170	0	0	0	0	0	0	0	0	0	0	0	117	0	0	0	53	0	0	0	0	0	0	0	Amphibia;Caudata;Salamandridae;Ichthyosaura;alpestris;unclassified_alpestris	78,85108807	GAGATAACCATATAAGACGAGAAGACCCTATGGAGCTTTAAATACAGAACCAACTACAACCACATTTTTAGCCAATAGGCAAAAAATTAATAAGTGTAGTCGTGGTTTAGATTTTCGGTTGGGGCGACCGCGGAGTAAAAATTAACCTCCACGACATATAATTTAGAACGACACTTCGAAAACTAAAACATTTACTTTAATGACCCACTAAGTGATCAACGAACCAAGTTA
ASV134	0	0	0	0	0	0	0	0	0	0	0	0	0	0	0	0	0	0	0	0	0	0	0	0	0	0	0	0	0	0	0	0	0	0	0	694	0	0	0	0	0	0	0	0	0	unassigned	9,777772036	ACCGCCAAGCACAAAGATATCGACAGAGCAACCAAAAGCGTCTGCGGTAACACCCTAATTCACCCTGGAAAGGACCGTGCCAGCCTCGGATATTGCCTGCAACG
ASV135	188	0	0	70	0	0	0	0	0	0	0	0	81	0	0	0	0	0	0	0	0	0	0	0	0	0	0	0	0	0	0	0	0	0	0	0	0	0	0	0	0	0	0	0	343	Amphibia;Caudata;Salamandridae;Ichthyosaura;alpestris;unclassified_alpestris	97,02846241	GAGATAACTATATAAGACGAGAAGACCCTATGGAGCTTTAAATACAGAACCAACTACAACCACATTTTTAGCCAACAGGCAAAAAATTAATAAGTGTAGTCGTGGTTTAGATTTTCGGTTGGGGCGACCGCGGAGTAAAAATTAACCTCCACGACATATAATTTAGAACGACACTTCGAAAACTAAAACATTTACTTTAATGACCCACTAAGTGATCAACGAACCAAGTTA
ASV136	0	0	0	0	0	0	0	0	0	0	0	0	0	0	0	0	0	0	0	0	0	0	0	0	0	0	0	0	0	0	0	0	0	0	0	0	0	676	0	0	0	0	0	0	0	Amphibia;Caudata;Salamandridae;Ichthyosaura;alpestris;unclassified_alpestris	78,20856214	GAGATAACCATATAAGACGAGAAGACCCTATGGGGCTTTAAATACAGAACCAACTACAACCACATTTTTAGCCAACAGGCAAAAAATTAATAAGTGTAGTCGTGGTTTAGATTTTCGGTTGGGGCGACCGCGGAGTAAAAATTAACCTCCACGACATATAATTTAGAACGACACTTCGAAAACTAAAACATTTACTTTAATGACCCACTAAGTGATCAACGAACCAAGTTA
ASV137	0	0	1	0	0	0	0	0	0	0	0	0	0	0	0	0	0	0	0	0	0	0	0	0	0	0	0	0	0	0	11	0	0	0	0	0	0	0	0	0	0	268	0	0	0	unassigned	6,54346326	GAGCATAGACGCCAGACAATGAGCGAAGCTGGCGCGACGGGCTGATGAAGAGTATGGCACTCTGCTGCCAACACTTGCCATGAGCGGTTCGAGCGCAGAATTGATTTTCCTGGCATCCTCG
ASV138	0	0	0	0	0	0	0	0	0	0	0	0	0	0	0	0	0	0	0	0	0	0	0	0	0	0	0	637	0	0	0	0	0	0	0	0	0	0	0	0	0	0	0	0	0	Amphibia;Caudata;Salamandridae;Triturus;cristatus;unclassified_cristatus	89,30154352	GAGATAGCCATATAAGACGAGAAGACCCTATGGAGCTTTAAACGCAAAATTAACTACACTAACACCCTAGCCAATAGGCAAAAAATATAAATATGTAGCCATAATCTAAGTTTTCGGTTGGGGCGACCACGGAAGAAAGTAGATCCTCCGCGATAAGCAGCTTAGAGCAACACTTCGAAGACTAAAACATTTGTTATAAATGATCCACTAAGTGACCAACGAACCAAGTTA
ASV139	0	0	0	0	0	0	0	0	0	0	0	0	0	0	0	0	0	0	0	0	0	0	0	0	0	0	0	0	0	0	0	0	0	0	605	0	0	0	0	0	0	0	0	0	0	unassigned	6,835255446	TGCACAGTGAATGTGGCGTGTGCAGATGCTGTGGGCATCTAGTAGGTGCAAGGGCGGGCGGCTTATCTCCTGTATATTCACCCAGACTGCGTGCAGCAGCACGGACGTCTTGCTTA
ASV140	0	53	0	0	0	0	0	0	0	0	0	0	0	0	0	0	0	0	0	0	0	0	30	0	0	0	0	0	0	0	0	0	0	0	0	0	0	0	0	0	0	0	0	0	0	unassigned	10,99101652	ATAACGGCCATTTGCAGCCCTAGACACAAACCAAGGTATGGAACATCATTTTTTAGCGCGTATTGCGCAACCGCAATCTTGCCTTCTAGTCCGCGTGTACCGAATC
ASV141	0	0	0	0	0	0	0	41	180	0	0	0	0	0	0	0	86	0	0	0	0	0	0	0	0	54	0	0	219	0	0	0	0	0	3	0	0	0	0	0	0	0	0	0	0	Amphibia;Caudata;Salamandridae;Lissotriton;vulgaris_meridionalis;unclassified_vulgaris_meridionalis	66,90261438	GAAATAACTCTATAAGACGAGAAGACCCTATGGAGCTTTAAATAAAAATTAACCATACTTTAACTACTGGCCAAAGGGTAAAGAATAAAAATGTATGGCCATAATTTTAGTTTTCGGTTGGGGCGACCACGGAAGAAAACTCATCCTCCGCGATAGAAAATCTAGAACAACAGTTCAAAAATTAAAACATTTGGTATAATGACCCACTAAGTGATCAACGAACCAAGTTA
ASV142	0	0	0	0	91	0	0	0	0	0	0	0	398	0	0	0	0	0	0	0	0	0	0	92	0	0	0	0	0	0	0	0	0	0	0	0	0	0	0	0	0	0	0	0	0	Amphibia;Caudata;Salamandridae;Ichthyosaura;alpestris;unclassified_alpestris	77,65394499	GAGATAACCATATAAGACGAGAAGACCCTATGGAGCTTTAAATACAGAACCAACTACAACCACATTTTTAGCCAACAGGCAAAAAATTAATAAGTGTAGTCGTGGTTTAGATTTTCGGTTGGGGCGACCGCGGAGTAAAAATTAACCTCCACGATATATAATTTAGAACGACACTTCGAAAACTAAAACATTTACTTTAATGACCCACTAAGTGATCAACGAACCAAGTTA
ASV143	0	0	0	0	0	0	0	0	0	0	0	0	0	0	0	0	174	94	0	0	0	186	0	0	0	0	0	0	0	0	0	113	0	0	0	0	0	0	0	0	0	0	0	0	0	Amphibia;Caudata;Salamandridae;Ichthyosaura;alpestris;unclassified_alpestris	78,15322373	GAGATAACCATATAAGACGAGAAGACCCTATGGAGCTTTAAATACAGAACCAACTACAACCACATTTTTAGCCAACAGGCAAAAAATTAATAAGTGTAGTCGTGATTTAGATTTTCGGTTGGGGCGACCGCGGAGTAAAAATTAACCTCCACGACATATAATTTAGAACGACACTTCGAAAACTAAAACATTTACTTTAATGACCCACTAAGTGATCAACGAACCAAGTTA
ASV144	0	0	0	0	0	0	0	0	0	0	0	0	0	0	0	0	0	0	0	0	0	0	0	0	0	0	0	0	0	0	0	561	0	0	0	0	0	0	0	0	0	0	0	0	0	unassigned	9,351403131	CTCCCAAGTCGTGCATCTGCAGGCGCAGCGGATCCTCCCTTAGTTTTTTTCGGCTTGTGCCTCATCGGTAAACTCGCCCACGCCCAACTCGGTACAGACCCGCATCACCACGTCAGGACCGTAATCGCCGAC
ASV145	0	0	558	0	0	0	0	0	0	0	0	0	0	0	0	0	0	0	0	0	0	0	0	0	0	0	0	0	0	0	0	0	0	0	0	0	0	0	0	0	0	0	0	0	0	Amphibia;Caudata;Salamandridae;Ichthyosaura;unclassified_Ichthyosaura	81,02748519	GAGATAACCATATAAGACGAGAAGACCCTATGGAGCTTTAAATACAGAACCAACTACAACCACATTTTTAGCCAACAGGCAAAAAATTAATAAGTGTAGTCGTGGTTTAGATTTTCGGTTGGGGCGACCGCGGAGTAAAAATTAACCTCCACGACATATAATTTAGAACGACACTTCGAAAACTAAAACAGTTACTTTAATGACCCACTAAGTGATCAACGAACCAAGTTA
ASV146	0	0	0	0	0	0	0	0	0	0	0	0	0	0	0	0	0	0	0	0	0	0	0	0	0	0	0	0	0	0	0	0	0	0	547	0	0	0	0	0	0	0	0	0	0	Amphibia;Caudata;Salamandridae;Ichthyosaura;alpestris;unclassified_alpestris	81,75599814	GAGATAACCATATAAGACGAGAAGACCCTATGGAGCTTTAAATACAGAACCAACTACAACCACATTTTTAGCCAACAGGCAAAAAATTAATAAGTGCAGTCGTGGTTTAGATTTTCGGTTGGGGCGACCGCGGAGTAAAAATTAACCTCCACGACATATAATTTAGAACGACACTTCGAAAACTAAAACATTTACTTTAATGACCCACTAAGTGATCAACGAACCAAGTTA
ASV147	0	0	0	0	0	0	0	0	0	0	0	0	0	0	0	0	0	0	0	0	0	0	0	0	0	0	0	0	0	0	0	0	0	0	0	0	0	537	0	0	0	0	0	0	0	Amphibia;Caudata;Salamandridae;Ichthyosaura;unclassified_Ichthyosaura	83,93091882	GAGATAACCATATAAGACGAGAAGACCCTATGGAGCTTTAAATACAGAACCAACTACAACTACATTTTTAGCCAACAGGCAAAAAATTAATAAGTGTAGTCGTGGTTTAGATTTTCGGTTGGGGCGACCGCGGAGTAAAAATTAACCTCCACGACATATAATTTAGAACGACACTTCGAAAACTAAAACATTTACTTTAATGACCCACTAAGTGATCAACGAACCAAGTTA
ASV148	0	0	0	0	0	0	0	0	0	0	0	531	0	0	0	0	0	0	0	0	0	0	0	0	0	0	0	0	0	0	0	0	0	0	0	0	0	0	0	0	0	0	0	0	0	Amphibia;Caudata;Salamandridae;Ichthyosaura;alpestris;unclassified_alpestris	75,58932032	GAGATAACCATATAAGACGAGAAGACCCTATGAAGCTTTAAATACAGAACCAACTACAACCACATTTTTAGCCAACAGGCAAAAAATTAATAAGTGTAGTCGTGGTTTAGATTTTCGGTTGGGGCGACCGCGGAGTAAAAATTAACCTCCACGACATATAATTTAGAACGACACTTCGAAAACTAAAACATTTACTTTAATGACCCACTAAGTGATCAACGAACCAAGTTA
ASV149	0	0	0	0	0	0	0	0	0	0	0	0	0	0	0	0	0	0	0	0	0	0	0	0	0	0	0	0	0	0	0	0	0	0	519	0	0	0	0	0	0	0	0	0	0	Amphibia;Caudata;Salamandridae;Ichthyosaura;alpestris;unclassified_alpestris	85,39718937	GAGATAACCATATAAGACGAGAAGCCCCTATGGAGCTTTAAATACAGAACCAACTACAACCACATTTTTAGCCAACAGGCAAAAAATTAATAAGTGTAGTCGTGGTTTAGATTTTCGGTTGGGGCGACCGCGGAGTAAAAATTAACCTCCATGACATATAATTTAGAACGACACTTCGAAAACTAAAACATTTACTTTAATGACCCACTAAGTGATCAACGAACCAAGTTA
ASV150	0	0	0	0	516	0	0	0	0	0	0	0	0	0	0	0	0	0	0	0	0	0	0	0	0	0	0	0	0	0	0	0	0	0	0	0	0	0	0	0	0	0	0	0	0	Amphibia;Caudata;Salamandridae;Ichthyosaura;alpestris;unclassified_alpestris	83,18669376	GAGATAACCATATAAGACGAGAAGACCCTATGGAGCTTTAAATACAGAACCAACTACAACCACATTTTTAGCCAACAGGCAAAAAATTAATAAGTGTAGTCGTGGTTTAGATTTTCGGTTGGGGCGACCGCGGAGTAAAAATTAACCTCCGCGACATATAATTTAGAACGACACTTCGAAAACTAAAACATTTACTTTAATGACCCACTAAGTGATCAACGAACCAAGTTA
ASV151	0	0	0	0	0	0	0	0	0	0	0	0	0	0	0	0	0	0	0	0	0	0	0	0	0	0	0	0	0	0	0	0	512	0	0	0	0	0	0	0	0	0	0	0	0	unassigned	10,66500873	CCTGATTCAAGTACGCACCCGCTTTGCCAAGAAACAGGGCTGGAGTCATCTAGTCACAGACACAACAAATAACTGCCCATCTGCAAACAATCTAATTGCTAATGGATTCAAGATGTACAAACCGAGCAAG
ASV152	0	0	0	0	0	0	0	0	0	0	0	0	0	0	0	0	0	0	0	0	0	0	0	0	0	0	0	0	0	0	0	0	0	0	508	0	0	0	0	0	0	0	0	0	0	Amphibia;Caudata;Salamandridae;Ichthyosaura;alpestris;unclassified_alpestris	85,63206369	GAGATAACCATATAAGACGAGAAGACCCTATGGAGCTTTAAATACAGAACCAACTACAACCACATTTTTAGCCAACAGGCAAAAAGTTAATAAGTGTAGTCGTGGTTTAGATTTTCGGTTGGGGCGACCGCGGAGTAAAAATTAACCTCCACGACATATAATTTAGAACGACACTTCGAAAACTAAAACATTTACTTTAATGACCCACTAAGTGATCAACGAACCAAGTTA
ASV153	0	0	0	0	0	0	0	0	0	0	0	0	0	0	0	0	0	0	0	0	0	0	0	0	0	0	0	0	0	0	0	0	0	489	0	0	0	0	0	0	0	0	0	0	0	unassigned	7,025927601	GGCGGGGTTGCTATATCTTGTGGCACCGTCATGAAAATGCAGCAGTTATTGCGCGACAATCGGCTGTCGATGCGGATTTTGCTTGCCCCATGGACAAAACAGGACGACGATTTAGATGTGTCCCTCAGATCATAAGGAGACC
ASV154	0	0	0	0	0	0	0	0	0	0	0	0	0	0	0	0	0	0	0	0	0	0	0	0	0	0	0	0	0	0	0	0	0	469	0	0	0	0	0	0	0	0	0	0	0	unassigned	5,460907134	AAGATGAAATCATCCACGCCCGAACCGGTGATGGTGTTGTTGCCATCGACGGCCATTGCCCCAATGGTTGAGCGCAAAAGCTCGGATGCACCAGCGAGGCCGCCGGCTCCAGCGGTAAATAGTTCTTCCAAACTGGAAATCGGGTTGTCGACGTCATTGCCAAAGATCGG
ASV155	0	0	0	0	0	0	0	0	0	0	0	0	0	0	0	0	0	0	0	0	0	0	0	0	0	0	0	0	0	0	0	0	0	0	462	0	0	0	0	0	0	0	0	0	0	Amphibia;Caudata;Salamandridae;Ichthyosaura;alpestris;unclassified_alpestris	84,16095098	GAGATAACCATATAAGACGAGAAGACCCTATGGAGCTTTAAATACAGAACCAACCACAACCACATTTTTAGCCAACAGGCAAAAAATTAATAAGTGTAGTCGTGGTTTAGATTTTCGGTTGGGGCGACCGCGGAGTAAAAATTAACCTCCACGACATATAATTTAGAACGACACTTCGAAAACTAAAACATTTACTTTAATGACCCACTAAGTGATCAACGAACCAAGTTA
ASV156	0	0	0	0	0	0	0	0	0	0	0	0	0	0	0	0	0	0	0	0	0	0	0	0	0	0	0	0	0	0	0	0	0	0	0	456	0	0	0	0	0	0	0	0	0	Amphibia;Caudata;Salamandridae;Lissotriton;vulgaris_meridionalis;unclassified_vulgaris_meridionalis	73,98174272	GAAATAACTCTATAAGACGAGAAGACCCTATGGAGCTCTAAACAAAAATTAACCATACTTTAACTACTGGCCAAAGGGTAAAGAATAAAAATGTATGGCCATAATTTTAGTTTTCGGTTGGGGCGACCACGGAAGAAAGCTCATCCTCCGCGATAGAAAATCTAGAACAACAGTTCAAAACTTAAAACATTTGTTATAGTGACCCACTAAGTGATCAACGAACCAAGTTA
ASV157	0	0	0	0	0	0	0	0	0	0	0	0	0	0	0	0	0	0	0	0	0	0	0	0	0	0	0	0	0	0	0	0	0	0	0	0	0	0	0	451	0	0	0	0	0	Amphibia;Caudata;Salamandridae;Ichthyosaura;alpestris;unclassified_alpestris	76,32247764	GAGATAACCATATAAGACGAGAAGACCCTATGGAGCTTTAAATACAGAACCAACTACAACCACACTTTTAGCCAACAGGCAAAAAATTAATAAGTGTAGTCGTGGTTTAGATTTTCGGTTGGGGCGACCGCGGAGTAAAAATTAACCTCCACGACATATAATTTAGAACGACACTTCGAAAACTAAAACATTTACTTTAATGACCCACTAAGTGATCAACGAACCAAGTTA
ASV158	0	0	0	0	0	0	0	0	0	0	0	0	0	0	0	0	0	0	0	0	0	0	0	0	0	0	0	0	0	0	0	0	0	0	439	0	0	0	0	0	0	0	0	0	0	Amphibia;Caudata;Salamandridae;Triturus;cristatus;unclassified_cristatus	81,65524269	GAGATAGCCATATAAGACGAGAAGACCCTATGGAGCTTTAAACGCAGAATTAACTACACTAACACCCTAGCCAATAGGCAAAAAATATAAATATGTAGCCATAATCTAAGTTTTCGGTTGGGGCGACCACGGAAGAGAGTAGATCCTCCGCGATAAGCAACTTAGAGCAACACTTCGAAGACTAAAACATTTGTTATAAATGATCCACTAAGTGACCAACGAACCAAGTTA
ASV159	0	0	0	0	437	0	0	0	0	0	0	0	0	0	0	0	0	0	0	0	0	0	0	0	0	0	0	0	0	0	0	0	0	0	0	0	0	0	0	0	0	0	0	0	0	unassigned	12,26773532	CCAAACCTCTTTCTTCAGAAACATTCAGGTGCCATCCGCATATGGCATTGGCTTACTTTTTTATTTATTGCATCCTCCATGGTTACGGTGTTATTTGCCTCAACCTTACTCAA
ASV160	0	0	0	0	429	0	0	0	0	0	0	0	0	0	0	0	0	0	0	0	0	0	0	0	0	0	0	0	0	0	0	0	0	0	0	0	0	0	0	0	0	0	0	0	0	unassigned	9,286747067	TGCTTGACTGTGAGACAAACAAGTCGAACAGGGGCGAAAGTCGGGAATAGTGATCCGGCGGTGCCGAATGGAAGGGCCGTCGCTCAACGGATAAAAGCTA
ASV161	0	0	0	0	0	0	0	0	0	0	0	0	0	0	0	0	0	0	0	0	0	0	0	0	0	0	0	0	0	0	0	0	0	0	0	0	0	426	0	0	0	0	0	0	0	unassigned	4,257319334	CAAGGAACTTGGCATCAGGGCTGTCGAGGGCGTCATAAGCCGCGTTGGTCATGAGCGCCGTCGTGGCCGACGAGATCGTCGCCGACTTCTTCATGAGGTTCGCCGCATAGGCCTCAGTCGTCATTGCGTTCAGCGTCGCGCACAGGATGTCTATCGGCATCGAGGCAACGTTCGCAGGCA
ASV162	0	0	0	0	0	0	0	0	0	0	0	0	0	0	0	0	0	0	0	0	0	0	0	0	0	0	0	0	0	0	0	0	0	0	0	424	0	0	0	0	0	0	0	0	0	Amphibia;Caudata;Salamandridae;Ichthyosaura;alpestris;unclassified_alpestris	89,95169532	GAGATAACCATATAAGACGAGAAGACCCTATGGAGCTTCAAATACAGAACCAACTACAACCACATTTTTAGCCAACAGGCAAAAAATTAATAAGTGTAGTCGTGGTTTAGATTTTCGGTTGGGGCGACCGCGGAGTAAAAATTAACCTCCACGACATATAATTTAGAACGACACTTCGAAAACTAAAACATTTACTTTAATGACCCACTAAGTGATCAACGAACCAAGTTA
ASV163	0	0	0	0	0	0	0	0	0	0	0	0	0	0	0	0	0	0	0	0	0	0	0	0	0	0	0	0	0	0	0	0	419	0	0	0	0	0	0	0	0	0	0	0	0	unassigned	7,975375381	CTCGCTGGAAGAGGTCCTGCGCCATTCCAAGGACATTGCACATGAGGTTTTCGAGAATATCCTCTCGGGGGGGCTCCTGGATA
ASV164	0	0	0	0	0	0	0	0	0	0	0	0	0	0	0	0	0	0	0	0	0	0	0	0	0	0	0	0	0	0	0	0	0	0	0	0	0	0	0	0	0	0	0	387	0	unassigned	6,210408167	CTGTCCAAGTGCCGTCTTGCGTACGAAATGCAGATCGTGATCGAAGCCGGAGACGACGAATCCGTGGCGCGTCTGAAGGTTTCAGTCGATATCGGGAGTCCGGATGCGAGTGGATCCGTCCCCCAACGCCTATCGCTTG
ASV165	0	0	0	0	0	0	0	0	0	0	0	0	0	0	0	0	0	0	0	0	0	0	0	0	0	0	0	0	0	0	0	0	0	416	0	0	0	0	0	0	0	0	0	0	0	unassigned	5,64910918	GCTTGTTCAGTACGTCCTGACAGGTCCTGGCTGCCAGCTGCCACTTCGTTGCTGGCCGTGGTGATGGAGTCTGTGGCCTGACGCACATCTCCCACAATGGTTCGGAGCGATGTTTGCATGTGCTGCAAGCTTTGCAGCAAAGCAGCCATTTCATCCTTG
ASV166	0	0	0	0	0	0	0	0	0	0	0	0	0	0	0	0	0	0	0	0	0	0	0	0	0	0	0	0	0	0	0	0	0	0	0	414	0	0	0	0	0	0	0	0	0	Amphibia;Caudata;Salamandridae;Ichthyosaura;alpestris;unclassified_alpestris	80,01377331	GAGATAACCATATAAGACGAGAAGACCCTATGGAGCTTTAAATACAGAACCAACTACAACCACATTTTTAGCCAACAGGCAAAAAATTAATAAGTGTAGTCGTGGTTTAGATTTTCGGTTGAGGCGACCGCGGAGTAAAAATTAACCTCCACGACATATAATTTAGAACGACACTTCGAAAACTAAAACATTTACTTTAATGACCCACTAAGTGATCAACGAACCAAGTTA
ASV167	0	34	34	0	0	1	0	0	0	0	61	0	0	0	0	1	0	0	39	0	0	7	5	0	0	13	49	0	1	0	0	0	0	0	14	3	0	13	0	19	10	3	0	3	0	Actinopterygii;Cypriniformes;Cyprinidae;Carassius;unclassified_Carassius	76,24665265	GGTATAATAATACAAGACGAGAAGACCCTTTGGAGCTTAAGGTACAAAACTCAACCACGTTAAGCAACTCAATAAAAAGTGAAAACTTTGTGGAACATGAGATTTTACCTTCGGTTGGGGCGACCGCGGAGTAAAAATTAACCTCCACGACATATAATTTAGAACGACACTTCGAAAACTAAAACATTTACTTTAATGACCCACTAAGTGATCAACGAACCAAGTTA
ASV168	0	0	0	0	167	0	0	0	0	0	0	0	0	0	0	0	0	0	0	0	8	0	0	152	0	18	0	0	0	0	0	0	56	0	0	0	0	0	0	0	0	0	0	0	0	Amphibia;Caudata;Salamandridae;Ichthyosaura;alpestris;unclassified_alpestris	83,33251504	GAGATAACCATATAAGACGAGAAGACCCTATGGAGCTTTAAATACAGAACCAACTACAACCACATTTTTAGCCAACAGGCAAAAAATTAATAAGTGTAGTCGTGGTTTAGATTTTCGGTTGGGGCGACCGCAGAGTAAAAATTAACCTCCACGACATATAATTTAGAACGACACTTCGAAAACTAAAACATTTACTTTAATGACCCACTAAGTGATCAACGAACCAAGTTA
ASV169	0	0	0	0	0	0	0	0	0	0	0	0	0	0	0	0	0	0	0	0	0	0	0	0	0	0	0	0	0	0	0	0	399	0	0	0	0	0	0	0	0	0	0	0	0	Amphibia;Caudata;Salamandridae;Ichthyosaura;alpestris;unclassified_alpestris	75,94545986	GAGATAACCATATAAGACGAGAAGACCCTATGGAGCTTTAAATACAGAACCAACTACAACCACATTTTTAGCCAACAGGCAAAAAATTAATAAGTGTAGTCGTGGTTTAGATTTTCGGTTGGGGCGACCGCGGAGTAAAAATTAACCTCCACGACATATAATTTAGAACGACATTTCGAAAACTAAAACATTTACTTTAATGACCCACTAAGTGATCAACGAACCAAGTTA
ASV170	0	0	0	0	0	0	0	0	0	0	0	0	0	0	0	0	0	0	0	0	0	0	0	0	0	0	0	0	0	0	0	0	0	0	0	394	0	0	0	0	0	0	0	0	0	unassigned	9,669590262	CCTTACAGAATCCGCCATAGAGGAGCGTATGGAGCAAGGGGAAAGCATCCCCGGACTGGAGTGGTTTCCCGTAGACACAATATCCGTTAGCAAAGGACCAGAAGCATGAGTAACGAACTAAT
ASV171	0	0	0	0	392	0	0	0	0	0	0	0	0	0	0	0	0	0	0	0	0	0	0	0	0	0	0	0	0	0	0	0	0	0	0	0	0	0	0	0	0	0	0	0	0	Amphibia;Caudata;Salamandridae;Ichthyosaura;alpestris;unclassified_alpestris	90,27711761	GAGATAACCATATAAGACGAGAAGACCCTATGGAGCTTTAAATACAGAACCAACTAAAACCACATTTTTAGCCAACAGGCAAAAAATTAATAAGTGTAGTCGTGGTTTAGATTTTCGGTTGGGGCGACCGCGGAGTAAAAATTAACCTCCACGACATATAATTTAGAACGACACTTCGAAAACTAAAACATTTACTTTAATGACCCACTAAGTGATCAACGAACCAAGTTA
ASV172	0	0	0	0	0	0	0	0	0	0	0	0	0	0	0	0	0	0	0	0	0	0	0	0	0	0	0	0	0	0	0	0	0	0	0	0	0	0	0	0	0	0	389	0	0	Amphibia;Caudata;Salamandridae;Lissotriton;helveticus;unclassified_helveticus	92,83894881	GAAATCGTCCTATAAGACGAGAAGACCCTATGGAGCTTTAAATAAAAATTAACCATGCTTTCATTACCAGCCAATAGGTAAAAAATAAAAATGTATGGCCATAATTTAAGTTTTTGGTTGGGGCGACCGCGGAAGAAAACTCATCCTCCGCAATAGAAAATTTAGAACAACCGTTCAAGACTTAAAACATTTGTTATAAAATGATCCACTAAGTGAGCAACGAACCAAGTTA
ASV173	0	0	0	0	0	0	0	0	0	0	0	0	0	0	0	0	0	0	0	0	0	0	0	0	0	0	0	0	0	0	0	0	0	0	388	0	0	0	0	0	0	0	0	0	0	Amphibia;Caudata;Salamandridae;Ichthyosaura;alpestris;unclassified_alpestris	74,90135126	GAGATAACCATATAAGACGAGAAGACCCTATGGAGCTTTAAATACAGAACCAACTACAACCACATTTTTAGCCAACAGGCAAAAAATTAATAAGTGTAGTCGCGGTTTAGATTTTCGGTTGGGGCGACCGCGGAGTAAAAATTAACCTCCACGACATATAATTTAGAACGACACTTCGAAAACTAAAACATTTACTTTAATGACCCACTAAGTGATCAACGAACCAAGTTA
ASV174	0	0	0	0	0	0	0	0	0	0	0	0	0	0	0	0	0	0	0	0	0	0	0	0	0	0	0	0	0	0	0	0	0	0	387	0	0	0	0	0	0	0	0	0	0	Amphibia;Caudata;Salamandridae;Ichthyosaura;alpestris;unclassified_alpestris	70,95134946	GAGATAACCATATAAGACGAGAAGACCCTATGGAGCTTTAGATACAGAACCAACTACAACCACATTTTTAGCCAACAGGCAAAAAATTAATAAGTGTAGTCGTGGTTTAGATTTTCGGTTGGGGCGACCGCGGAGTAAAAATTAACCTCCACGACATATAATTTAGAACGACACTTCGAAAACTAAAACATTTACTTTAATGACCCACTAAGTGATCAGCGAACCAAGTTA
ASV175	2	0	0	0	0	354	0	0	0	0	0	0	0	0	0	0	26	0	1	0	0	0	0	0	0	0	0	0	0	0	0	0	0	0	0	0	0	0	0	0	0	0	0	0	0	unassigned	8,049351106	GGATCGGACATAGCGATCAGCATCCTGGCGACTCATGGGGAGGAAAGAACTCATTCCGGTAATGAGTCTAGCGCAGAAATCGCCTTAATTTCACAGCGCAGGCAACCTTCACCCAGCAGAGTTTCCAGCGTATCGCCGACTTCAACTGCGCTGGCTCGTTGCACAATCGTA
ASV176	0	0	0	0	0	0	0	0	0	0	0	0	0	0	0	0	216	0	0	0	0	0	0	0	0	0	0	0	0	0	0	0	0	0	0	153	0	0	0	0	0	0	0	7	0	unassigned	6,618078713	GACGCATACACCGCACCCTTCGCAGGCGAATGGATCGACGGCATAGACAGCCGGCCGCGTTTCGCCCAAGGTTCCCCTCATTTCATCGATGATGGCATTCGTTCGAACATCGCATGATCGTTCACAGTATGCACAGTCCGAGCAGTTCATCCGGACCCGGCCTGACCTCCG
ASV177	0	0	0	0	0	0	0	0	0	0	0	0	0	0	0	0	0	372	0	0	0	0	0	0	0	0	0	0	0	0	0	0	0	0	0	0	0	0	0	0	0	0	0	0	0	Amphibia;Caudata;Salamandridae;Ichthyosaura;alpestris;unclassified_alpestris	77,04431575	GAGATAACCATATAAGACGAGAAGACCCTATGGAGCTTTAAATACAGAACCAACTACAACCACATTTTTAGCCAACAGGCAAAAAATTAATAAGTGTAGTCGTGGTTTAGATTTTCGGTTGGGGCGACCGCGGAGTAAAAATTAACCTCCACGACATATAATTTAGAACGACACTTCGAAAACTAAAACATTTACTTTAATGACTCACTAAGTGATCAACGAACCAAGTTA
ASV178	0	0	0	0	0	0	0	0	0	0	0	0	0	0	0	0	0	0	0	0	0	0	0	0	0	0	0	0	0	0	0	0	0	0	0	0	372	0	0	0	0	0	0	0	0	unassigned	7,944501792	CTCCCAAGTCGTGCATCTGCAGGCGCAGCGGGTCCTCCCTTAGTTTTTTTCGGCTTGTGCCTCATCGGCAAACTCGCCCACGCCAAACTCGGTACAGACCCGCATCACCACGTCAGGACCGTAATCGCCGAC
ASV179	0	0	0	0	0	0	0	0	0	0	6	0	365	0	0	0	0	0	0	0	0	0	0	0	0	0	0	0	0	0	0	0	0	0	0	0	0	0	0	0	0	0	0	0	0	unassigned	9,917185875	ATGAGCCCGAGCCGAAGCCGACTGTGGAAGCCCCCAAAGCAAGCCCGGCAGAAAAAACTGTGCAGACTACCGACAAGCCTGCCGATAAGCCAGAAGAAGGTGCCAAGTCTGGCGGCTTCCGGCGTCTGAAGCCGGGCGAGAAA
ASV180	0	0	0	0	0	0	0	0	0	0	0	0	371	0	0	0	0	0	0	0	0	0	0	0	0	0	0	0	0	0	0	0	0	0	0	0	0	0	0	0	0	0	0	0	0	Amphibia;Caudata;Salamandridae;Ichthyosaura;alpestris;unclassified_alpestris	80,37317317	GAGATAACCATATAAGACGAGAAGACCCTATGGAGCTTTAAATACAGAACCAACTACAAACACATTTTTAGCCAACAGGCAAAAAATTAATAAGTGTAGTCGTGGTTTAGATTTTCGGTTGGGGCGACCGCGGAGTAAAAATTAACCTCCACGACATATAATTTAGAACGACACTTCGAAAACTAAAACATTTACTTTAATGACCCACTAAGTGATCAACGAACCAAGTTA
ASV181	0	0	0	0	0	0	0	0	0	0	0	0	0	0	0	0	0	0	0	0	0	0	0	0	0	0	0	0	0	0	0	0	0	0	369	0	0	0	0	0	0	0	0	0	0	Amphibia;Caudata;Salamandridae;Ichthyosaura;alpestris;unclassified_alpestris	86,83674421	GAGATAACCATATAAGACGAGAAGACCCTATGGAGCTTTAAATACAGAACCAACTACAACCACATTTTTAGCCAACAGGCAAAAAATTAATAAGTGTAGTCGTGGTTTAGATCTTCGGTTGGGGCGACCGCGGAGTAAAAATTAACCTCCACAACATATAATTTAGAACGACACTTCGAAAACTAAAACATTTACTTTAATGACCCACTAAGTGATCAACGAACCAAGTTA
ASV182	0	0	0	0	0	0	0	0	0	0	0	0	0	0	0	0	0	0	0	0	0	0	0	0	366	0	0	0	0	0	0	0	0	0	0	0	0	0	0	0	0	0	0	0	0	unassigned	5,99599636	GTGGCCCCGATCTCGAACTTATGTGCATCTTCCGATTCGGGTTCAGGCCCGATACGGAAAGTCTTTTCCCTCTTGGGCGCCGGTGCTTTCAACGACGCGGACTCCTTGCGATTCCTCGTACTCGTCATACCACTCCTCCAGTTATCGATTAAG
ASV183	0	0	0	0	0	0	0	0	0	0	0	0	0	0	0	0	0	0	0	0	0	0	0	0	0	0	358	0	0	0	0	0	0	0	0	0	0	0	0	0	0	0	0	0	0	Amphibia;Caudata;Salamandridae;Ichthyosaura;alpestris;unclassified_alpestris	76,87810627	GAGATAACCATATAAGACGAGAAGACCCTATGGAGCTTTAAATACAGAACCAACTACAACCACGTTTTTAGCCAACAGGCAAAAAATTAATAAGTGTAGTCGTGGTTTAGATTTTCGGTTGGGGCGACCGCGGAGTAAAAATTAACCTCCACGACATATAATTTAGAACGACACTTCGAAAACTAAAACATTTACTTTAATGACCCACTAAGTGATCAACGAACCAAGTTA
ASV184	0	0	0	0	0	0	0	0	0	0	0	0	0	0	0	0	0	0	0	0	0	0	0	0	0	28	0	166	0	0	0	160	0	0	0	0	0	0	0	0	0	0	0	0	0	unassigned	5,99617368	AACATATCTCCTACAGACTCCACTACCGCTGCTTCTCTCTCAACTCCTTGTCCATTAAAGTTACCGAACTCGTTCGGAGTCATAGACATTGCAGTCTCTTGAAGTAAGCTATTTAGAGGATT
ASV185	0	0	0	0	0	0	0	0	0	0	0	0	0	0	0	0	0	0	0	0	0	0	0	0	0	0	0	0	0	0	0	0	0	0	350	0	0	0	0	0	0	0	0	0	0	unassigned	3,605365501	TCAGCATTCGACTGGCACTTCGGTATCGGAGTCCCGATGATTATCTTTTTCACCGATGGCTCATTCATCGTTCCGATGTCTGAC
ASV186	0	0	0	0	0	0	0	0	0	0	0	0	0	0	0	0	0	0	0	0	0	0	0	0	0	0	0	0	0	0	0	347	0	0	0	0	0	0	0	0	0	0	0	0	0	Amphibia;Caudata;Salamandridae;Ichthyosaura;alpestris;unclassified_alpestris	81,0422664	GAGATAACCATATAAGACGAGAAGACCCTATGGAGCTTTAAATACAGAACCAACTACAACCACATTTTTAACCAACAGGCAAAAAATTAATAAGTGTAGTCGTGGTTTAGATTTTCGGTTGGGGCGACCGCGGAGTAAAAATTAACCTCCACGACATATAATTTAGAACGACACTTCGAAAACTAAAACATCTACTTTAATGACCCACTAAGTGATCAACGAACCAAGTTA
ASV187	0	0	0	0	0	0	346	0	0	0	0	0	0	0	0	0	0	0	0	0	0	0	0	0	0	0	0	0	0	0	0	0	0	0	0	0	0	0	0	0	0	0	0	0	0	Amphibia;Caudata;Salamandridae;Lissotriton;vulgaris_meridionalis;unclassified_vulgaris_meridionalis	85,89938126	GAAATAACTCTATAAGACGAGAAGACCCTATGGAGCTTTAAACAAAAATTAACTATACTTTAACTACTGGCCAAAGGGTAAAGAATAAAAATGTATGGCCATAATTTTAGTTTTCGGTTGGGGCGACCACGGAAGAAAGCTCATCCTCCGCGATAGAAAATCTAGAACAACAGTTCAAAACTTAAAACATTTGTTATAGTGACCCACTAAGTGATCAACGAACCAAGTTA
ASV188	0	0	0	0	0	0	0	0	0	0	0	0	0	0	0	0	0	345	0	0	0	0	0	0	0	0	0	0	0	0	0	0	0	0	0	0	0	0	0	0	0	0	0	0	0	unassigned	11,82233808	AGCCAAAGAAGAGTTTGAAAAAACCGGCCCAGCGCGGCCGCTCACGCTCGCGATGCTCGATATCGATTTCCTCAAGCAGATCAATGACA
ASV189	0	0	0	0	0	0	0	0	0	0	0	0	0	0	0	0	345	0	0	0	0	0	0	0	0	0	0	0	0	0	0	0	0	0	0	0	0	0	0	0	0	0	0	0	0	unassigned	manualy corrected	GAAATAACTCTATAAGACGAGAAGACCCTATGGAGCTTTAAATAAAAATTAACCATACTCTAACTACTGGCCCAAGGGTAAAGAATAAAAATGTATGGCCATAATTTTAGTTTTGGGTTGGGGCGACCACGGAAGAAAACTCATCCTCCGCGATAGAAAATCTAGAACAACAGTTCAAAACTTAAAACATTTATTATAAATGACCCACTAAGTGATCAACGAACCAAGTTA
ASV190	0	0	0	0	0	0	0	0	0	0	0	0	0	0	0	0	0	0	0	0	0	0	0	0	0	0	0	0	0	0	336	0	0	0	0	0	0	0	0	0	0	0	0	0	0	Amphibia;Caudata;Salamandridae;Lissotriton;helveticus;unclassified_helveticus	90,98060009	GAAATGGTCCTATGAGACGAGAAGACCCTATGGAGCTTTAAATAAAAATTAACCATGCTTTCATTACCAGCCAATAGGTAAAAAATAAAAATGTATGGCCATAATTTAAGTTTTTGGTTGGGGCGACCGCGGAAGAAAACTCATCCTCCGCAATAGAAAATTTAGAACAACCGTTCAAGACTTAAAACATTTGTTATAAAATGATCCACTAAGTGAGCAACGAACCAAGTTA
ASV191	0	0	0	0	0	0	0	0	0	0	0	0	0	0	0	0	0	0	0	0	0	0	0	0	0	0	0	0	0	0	0	0	0	0	0	0	0	0	0	0	0	335	0	0	0	unassigned	6,562868135	CAGTCAGGGTCGAGCGAAAGTTTACAAGTTGATGCCCGATAAAGTGAAGGGGCTTGAGGTCGACAAGATGGTGATCGCGAAGGGTGCGACACTGGGAGGGCATCCGCATTTGGTCGGCGCAAAAGAATACCTGATTGTGCTGAAGGGTGAAATCACGATGGCGGTAGCGGGCGAGACGTTCCGTGTAGGCGAGGGCGATCTGTTCGCATT
ASV192	0	0	0	0	0	0	0	0	0	0	0	0	0	0	0	0	0	0	0	0	0	0	0	0	0	0	0	0	0	0	0	0	0	0	331	0	0	0	0	0	0	0	0	0	0	Amphibia;Caudata;Salamandridae;Lissotriton;vulgaris_meridionalis;unclassified_vulgaris_meridionalis	77,51441665	GAAATAACTCTATAAGACGAGAAGACCCTATGGAGCTTTAAATAAAAATTAACCATACTTTAACTACTGGCCAAAGGGTAAAGAATAAAAATGTATGGCCATAATTTTAGTTTTCGGTTGGGGCGACCACGGAAGAAAACTCATCCTCCGCGATAGAAAATCTAGAACAACAGTTCAAAACTTAAAACATTTGTTATAATGACCCACTAAATGATCAACGAACCAAGTTA
ASV193	0	0	0	0	0	0	0	0	0	0	0	0	0	0	0	0	0	0	0	0	0	0	0	0	0	0	0	0	0	0	0	0	0	331	0	0	0	0	0	0	0	0	0	0	0	unassigned	9,555636975	GCGAAAGCTGTCGCGAAAGGCTTCGTGGTCGGCAGAAAACAGTGTGCGTTCAATCATGGTGTCACCTTCAAGACTTTGGGGTTGGTATTTTTACAAAGCGTTTGCTTGGTAAAAGTCTATACTGAAAGGCAAACCTCACAACAGCGGGCTAACCCCCAAATGAC
ASV194	0	0	0	0	0	0	0	0	0	0	0	0	0	0	0	0	0	0	0	0	0	0	0	0	0	0	0	0	0	0	0	0	0	0	0	328	0	0	0	0	0	0	0	0	0	unassigned	18,36218246	GGGGGGACACGGAACCAGGAAGGGGGAACCCAAACCACACATTGATTCTTTTTCACACACAAAGAAATACCCCAACAAAAACT
ASV195	0	0	0	0	0	0	0	0	0	0	0	0	0	0	0	0	0	0	0	0	0	0	0	0	0	0	0	0	0	0	0	0	0	0	0	0	0	0	0	0	0	0	326	0	0	Amphibia;Caudata;Salamandridae;Ichthyosaura;alpestris;unclassified_alpestris	84,51440904	GAGATAACCATATAAGACGAGAAGACCCTATGGAGCTTTAAATACAGAACCAACTACAACCACATTTTTAGCCAACAGGCAAAAAATTAATAAGTGTAGTCGTGGTTTAGATTTTTGGTTGGGGCGACCGCGGAGTAAAAATTAACCTCCACGACATATAATTTAGAACGACACTTCGAAAACTAAAACATTTACTTTAATGACCCACTAAGTGATCAACGAACCAAGTTA
ASV196	0	0	0	0	0	0	0	0	0	0	0	0	0	0	0	0	0	0	0	0	0	0	0	0	0	0	0	0	0	0	0	0	324	0	0	0	0	0	0	0	0	0	0	0	0	Amphibia;Caudata;Salamandridae;Ichthyosaura;alpestris;unclassified_alpestris	76,61353347	GAGATAACCATATAAGACGAGAAGACCCTATGGAGCTTTAAATACAGAACCAACTACAACCACATTTTTAGCCAACAGGCAAAAAATTAATAAGTGTAGTCGTGGTTTAGATTTTCGGTTGGGGCGACCGCGGAGTAAAAATTAACCTCCACGACATATAATTTAGAACGACACTTTGAAAACTAAAACATTTACTTTAATGACCCACTAAGTGATCAACGAACCAAGTTA
ASV197	0	0	0	0	0	322	0	0	0	0	0	0	0	0	0	0	0	0	0	0	0	0	0	0	0	0	0	0	0	0	0	0	0	0	0	0	0	0	0	0	0	0	0	0	0	unassigned	7,468074988	GGAGGAGGACACTCTCAACCTAATCAGGAGGCTCAATGAAAACCAGAATTGACATCCCTTACCACTCCACGACCGGCCTCCGCACCACCATCCCCAAGGGAACTGAGGTGATCCAGGCGACCAATCTCCCACAGAAGGACATGTATTGGGCGGAGCCCTGGCCCGGCATGGATGAGTTCGAGGAGTCCCACGGCCGGTGTTATGGATTTCTCCTAACCCTTGACGAGGTGAACGGCACC
ASV198	0	0	0	0	0	0	0	0	0	0	0	0	0	0	0	0	0	0	0	0	0	0	0	0	0	0	0	0	0	0	0	0	0	0	0	319	0	0	0	0	0	0	0	0	0	Amphibia;Caudata;Salamandridae;Lissotriton;vulgaris_meridionalis;unclassified_vulgaris_meridionalis	75,53684931	GAAATAACTCTATAAGACGAGAAGACCCTGTGGAGCTTTAAATAAAAATTAACCATACTTTAACTACTGGCCAAAGGGTAAAGAATAAAAATGTATGGCCATAATTTTAGTTTTCGGTTGGGGCGACCACGGAAGAAAACTCATCCTCCGCGATAGAAAATCTAGAACAACAGTTCAAAACTTAAAACATTTGTTATAGTGACCCACTAAGTGATCAACGAACCAAGTTA
ASV199	0	0	0	0	0	0	0	0	0	0	0	0	0	0	0	0	0	0	0	0	0	318	0	0	0	0	0	0	0	0	0	0	0	0	0	0	0	0	0	0	0	0	0	0	0	Amphibia;Caudata;Salamandridae;Lissotriton;vulgaris_meridionalis;unclassified_vulgaris_meridionalis	75,94896824	GAAATAACTCTATAAGACGAGAAGACCCTATGGAGCTTTAAACAAAAATTAACCATACTTTAACTACTGGCCAAAGGGTAAAGAATAAAAATGTATGGCCATAATTTTAGTTTTCGGTTGGGGCGACCACGGAAGAAAACTCATCCTCCGCGATAGAGAATCTAGAACAACAGTTCAAAACTTAAAACATTTGTTATAGTGACCCACTAAGTGATCAACGAACCAAGTTA
ASV200	0	0	0	0	0	0	0	0	0	0	0	0	0	0	315	0	0	0	0	0	0	0	0	0	0	0	0	0	0	0	0	0	0	0	0	0	0	0	0	0	0	0	0	0	0	Amphibia;Caudata;Salamandridae;Ichthyosaura;unclassified_Ichthyosaura	83,22918134	GAGATAACCATATAAGACGAGAAGACCCTATGGAGCTTTAAATACAGAACCAACTACAACCACATTTTTAGCCAACAGGCAAAAAATTAATAAGTGTAGTCGTGGTTTAGATTTTCGATTGGGGCGACCGCGGAGTAAAAATTAACCTCCACGACATATAATTTAGAACGACACTTCGAAAACTAAAACATTTACTTTAATGACCCACTAAGTGATCAACGAACCAAGTTA
ASV201	0	0	0	0	0	0	0	0	0	0	0	0	0	0	0	0	0	0	0	0	0	312	0	0	0	0	0	0	0	0	0	0	0	0	0	0	0	0	0	0	0	0	0	0	0	unassigned	manualy corrected	GAAATAACTCTATAGGACGAGAAGACCCTATGGAGCTTTAAATAAAAATTAACCATACTCTAACTACTGGCCCAAGGGTAAAGAATAAAAATGTATGGCCATAATTTTAGTTTTCGGTTGGGGCGACCACGGAAGAAAACTCATCCTCCGCGATAGAAAATCTAGAACAACAGTTCAAAACTTAAAACATTTATTATAAATGACCCACTAAGTGATCAACGAACCAAGTTA
ASV202	0	0	0	0	0	0	0	0	0	0	0	0	0	0	0	0	0	0	0	0	0	0	0	0	0	0	0	0	0	0	0	0	0	0	307	0	0	0	0	0	0	0	0	0	0	Amphibia;Caudata;Salamandridae;Ichthyosaura;alpestris;unclassified_alpestris	61,03132228	GAGATAACCATATAAGACGAGAAGACCCTATGGAGCTTTAAATACAGAACCAACTACAACCACATTTTTAGCCAACAGGCAAAAAATTAATAAGTGTAGTCGTGGTTTAGATTTTCGGTTGGGGCGACCGCGGAGTAAAAATTAACCTCCACGACATATAATTTAGAACGACACTTCGAAAACTAAAACATTTACTTTAACGACCCACTAAGTGATCAGCGAACCAAGTTA
ASV203	0	0	0	0	0	0	0	0	0	0	0	0	0	0	0	0	0	0	0	0	0	0	0	0	0	0	0	0	0	0	0	0	0	0	0	0	0	0	0	0	0	297	0	0	0	unassigned	7,637327024	CAGTCAGGGTCGAGCGAAAGTTTACAAGTTGCTGCCCGATAAAGTGAAGGGGCTTGAGGTCGACAAGATGGTGATCGCGAAGGGTGCGACACTGGGAGGGCATCCGCATTTGGTCGGCGCAAAAGAATACCTGATTGTGCTGAAGGGTGAAATCACGATGGCGGTAGCGGGCGAGACGTTCCGTGTAGGCGAGGGCGATCTGTTCGCATT
ASV204	0	0	0	0	0	0	0	0	0	0	0	0	0	0	0	0	0	0	0	0	0	0	0	0	0	0	0	0	0	0	0	0	0	0	0	0	0	0	0	0	0	0	0	292	0	unassigned	8,793820836	GAGCATAGACGCCAGACAATGAGCGAAGCTGGCGCGACGGGCTGATGAAGACATTGAAGAATATGGCACTCTGCTGCCAACACTTGCCATGAGCGGTTCGAGCGCAGAATTGATTTTCCTGGCATCCTCG
ASV205	0	0	0	0	0	0	0	0	0	0	0	0	0	0	0	0	0	0	0	0	0	0	0	0	0	0	0	0	0	0	0	0	0	0	0	0	0	0	0	0	0	0	0	0	292	Amphibia;Caudata;Salamandridae;Triturus;carnifex;U04703.1	63,0461061	GAGATAGCCATATAAGACGAGAAGACCCTATGGAGCTTTAAACACAAAATTAACTACACTAACACCCCTAACCAATAGGCAAAAAATATAAACATGTAGCCATAATCTAAGTTTTCGGTTGGGGCGACCACGGAAGAAAGAAGATCCTCCGAGATAAGCAACTTAGAGCAACACTTCAAAGACTAAAACATTTGTTATAAATGATCCACTAAGTGACCAACGAACCAAGTTA
ASV206	0	0	0	0	0	0	0	0	0	0	0	0	0	0	0	0	290	0	0	0	0	0	0	0	0	0	0	0	0	0	0	0	0	0	0	0	0	0	0	0	0	0	0	0	0	Amphibia;Caudata;Salamandridae;Ichthyosaura;alpestris;unclassified_alpestris	78,40973095	GAGATAACCATATAAGACGAGAAGACTCTATGGAGCTTTAAATACAGAACCAACTACAACCACATTTTTAGCCAACAGGCAAAAAATTAATAAGTGTAGTCGTGGTTTAGATTTTCGGTTGGGGCGACCGCGGAGTAAAAATTAACCTCCACGACATATAATTTAGAACGACACTTCGAAAACTAAAACATTTACTTTAATGACCCACTAAGTGATCAACGAACCAAGTTA
ASV207	0	0	0	0	0	0	0	0	0	0	0	287	0	0	0	0	0	0	0	0	0	0	0	0	0	0	0	0	0	0	0	0	0	0	0	0	0	0	0	0	0	0	0	0	0	Amphibia;Caudata;Salamandridae;Ichthyosaura;alpestris;unclassified_alpestris	79,57353932	GAGATAACCATATAAGACGAGAAGACCCTATGGAGCTTTAAATACAGAACCAACTACAACCACATTTTTAGCCAACAGGCAAAAAATTAATAAGTGTAGTCGTGGTTTAGATTTTCGGTTGGGGCGACCGCGGAGTAAAAATTAACCTCCACGACATGTAATTTAGAACGACACTTCGAAAACTAAAACATTTACTTTAATGACCCACTAAGTGATCAACGAACCAAGTTA
ASV208	0	0	0	0	0	0	0	0	0	0	0	0	0	0	0	0	0	0	0	0	0	0	0	0	0	0	0	0	0	0	0	0	0	0	0	286	0	0	0	0	0	0	0	0	0	Amphibia;Caudata;Salamandridae;Ichthyosaura;alpestris;unclassified_alpestris	79,03939449	GAGATAACCATATAAGGCGAGAAGACCCTATGGAGCTTTAAATACAGAACCAACTACAACCACATTTTTAGCCAACAGGCAAAAAATTAATAAGTGTAGTCGTGGTTTAGATTTTCGGTTGGGGCGACCGCGGAGTAAAAATTAACCTCCACGACATATAATTTAGAACGACACTTCGAAAACTAAAACATTTACTTTAATGACCCACTAAGTGATCAACGAACCAAGTTA
ASV209	0	0	0	0	0	0	0	14	0	0	20	0	35	0	0	0	0	141	0	0	0	0	0	0	0	0	0	0	0	0	27	0	0	0	0	0	0	0	0	0	35	0	0	0	0	unassigned	9,723999052	TGCTTGACTGTGAGACCAACAAGTCGAACAGGGACGAAAGTCGGGAATAGTGATCCGGCGGTACCGAATGGAAGGGCCGTCGCTCAACGGATAAAAGCTA
ASV210	0	0	0	0	0	0	0	0	0	0	0	0	0	0	0	0	0	280	0	0	0	0	0	0	0	0	0	0	0	0	0	0	0	0	0	0	0	0	0	0	0	0	0	0	0	Amphibia;Caudata;Salamandridae;Ichthyosaura;alpestris;unclassified_alpestris	73,55897545	GAGATAACCATATAAGACGAGAAGACCCTATGGAGCTTTAAATACAGAACCAACTACAACCACATTTTTAGTCAACAGGCAAAAAATTAATAAGTGTAGTCGTGGTTTAGATTTTCGGTTGGGGCGACCGCGGAGTAAAAATTAACCTCCACGACATATAATTTAGAACGACACTTCGAAAACTAAAACATTTACTTTAATGACCCACTAAGTGATCAACGAACCAAGTTA
ASV211	0	0	0	0	0	0	0	0	0	0	0	0	0	0	0	0	280	0	0	0	0	0	0	0	0	0	0	0	0	0	0	0	0	0	0	0	0	0	0	0	0	0	0	0	0	Amphibia;Caudata;Salamandridae;Ichthyosaura;alpestris;unclassified_alpestris	88,11636239	GAGATAACCATATAAGACGAGAAGACCCTATGGAGCTTTAAATACAGAACCAACTACAACCACATTTTTAGCCAACAGGTAAAAAATTAATAAGTGTAGTCGTGGTTTAGATTTTCGGTTGGGGCGACCGCGGAGTAAAAATTAACCTCCACGACATATAATTTAGAACGACACTTCGAAAACTAAAACATTTACTTTAATGACCCACTAAGTGATCAACGAACCAAGTTA
ASV212	0	0	0	0	0	0	0	0	0	0	0	0	0	0	0	0	0	0	0	0	0	0	0	0	0	0	0	0	0	0	0	272	0	0	0	0	0	0	0	0	0	0	0	0	0	Amphibia;Caudata;Salamandridae;Ichthyosaura;alpestris;unclassified_alpestris	75,58124096	GAGATAACCATATAAGACGAGAAGACCCTATGGAGCTTTAAATACAGAACCAACTACAACCACATTTTTAACCAACAGGCAAAAAATTAATAAGCGTAGTCGTGGTTTAGATTTTCGGTTGGGGCGACCGCGGAGTAAAAATTAACCTCCACGACATATAATTTAGAACGACACTTCGAAAACTAAAACATTTACTTTAATGACCCACTAAGTGATCAACGAACCAAGTTA
ASV213	0	0	0	0	0	0	0	0	0	0	0	0	0	0	0	0	0	0	0	0	0	0	0	0	0	0	57	0	0	0	0	0	0	0	0	0	0	212	0	0	0	0	0	0	0	unassigned	8,339834347	CCCAGGCCAACAAAACCCCAGTCACCGAGAAGGCAATCGAGGTCAGATCCAGCCAGGGCCACGGGGTCAGGTCAAGGATGTACACGATATTGGCAA
ASV214	0	0	0	0	0	0	0	0	0	0	0	0	0	0	0	0	0	0	0	0	0	0	0	0	0	0	0	0	0	0	0	0	0	0	0	0	269	0	0	0	0	0	0	0	0	Amphibia;Caudata;Salamandridae;Lissotriton;helveticus;unclassified_helveticus	91,53985069	GAAATGGTCCTATAAGACGAGAAGACCCTATGCAGCTTTAAATAAAAATTAACCATGCTTTCATTACCAGCCAATAGGTAAAAAATAAAAATGTATGGCCATAATTTAAGTTTTTGGTTGGGGCGACCGCGGAAGAAAACTCATCCTCCGCAATAGAAAATTTAGAACAACCGTTCAAGACTTAAAACATTTGTTATAAAATGATCCACTAAGTGAGCAACGAACCAAGTTA
ASV215	0	0	0	0	0	0	0	0	0	0	0	0	0	0	0	0	0	0	0	0	0	0	0	0	0	0	0	0	0	0	0	0	0	268	0	0	0	0	0	0	0	0	0	0	0	unassigned	9,129740999	CAGCAATGATTGTCTTCGGTCCTATGCCTAACTCGGCCAGAATCTGAGCGACGGCAATGGGGTGAGTGATGCAGGGCTCACCCGAGCGACGTTTTTGGCCTTCGTGTGCCTTGCGTGCTACCTCATGAGCCTCTTCAAGTTGAATGAAGTCGG
ASV216	0	0	0	0	0	0	0	0	0	0	0	0	0	0	0	0	0	0	0	0	0	0	0	0	0	0	0	0	0	0	0	0	0	0	0	0	265	0	0	0	0	0	0	0	0	unassigned	7,805346408	CGAATCCGAATACTTGAGACCCCAGATAAATCGCTACTGCAGAGCGTCGTCGCGCTGTGACTCCGCCCAGGAAGTCGGCGGTCCCCCACATGAGTGCCGAGATCAAGGAGAGAAGGGCAGCCATGGCCCCA
ASV217	0	0	0	0	0	0	0	0	0	0	0	0	0	0	0	0	0	0	0	0	0	0	0	0	0	0	0	0	0	0	0	0	0	0	0	0	265	0	0	0	0	0	0	0	0	unassigned	8,524924374	CTCCCAAGTCGTGCATCTGCAGGCGCAGCGGGTCCTCCCTTAGTTTTTTTCGGCTTGGGCCTCATCGGCAAACTCGCCCACGCCCAACTCGGTGCAAACCCGCATCACCACGTCAGGACCGTAATCACCGAC
ASV218	0	0	0	0	0	0	0	0	0	0	0	0	0	0	0	0	0	0	0	0	0	0	0	0	0	0	0	0	0	0	0	0	0	0	262	0	0	0	0	0	0	0	0	0	0	unassigned	6,269007582	ATACCTCAGCGCCTCCGTTCAGCTCGGGGCGATTCGTGGCCGGGTCACGGTCAGGGGATCGTGGCAAACCTCCGACCGTCGGGCGCAACGGTGGTTCACTCACGAGGACGCCGGCCCGAAGTGCTTCCAGCTCTG
ASV219	0	0	0	0	0	0	0	0	0	0	0	0	0	0	0	0	0	0	0	0	0	0	0	0	0	0	0	0	0	0	261	0	0	0	0	0	0	0	0	0	0	0	0	0	0	Amphibia;Caudata;Salamandridae;Lissotriton;helveticus;unclassified_helveticus	95,30048043	GAAATGGTCCTATAAGACGAGAAGACCCTATGGAGCTTTAAATAAAAATTAACCATGCTTTCATTACCAGCCAATAGGTAAAAAATAAAAATGTATGGCCATAATCTAAGTTTTTGGTTGGGGCGACCGCGGAAGAAAACTCATCCTCCGCAATAGAAAATTTAGAACAACCGTTCAAGACTTAAAACATTTGTTATAAAATGATCCACTAAGTGAGCAACGAACCAAGTTA
ASV220	0	0	0	0	0	0	0	0	0	0	0	0	0	0	0	0	0	0	0	0	0	0	0	0	0	0	0	0	0	112	0	0	0	0	0	0	96	0	0	0	0	51	0	0	0	unassigned	8,728217784	TGCTTGACTGTGAGACAAACAAGTCGAACAGGGACGAAAGTCGGAATTAGTGATCCGGCGGTGCCGAATGGAAGGGCCGTCGCTCAACGGATAAAAGCTA
ASV221	0	0	0	0	0	0	0	0	0	0	0	0	0	0	0	0	0	0	0	0	0	0	0	0	0	0	0	0	0	0	0	0	0	0	0	0	0	0	0	0	0	254	0	0	0	unassigned	5,56584463	GACATTTGGCGAGGCGGACGCCTCGGCCCGATTCCGAGCCGTCCCGCGGGCGATCGAGGAAGGTTCTAGGGAGACGACGAACGGCGATGGCAGAAAGCGTGTACGAATCGATCGGCGAGGCGGGCTTCCAGCGTCTGACGGACGCCTTCTACCGTCGCGTCCCCACCGACGACCTCCTGGGCCCCCTCTATCCC
ASV222	0	0	0	0	0	0	0	0	35	0	0	0	0	0	0	0	0	0	0	0	0	109	0	0	0	0	0	0	0	0	0	0	107	0	0	0	0	0	0	0	0	0	0	0	0	Amphibia;Caudata;Salamandridae;Ichthyosaura;alpestris;unclassified_alpestris	86,02394761	GAGATAACCATATAAGACGAGAAGACCCTATGGAGCTTTAAATACAAAACCAACTACAACCACATTTTTAGCCAACAGGCAAAAAATTAATAAGTGTAGTCGTGGTTTAGATTTTCGGTTGGGGCGACCGCGGAGTAAAAATTAACCTCCACGACATATAATTTAGAACGACACTTCGAAAACTAAAACATTTACTTTAATGACCCACTAAGTGATCAACGAACCAAGTTA
ASV223	0	0	0	0	0	0	0	0	0	0	0	0	0	0	0	0	0	0	0	0	0	0	0	0	0	0	0	0	0	0	0	0	0	0	0	0	0	251	0	0	0	0	0	0	0	Amphibia;Caudata;Salamandridae;Ichthyosaura;alpestris;unclassified_alpestris	82,37813718	GAGATAACCATATAAGACGAGAAGACCCTACGGAGCTTTAAATACAGAACCAACTACAACCACATTTTTAGCCAACAGGCAAAAAATTAATAAGTGTAGTCGTGGTTTAGATTTTCGGTTGGGGCGACCGCGGAGTAAAAATTAACCTCCACGACATATAATTTAGAACGACACTTCGAAAACTAAAACATTTACTTTAATGACCCACTAAGTGATCAACGAACCAAGTTA
ASV224	0	0	0	0	0	0	0	0	0	0	0	0	0	0	0	0	0	0	0	0	0	0	0	0	0	0	0	0	0	0	249	0	0	0	0	0	0	0	0	0	0	0	0	0	0	Amphibia;Caudata;Salamandridae;Lissotriton;helveticus;unclassified_helveticus	90,08828803	GAAATGGTCCTATAAGACGAGAAGACCCTATGGAGCTTTAAATAAAAATTAACCATGCTTTCATTACCAGCCAATAGGTAAAAAATAAAAATGTATGGCCATAATTTAAGTTTTTGGTTCGGGCGACCGCGGAAGAAAACTCATCCTCCGCAATAGAAAATTTAGAACAACCGTTCAAGACTTAAAACATTTGTTATAAAATGATCCACTAAGTGAGCAACGAACCAAGTTA
ASV225	0	0	0	0	0	0	0	0	0	0	0	0	0	0	0	0	0	0	0	0	0	0	0	0	0	0	0	0	0	0	0	0	0	0	0	249	0	0	0	0	0	0	0	0	0	Amphibia;Caudata;Salamandridae;Lissotriton;vulgaris_meridionalis;unclassified_vulgaris_meridionalis	93,22617269	GAAATAACTCTATAAGACGAGAAGACCCTATGGAGCTTTAAATAAAAATTAACCATACTTTAACTACTGGCCAAAGGGTGAAGAATAAAAATGTATGGCCATAATTTTAGTTTTCGGTTGGGGCGACCACGGAAGAAAACTCATCCTCCGCGATAGAAAATCTAGAACAACAGTTCAAAACTTAAAACATTTGTTATAATGACCCACTAAGTGATCAACGAACCAAGTTA
ASV226	0	0	0	0	0	0	0	0	0	0	0	248	0	0	0	0	0	0	0	0	0	0	0	0	0	0	0	0	0	0	0	0	0	0	0	0	0	0	0	0	0	0	0	0	0	Amphibia;Caudata;Salamandridae;Ichthyosaura;alpestris;unclassified_alpestris	80,31834412	GAGATAACCATATAAGACGAGAAAACCCTATGGAGCTTTAAATACAGAACCAACTACAACCACATTTTTAGCCAACAGGCAAAAAATTAATAAGTGTAGTCGTGGTTTAGATTTTCGGTTGGGGCGACCGCGGAGTAAAAATTAACCTCCACGACATATAATTTAGAACGACACTTCGAAAACTAAAACATTTACTTTAATGACCCACTAAGTGATCAACGAACCAAGTTA
ASV227	0	0	0	1	0	0	0	0	0	0	0	0	0	0	0	0	0	0	0	0	0	0	0	0	0	0	0	0	0	0	233	0	0	0	0	10	0	0	0	0	0	0	0	0	0	unassigned	12,87496064	GCAAAACTTTTTGAGAATACATTTCGACAGGTTAATATTGCGTTAGTTAATGAATTTGCTGAGATTTCGCATG
ASV228	0	0	0	0	0	0	0	0	0	0	0	0	0	0	0	0	0	0	0	0	0	0	0	0	0	0	0	0	0	0	0	0	0	239	0	0	0	0	0	0	0	0	0	0	0	unassigned	8,233858694	CAGCAATGATTGTCTTCGGGCCAATACCCAACTCGGCCAGGATCTGTGCCACGGCAATGGGGTGAGTGATGTACGGCTCACCTGAGCGTCTCTTTTGGCCTTCATGTGCCTTGCGGGCTACCTCATGTGCCTCTTCAAGCTGAATGAAGTCAG
ASV229	0	0	0	0	0	0	0	0	0	0	0	0	0	0	0	0	0	0	0	0	0	0	0	0	0	0	0	0	0	0	0	0	0	0	0	0	0	233	0	0	0	0	0	0	0	unassigned	15,24077708	CAGGAGACCACGAGAGCCAACAGACACAAACCAGCAACCTTGATAGTAAGAGCGCCTTTCATGAACTTCCTC
ASV230	0	0	0	0	0	0	0	0	0	0	0	0	0	0	0	0	0	0	0	0	0	0	0	0	0	0	0	0	0	0	0	0	233	0	0	0	0	0	0	0	0	0	0	0	0	unassigned	7,023855172	TGGTCTTGAAGTCGTCGCATAGTGTGAATTTTCTTCGGCTGAATCAGTGTTGCCAATAGTCTTTGATAGATAAATAATGCTGGTTACTTGAGACGCTCGTCCTGAGTCGCGACGGTGAACGTCGCAATCCGCAACCATCACCAGCCAATTAATTACTCGTCCCCCGCGCCCCCTGTATAGCGTGCCACACCTTGCTCGGTGTCAGAGGCATGTCGAGGTGCGTTAC
ASV231	0	0	0	0	0	0	0	0	0	0	0	0	0	0	0	0	0	0	0	0	0	0	0	0	0	0	0	0	0	0	0	0	0	232	0	0	0	0	0	0	0	0	0	0	0	unassigned	8,337994073	CGCCTTGTCCATCGCGCGGATCGAGTGCCACTACTTCACCAACAACTCCTTCCTGGAGCCCAATCAGCTGATCCGTGATATGCACAAGATCGCTCATCTGCCTGACGTCATCATTCATGGGCGCTACGATATGATCTGC
ASV232	0	0	0	0	0	0	0	0	0	0	0	0	0	0	0	0	0	0	0	0	0	0	0	0	0	0	0	0	0	230	0	0	0	0	0	0	0	0	0	0	0	0	0	0	0	Actinopterygii;Siluriformes;Ictaluridae;Ameiurus;unclassified_Ameiurus	94,85210987	GACATACACCTACAAGACGAGAAGACCCTTTGGAGCTTAAGATACAAGATCAACTACGTCAAGAACCCAGTTAAACTAAGTAGCACCTGATCCCAATCTTCTGTTGGGGCGACCACGGGAGAAAATAAAGCTCCCACGCGGACTGGGGCAACCCCCTAAAACCAAGAGTGGCAACTCTAAGTCGCAGAATCTCTGACCAAAAGATCCGGCTACCTGCCGACCAACGAACCAAGTTA
ASV233	0	0	0	0	0	0	0	0	0	0	0	0	0	0	0	0	0	0	0	0	0	0	0	0	0	0	0	0	0	0	0	0	0	0	222	0	0	0	0	0	0	0	0	0	0	unassigned	60,56573673	GAGATAACCATATAAGACGAGAAGACCCTATGGAGCTTTAAATACAGAACCAACTACAACCACATTTTTAGCCAACAGGCAGAAAATTAATGAGTGTAGTCGTGGTTTAGATTTTCGGTTGGGGCGACCGCGGAGTAAAAATTAACCTCCACGACATATAATTTGGAACGACACTTCGAAAACTAAAACATTTACTTTAATGACCCACTAAGTGATCAACGAACCAAGTTA
ASV234	0	0	0	0	0	0	0	0	0	0	0	0	0	0	0	0	0	0	0	0	0	0	0	0	0	0	0	0	0	221	0	0	0	0	0	0	0	0	0	0	0	0	0	0	0	unassigned	6,382715087	ACTGGAATATTTTGCTTGGAGGAGTGTTAATTGGCCTCTGCGACGACTGGAAGCTCCTTCCTCAGGTTGGGACAGCATCCCACCGCGCATGAATCAGGCCATGG
ASV235	0	0	0	0	0	0	0	0	219	0	0	0	0	0	0	0	0	0	0	0	0	0	0	0	0	0	0	0	0	0	0	0	0	0	0	0	0	0	0	0	0	0	0	0	0	unassigned	7,554671137	TAAGTATACATGGGATCCGTACTGGCACCACCTACGCAATGTGGCAGAGATAGTCATGATGGTCACGGATGATGATAGGCTCGTTGCGGCGGCGTGGCTACACGACACGATCGAAGACACGGCCACGACATTTGACGATCTCCGCGAGCAGTTCCCGAACGATGTGGTCGATCTGGTTTTTTGGCTAACTAATCGATCATG
ASV236	0	0	0	0	219	0	0	0	0	0	0	0	0	0	0	0	0	0	0	0	0	0	0	0	0	0	0	0	0	0	0	0	0	0	0	0	0	0	0	0	0	0	0	0	0	Amphibia;Caudata;Salamandridae;Ichthyosaura;alpestris;unclassified_alpestris	75,23564836	GAGATAACCATATAAGACGAGAAGACCCTATGGAGCTTTAAATACAGAACCAACTACAACCACATTTTTAGCCAACAGGCAAAAAATTAATAAGTGTAGTCGTGGTTTAGATTTTCGGTTTGGGCGACCGCGGAGTAAAAATTAACCTCCACGACATATAATTTAGAACGACACTTCGAAAACTAAAACATTTACTTTAATGACCCACTAAGTGATCAACGAACCAAGTTA
ASV237	0	0	0	0	0	0	0	0	0	0	0	0	0	0	0	0	0	0	0	0	0	0	0	0	0	0	0	0	0	0	0	219	0	0	0	0	0	0	0	0	0	0	0	0	0	Amphibia;Caudata;Salamandridae;Ichthyosaura;alpestris;unclassified_alpestris	75,81374672	GAGATAACCATATAAGACGAGAAGACCCTATGGAGCTTTAAATACAGAACCAACTACAACCACATTTTTAACCAACAGGCAAAAAATTAATAAGTGTAGTCGTGGTTTGGATTTTCGGTTGGGGCGACCGCGGAGTAAAAATTAACCTCCACGACATATAATTTAGAACGACACTTCGAAAACTAAAACATTTACTTTAATGACCCACTAAGTGATCAACGAACCAAGTTA
ASV238	0	0	0	0	0	0	0	0	0	0	0	0	0	0	0	0	0	0	0	0	0	0	0	0	0	0	0	0	0	0	0	218	0	0	0	0	0	0	0	0	0	0	0	0	0	unassigned	7,768289846	CAAGTCATGGACTTCGCCGATGACGTGGCCTATTCGATGCACGACTTCGAAGACGCAATCGTCTCGAAATTCATCGATGTTCAGG
ASV239	0	0	0	0	0	0	0	0	0	0	0	0	0	0	0	0	0	0	0	0	0	0	0	0	0	0	0	0	216	0	0	0	0	0	0	0	0	0	0	0	0	0	0	0	0	Amphibia;Caudata;Salamandridae;Lissotriton;vulgaris_meridionalis;unclassified_vulgaris_meridionalis	70,43800572	GAAATAACTCTATAAGACGAGAAGACCCTATGGAGCTTTAAATAAAAATTAACCATACTTTAACTACTGGCCAAAGGGTAAAGAATAAAAATGTATGGCCATAATTTTAGTTTTCGGTTGGGACGACCACGGAAGAAAACTCATCCTCCGCGATAGAAAATCTAGAACAACAGTTCAAAACTTAAAACATTTGTTATAATGACCCACTAAGTGATCAACGAACCAAGTTA
ASV240	0	0	0	0	0	0	0	0	0	0	0	0	0	0	0	0	0	0	0	0	0	0	0	0	0	0	0	0	0	0	0	0	0	0	0	0	0	0	0	0	0	0	216	0	0	unassigned	4,967632821	GCAGATTTACTCGCCCTCCCCGATGCTACCGTAGCCACCATCAGGGGCCTAGTAGAGGAAGGGCGCTGAGCAAGGCTGCCAAGCACCTCATCAGCCGTGGCCTGGCAGACGCCAGAGT
ASV241	0	0	0	0	0	0	0	0	0	0	0	0	0	0	0	0	0	0	0	0	0	0	0	0	0	0	0	0	0	216	0	0	0	0	0	0	0	0	0	0	0	0	0	0	0	Actinopterygii;Siluriformes;Ictaluridae;Ameiurus;unclassified_Ameiurus	94,95397595	GACATACACCTACAAGACGAGAAGACCCTTTGGAGCTTAAGATACAGGATCAACTACGTCAAGAACCCAGTTAAACTAAGTAGCACCTGATCCCAATCTTCTGTTGGGGCGACCACGGGAGAAAATAAAGCTCCCACGCGGACTGGGGCAACCCCCTAAAACCAAGAGTGACAACTCTAAGTCGCAGAATCTCTGACCAAAAGATCCGGCTACCTGCCGACCAACGAACCAAGTTA
ASV242	0	0	0	0	0	0	214	0	0	0	0	0	0	0	0	0	0	0	0	0	0	0	0	0	0	0	0	0	0	0	0	0	0	0	0	0	0	0	0	0	0	0	0	0	0	Amphibia;Caudata;Salamandridae;Ichthyosaura;alpestris;unclassified_alpestris	78,11674726	GAGATAACCATATAAAACGAGAAGACCCTATGGAGCTTTAAATACAGAACCAACTACAACCACATTTTTAGCCAACAGGCAAAAAATTAATAAGTGTAGTCGTGGTTTAGATTTTCGGTTGGGGCGACCGCGGAGTAAAAATTAACCTCCACGACATATAATTTAGAACGACACTTCGAAAACTAAAACATTTACTTTAATGACCCACTAAGTGATCAACGAACCAAGTTA
ASV243	0	0	0	0	0	0	0	0	0	0	0	0	0	0	0	0	0	0	0	0	0	0	0	0	0	0	0	0	0	0	0	0	0	0	0	0	0	207	0	0	0	0	0	0	0	unassigned	12,2109747	ACTTTGATATTGATGGACCGCACCCGGGTGGTGCCGATGATGCGGCGCATGGAAGTGGTGAAGGGGATAATGACAATATCATCCTGATCCTCC
ASV244	0	0	0	0	0	0	0	0	0	0	206	0	0	0	0	0	0	0	0	0	0	0	0	0	0	0	0	0	0	0	0	0	0	0	0	0	0	0	0	0	0	0	0	0	0	unassigned	4,678486253	ACCACATCCCCCCTATGCGGACGAGTGCTTGCGCATGCGCGCGTAGACACTGCTGGAAGCTGAGCTTGAACGCGGCTAGCCCGGCGGAGTCCAGCTGCATAGCGTCATCGCCGCTCTCTCGGCTGCGCTCCGCCTGCTCCAGCTGCCG
ASV245	0	0	0	0	0	0	0	0	0	0	0	0	0	0	0	0	0	0	0	0	0	0	0	0	0	0	0	0	0	0	0	0	0	0	0	0	0	0	0	0	0	0	0	0	205	Amphibia;Caudata;Salamandridae;Ichthyosaura;alpestris;unclassified_alpestris	76,74593989	GAGATAACCATATAAGACGAGAAGACCCTATGGAGCTTTAAATACAGAACCAACTACAACCACATTTTTAGCCAACAGGCAAAAAATTAATAAGTGTAGTCGTGGTTTAGATTTTCGGTTGGGGCGACCGCGGAGTAAAAATTAACCTCCACGACATATAATTTAGAACGACACTTCGAAAACTAAAACATTTACTTTAATGACCCACTAGGTGATCAACGAACCAAGTTA
ASV246	0	0	0	0	0	0	0	0	0	0	0	0	204	0	0	0	0	0	0	0	0	0	0	0	0	0	0	0	0	0	0	0	0	0	0	0	0	0	0	0	0	0	0	0	0	unassigned	9,414516672	CACACACCAGATTCTCCACATTCTACATGCACAGAACAGAACGAGGACAATTCATACGACAACTCAATGCTGGAGGGTACATCCCCACCGACGATTGTGTCCTCTTTGGGAACAATGA
ASV247	0	0	0	0	0	0	0	0	0	0	0	0	0	0	0	0	0	0	0	0	0	0	0	0	0	0	0	0	0	0	0	203	0	0	0	0	0	0	0	0	0	0	0	0	0	Amphibia;Caudata;Salamandridae;Ichthyosaura;alpestris;unclassified_alpestris	81,48962857	GAGATAACCATATAAGACGAGAAGACCCTATGGAGCTTTAAATACAGAACCAACTACAACCACATTTTTAGCCAACAGGCAAAAAATTAATAAGTGTAGTCGTGGTTTAGATTTTCGGTTGGGGCGACCGCGGAGTAAAAATTAACCTCCACGTCATATAATTTAGAACGACACTTCGAAAACTAAAACATTTACTTTAATGACCCACTAAGTGATCAACGAACCAAGTTA
ASV248	0	0	0	0	0	0	0	0	0	0	0	0	0	146	0	0	0	0	0	0	0	54	0	0	0	0	0	0	0	0	0	0	0	0	0	0	0	0	0	0	0	0	0	0	0	Amphibia;Caudata;Salamandridae;Ichthyosaura;alpestris;unclassified_alpestris	79,99318243	GAGATAACCATATAAGACGAGAAGACCCTATGTAGCTTTAAATACAGAACCAACTACAACCACATTTTTAGCCAACAGGCAAAAAATTAATAAGTGTAGTCGTGGTTTAGATTTTCGGTTGGGGCGACCGCGGAGTAAAAATTAACCTCCACGACATATAATTTAGAACGACACTTCGAAAACTAAAACATTTACTTTAATGACCCACTAAGTGATCAACGAACCAAGTTA
ASV249	0	0	0	0	0	0	0	0	0	0	0	0	0	0	0	0	0	0	0	0	0	0	0	0	0	0	0	0	0	0	0	0	0	0	0	0	0	0	0	0	0	200	0	0	0	unassigned	6,475602098	CATAAATTTCACAAGCGGAGCGCCATGCCGGACCGTGCAAGGCAGACAGGATATGCAGGAAAGGCTGCTGTTCATGAGCGTGGATCAGCAGCGAGGGAGACCAAATTTGGGATGGAATTGGGCGGAAAGCCTGGTGTGATTAGATCGCGTCGCGGACGGCGTGCACGGGGCAAGAGTGCCAGGGTTTTGCACAGACATGCACTCCACGATTTTGCATGG
ASV250	0	0	0	0	0	0	0	0	0	0	0	0	0	0	0	0	0	0	0	0	0	0	0	0	0	0	0	0	0	0	0	0	0	0	0	199	0	0	0	0	0	0	0	0	0	unassigned	8,7738941	TGCTTGACTGTGAGACCTACAAGTCGAACAGGGACGAAAGTCGGGATTAGTGATCCGGCGGTGCCGAATGGAAGGGCCGTCGCTCAACGGATAAAAGTTA
ASV251	0	0	0	0	0	0	0	0	0	0	0	0	0	0	0	0	0	0	0	0	0	0	0	0	0	0	198	0	0	0	0	0	0	0	0	0	0	0	0	0	0	0	0	0	0	Amphibia;Caudata;Salamandridae;Ichthyosaura;alpestris;unclassified_alpestris	77,51751773	GAGATAACCATATAAGATGAGAAGACCCTATGGAGCTTTAAATACAGAACCAACTACAACCACATTTTTAGCCAACAGGCAAAAAATTAATAAGTGTAGTCGTGGTTTAGATTTTCGGTTGGGGCGACCGCGGAGTAAAAATTAACCTCCACGACATATAATTTAGAACGACACTTCGAAAACTAAAACATTTACTTTAATGACCCACTAAGTGATCAACGAACCAAGTTA
ASV252	0	0	0	0	0	0	0	0	0	0	0	0	0	0	0	0	0	0	0	0	0	0	0	0	0	0	0	0	0	0	0	0	0	0	0	0	194	0	0	0	0	0	0	0	0	unassigned	9,211511936	TGCTTGACTGTGAGACCAACAAGTCGAACAGGGACGAAAGTCGGGAATAGTGATCCGGCGGTGCCGAATGGAAGGGCCGTCGCTCAACGGATAAAAGCTA
ASV253	193	0	0	0	0	0	0	0	0	0	0	0	0	0	0	0	0	0	0	0	0	0	0	0	0	0	0	0	0	0	0	0	0	0	0	0	0	0	0	0	0	0	0	0	0	unassigned	9,985123283	CGAACAGCAGGGGAATCAACAGGGGTTTCATGTGCGAGGGCAATCCTACGGTGATGTGGAGAAATAGGCTCACGCATTATAGGGATTACGCTTGATGATTTTTCCCCGTACGAA
ASV254	0	0	0	0	0	0	0	190	0	0	0	0	0	0	0	0	0	0	0	0	0	0	0	0	0	0	0	0	0	0	0	0	0	0	0	0	0	0	0	0	0	0	0	0	0	unassigned	9,311459036	CCGAGACACCCTAGGGTATTTGCGCGCTATATAAGTTGCCTAAACATAAACATAAACTTGTACCTCAGAAACTCTACCGAGCTCCTTTCCTTTAGGAAAGGGCTGAAAACCTGGCTCTTCTCCTGAATAGTCATGTCATCTCTGGCAACCATTTAGGCAGTGCTCAGCGCCAGGACA
ASV255	189	0	0	0	0	0	0	0	0	0	0	0	0	0	0	0	0	0	0	0	0	0	0	0	0	0	0	0	0	0	0	0	0	0	0	0	0	0	0	0	0	0	0	0	0	Amphibia;Caudata;Salamandridae;Ichthyosaura;alpestris;unclassified_alpestris	73,0577833	GAGATAACCATATAAGACGAGAAGACCCTATGGAGCTTTAAATACAGAACCAACTACAACCACATTTTTAGCCAACAGGCAAAAAATTAATAAGTGTAGTCGTGGTTTAGATTTTCGGTTGGGGCGACCGCGGAGTAAAAATTAACCTCCACGACATATAATTTAGAACGACACTTCGAAAACTAAAACATTTACTTTAATGACCGACTAAGTGATCAACGAACCAAGTTA
ASV256	0	0	0	0	0	0	0	0	0	0	0	0	0	0	0	0	0	0	0	180	0	0	0	0	0	0	0	0	0	0	0	0	0	0	0	0	0	0	0	0	0	0	0	0	0	unassigned	8,27562732	ATAGAACACGACCCGGGCATTTGTCGTGTATATCCCGAATGCACTATTCTTTGAAATAATGGTGCCGTGAATCGAGACACCCGCCAAGTTCAGTTCGACCTCGACCTCTATATCGCCAGTGACATCGAGAGCCGTCGAGTCGGGCGACGAGGCGGAGTTCCCGTTGA
ASV257	0	0	0	0	0	0	0	0	0	0	0	0	0	0	0	0	0	0	0	0	0	0	0	0	0	0	0	0	0	0	0	0	0	0	0	0	179	0	0	0	0	0	0	0	0	unassigned	13,81688505	CAGGGACCGCAAACCGAAGATTTCGCCACATCATCAGTGG
ASV258	0	0	0	0	0	0	0	0	0	0	0	0	0	0	0	0	0	0	0	0	0	174	0	0	0	0	0	0	0	0	0	0	0	0	0	0	0	0	0	0	0	0	0	0	0	Actinopterygii;Siluriformes;Ictaluridae;Ameiurus;unclassified_Ameiurus	94,31311317	GACATACACCTACAAGACGAGAAGACCCTTTGGAGCTTAAGATACAAGATCAACTACGTCAAGAACCCAGTTAAACTAAGTAGCACCTGATCCCAATCTTCTGTTGGGGCGACCACGGGAGAAAATAAAGCTCCCACGCGGACTGGGGCAACCCCCTAAAACCAAGAGTGACAACTCTAAGTCGCAGAATCTCTGACCAAAAGATCCGACTACCTGCCGACCAACGAACCAAGTTA
ASV259	0	0	0	0	0	0	0	0	0	0	0	0	0	0	0	0	0	0	0	0	0	0	173	0	0	0	0	0	0	0	0	0	0	0	0	0	0	0	0	0	0	0	0	0	0	Amphibia;Caudata;Salamandridae;Ichthyosaura;alpestris;unclassified_alpestris	78,90555312	GAGATAACCATATAAGACGAGAAGACCCTATGGAGCTTTAAATACAGAACCAACTACAACCACATCTTTAGCCAACAGGCAAAAAATTAATAAGTGTAGTCGTGGTTTAGATTTTCGGTTGGGGCGACCGCGGAGTAAAAATTAACCTCCACGACATATAATTTAGAACGACACTTCGAAAACTAAAACATTTACTTTAATGACCCACTAAGTGATCAACGAACCAAGTTA
ASV260	0	0	0	0	0	0	0	0	0	0	0	0	0	0	0	0	0	0	0	0	0	0	0	0	0	0	0	0	0	0	0	2	0	0	0	0	0	0	169	0	0	0	0	0	0	unassigned	11,14780749	GTGGACGACTGAGCGCCTGGATGAGTTGCGCTCCTACCGCGAGGCGCACGGCACCAAAGCCGCTGGCGAGAAGTACGGCATAAGCACCACCCGCGTCCGCGAGCTACTGCCCAGAAACAAGCCACAA
ASV261	0	0	0	0	0	0	0	0	0	0	0	0	0	0	0	0	0	0	0	0	0	0	169	0	0	0	0	0	0	0	0	0	0	0	0	0	0	0	0	0	0	0	0	0	0	Amphibia;Caudata;Salamandridae;Ichthyosaura;alpestris;unclassified_alpestris	80,21670378	GAGATAACCATATAAGACGAGAAGACCCTATGGAGCTTTAAATACAGAACCAATTACAACCACATTTTTAGCCAACAGGCAAAAAATTAATAAGTGTAGTCGTGGTTTAGATTTTCGGTTGGGGCGACCGCGGAGTAAAAATTAACCTCCACGACATATAATTTAGAACGACACTTCGAAAACTAAAACATTTACTTTAATGACCCACTAAGTGATCAACGAACCAAGTTA
ASV262	0	0	0	0	0	0	0	0	0	0	0	0	0	0	0	0	0	0	0	0	0	0	0	0	0	0	0	0	0	0	0	0	167	0	0	0	0	0	0	0	0	0	0	0	0	unassigned	7,987297178	GTCAAGAACTATCTGATTGCGCAGGGGATTGCAGGCACGCGGATTCAAACCGTGTCTTACGGTAAGGAACGCCCGATTGCCATCTGCTCGGAAGAGGCCTGCTATGCGCAAAACCGCCGGGCTGTCACCGTTTTGTCAATGCAATAAGGAA
ASV263	0	0	0	0	0	0	0	0	0	0	0	0	0	0	0	0	0	0	0	0	0	0	0	0	0	0	0	0	0	0	0	0	0	0	0	0	0	0	0	166	0	0	0	0	0	unassigned	9,033401876	AGTCTCCCCGGCAGGCGGGAACCGCCGCAACGTCTCCGTCATCGTGGCGGAATGCTCATGCGGGAAACTTCACGCCAAATACCCCGAAAAGCTCACATATTTTGACCGACGGTGGATTGATCGATTCAACAACAGGAACGAAAGACAGACCCCATGACCATCACCCAACTAGCCCAAGCCG
ASV264	0	0	0	0	0	0	165	0	0	0	0	0	0	0	0	0	0	0	0	0	0	0	0	0	0	0	0	0	0	0	0	0	0	0	0	0	0	0	0	0	0	0	0	0	0	Amphibia;Caudata;Salamandridae;Ichthyosaura;alpestris;unclassified_alpestris	80,87958834	GAGATAACCATATAGGACGAGAAGACCCTATGGAGCTTTAAATACAGAACCAACTACAACCACATTTTTAGCCAACAGGCAAAAAATTAATAAGTGTAGTCGTGGTTTAGATTTTCGGTTGGGGCGACCGCGGAGTAAAAATTAACCTCCACGACATATAATTTAGAACGACACTTCGAAAACTAAAACATTTACTTTAATGACCCACTAAGTGATCAACGAACCAAGTTA
ASV265	0	0	0	0	0	0	0	0	0	0	0	0	0	0	0	0	0	0	0	0	0	0	0	0	0	0	0	0	165	0	0	0	0	0	0	0	0	0	0	0	0	0	0	0	0	unassigned	11,26011457	ACCGCCAAGCACAAAGATATCGACAGAGCAAGCAAAAGCGTCTGCGGTAACACCCTAATTCACCCTGGAAAGAACCGTGCCAGCCCCGGATATTGCCTGCAACG
ASV266	0	0	0	0	0	0	0	0	0	0	0	0	0	0	0	0	0	0	0	0	0	0	0	0	0	0	0	0	0	0	0	0	0	165	0	0	0	0	0	0	0	0	0	0	0	unassigned	9,36878723	AATGCTTATACCGCTAAGCCAAGCCGCACTTACCTTGTATGAAAAAATTTTGTTTGTTGGTCAATTTTATCATTTTTTGTTTCGATTCAAAATGTGCTCCTGGGAGCGTACAACGTGAGCGAACGTTCGGTCGAAACCGCAACCTGCTCGATCAATCCATAGAATCGAAATCGAACATGGGCATAAAATCTGGGC
ASV267	0	0	0	0	0	0	0	0	0	0	0	0	0	0	0	0	0	0	0	0	0	0	0	0	0	0	0	0	0	8	0	0	0	0	0	157	0	0	0	0	0	0	0	0	0	unassigned	7,460377464	GCTGTGCCGGATTTCGCTTCAGTTCATGCAAGTGCTGCCGATAGTGAACCCAAGCAGGCACCCACCGTGCGGGACATGGAACGGCAGCACATCCTGGACACCCTGCAAAAAGTGGGTGGTTCGCGTAAAAAAGCGATCGAAG
ASV268	0	0	0	0	0	0	0	0	0	0	0	0	0	0	0	0	0	0	0	0	0	0	0	0	0	0	0	0	0	0	0	0	0	0	161	0	0	0	0	0	0	0	0	0	0	unassigned	7,709604407	CGCCTGATCTTGCAAGCCCCGGGCTAACCATACGGTTTTGGTCAAGGTACCCACCAATGATAAGCGGGCTGCATCCTGTTCGGCATTGAGTGCGCGCGCATTCTGTTTGGCTCCTGCAACGGCCGTGCGAACCCGACCCCACAGATCCAACTCCCAGTTAGCGCCAATGTAATAACCTGTTAAGCCAGAGCCACTCGAACCGACCTTGCCACCCGTGTTACCAACTACACCGA
ASV269	0	0	0	0	0	0	0	0	0	0	0	0	0	0	0	0	0	0	160	0	0	0	0	0	0	0	0	0	0	0	0	0	0	0	0	0	0	0	0	0	0	0	0	0	0	unassigned	6,184589681	GGCTACGAGGGCTTCGAGGCGCTGAACTGGTATGCCTTCGTCGCGCCCGGAAAGACGCCGGTACCGCTGCTTGATCGCTGGAACCAGGAGATCGTCAAGGTGCTCAACGA
ASV270	0	0	0	0	0	0	0	0	0	0	0	0	0	0	0	0	0	0	0	0	0	0	0	0	0	0	0	0	0	0	0	0	160	0	0	0	0	0	0	0	0	0	0	0	0	Amphibia;Caudata;Salamandridae;Triturus;cristatus;unclassified_cristatus	71,48223783	GAGATAGCCATATAAGACGAGAAGACCCTATGGAGCTTTAAACGCAAAATTAACTACACTAACACCCTAGCCAATAGGCAAAAAATATAAATATGTAGCCATAATCTAAGTTTTCGGTTGGGGCGACCAAGGAAGAAAGTAGATCCTCCGCGATAAGCAACTTAGAGCAACACTTAGAAGACTAAAACATTTGTGATAAATGATCCACTAAGTGACCAACGAACCAAGTTA
ASV271	0	0	0	0	0	0	0	0	0	0	0	0	159	0	0	0	0	0	0	0	0	0	0	0	0	0	0	0	0	0	0	0	0	0	0	0	0	0	0	0	0	0	0	0	0	Amphibia;Caudata;Salamandridae;Ichthyosaura;unclassified_Ichthyosaura	80,27505736	GAGATAACCATATAAGACGAGAAGACCCTATGGAGCTTTAAATACAGAACCAACTACAACCACATTTTTAGCCAACAGGCAAAAAATTAATAAGTGTAGTCGTGGTTTAGATTTTCGGTTGGGGCGATCGCGGAGTAAAAATTAACCTCCACGACATATAATTTAGAACGACACTTCGAAAACTAAAACATTTACTTTAATGACCCACTAAGTGATCAACGAACCAAGTTA
ASV272	0	0	0	0	0	0	0	0	0	0	0	0	0	0	0	0	0	0	0	0	0	0	0	0	0	0	0	0	0	0	0	0	0	158	0	0	0	0	0	0	0	0	0	0	0	unassigned	8,516127522	CAGCAATGATTGTCTTCGGTCCTATGCCTAACTCGGCCAGAATCTGAGCGACGGCAATGGGGTGAGTGATGTAGGGCTCACCCGAGCGACGTTTTTGGCCTTCGTGTGCCTTGCGTGCTACCTCATGAGCCTCCTCAAGTTGAATGAAGTCGG
ASV273	0	0	0	0	0	0	0	0	0	0	0	0	0	0	0	0	0	0	0	0	0	157	0	0	0	0	0	0	0	0	0	0	0	0	0	0	0	0	0	0	0	0	0	0	0	Amphibia;Caudata;Salamandridae;Lissotriton;vulgaris_meridionalis;unclassified_vulgaris_meridionalis	80,59026789	GAAATAACTCTATAAGACGAGAAGACCCTATGGAGCTTTAAATAAAAATTAACCATACTTTAACTACTGGCCAAAGGGTAAAGAATAAAAATGTATGGCCATAATTTTAGTTTTCGGTTGGGGCGACTACGGAAGAAAACTCATCCTCCGCGATAGAAAATCTAGAACAACAGTTCAAAACTTAAAACATTTGTTATAATGACCCACTAAGTGATCAACGAACCAAGTTA
ASV274	0	0	0	0	0	0	0	0	0	0	0	156	0	0	0	0	0	0	0	0	0	0	0	0	0	0	0	0	0	0	0	0	0	0	0	0	0	0	0	0	0	0	0	0	0	unassigned	9,055194027	CAAGTCATGGACTTCGCCGATGACGTGGCCTATTCGGTGCACGACTTCAAAGACGCAATCGTCTCGAAATTCATCGATGTTCAGG
ASV275	0	0	0	0	0	0	0	0	0	0	0	0	0	0	0	0	0	0	0	0	0	0	0	0	0	0	0	0	0	0	0	0	0	0	0	0	0	0	0	0	0	136	0	0	0	unassigned	9,233380704	CAAGCCAAAGGTTTCCGGTGGGTTTCTTCGCGCGCCGTTATGGGCCGTATGATTGCGGTAAAACTGGTCAATGGCCGCATGCCCAAAGCTCCGCAT
ASV276	0	0	0	0	0	0	0	0	0	0	0	0	0	0	0	0	0	0	0	0	0	0	0	0	0	0	0	0	0	0	0	151	0	0	0	0	0	0	0	0	0	0	0	0	0	unassigned	7,808930921	CTCCCAAGTCGTGCATCTGCAGGCGCAGCGGATCCTCCCTTAGTTTTTTTCGGCTTATGCCTCATCGGCAAACTCGCCCACGCCCAACTCGGTACAGACCCGCATCACCACGTCAGGACCGTAATCGCCGAC
ASV277	0	0	0	0	0	0	0	0	0	0	0	150	0	0	0	0	0	0	0	0	0	0	0	0	0	0	0	0	0	0	0	0	0	0	0	0	0	0	0	0	0	0	0	0	0	Amphibia;Caudata;Salamandridae;Ichthyosaura;alpestris;unclassified_alpestris	83,5668438	GAGATAACCATATAAGACGAGAAGACCCTATGGAGCTTTAAATACAGAACCAACTACAACCACATTTTTAGCCAACAGGCAAAAAATTAATAAGTGTAGTCGTGGTTTAGATTTTCGGTTGGGGCGACCGCGGAGTAAAAATTAACCTCCACGACATATAATTTAGAACGACACTTCGAAAGCTAAAACATTTACTTTAATGACCCACTAAGTGATCAACGAACCAAGTTA
ASV278	0	0	0	0	0	0	0	0	0	0	0	0	0	0	0	0	0	0	0	0	0	0	0	0	0	0	0	0	0	0	149	0	0	0	0	0	0	0	0	0	0	0	0	0	0	Amphibia;Caudata;Salamandridae;Lissotriton;helveticus;unclassified_helveticus	93,3722444	GAAATGGTCCTATAAGACGAGAAGACCCTATGGAGCTTTAAATAAAAATTAACCATGCCTTCATTACCAGCCAATAGGTAAAAAATAAAAATGTATGGCCATAATTTAAGTTTTTGGTTGGGGCGACCGCGGAAGAAAACTCATCCTCCGCAATAGAAAATTTAGAACAACCGTTCAAGACTTAAAACATTTGTTATAAAATGATCCACTAAGTGAGCAACGAACCAAGTTA
ASV279	0	0	0	0	0	0	0	0	90	0	0	0	0	57	0	0	0	0	0	0	0	0	0	0	0	0	0	0	0	0	0	0	0	0	1	0	0	0	0	0	0	0	0	0	0	Amphibia;Caudata;Salamandridae;Ichthyosaura;alpestris;unclassified_alpestris	78,91142068	GAGATAACCATATAAGACGAGAAGACCCTATGGAGCTTTAAATACGGAACCAACTACAACCACATTTTTAGCCAACAGGCAAAAAATTAATAAGTGTAGTCGTGGTTTAGATTTTCGGTTGGGGCGACCGCGGAGTAAAAATTAACCTCCACAACATATAATTTAGAACGACACTTCGAAAACTAAAACATTTACTTTAATGACCCACTAAGTGATCAACGAACCAAGTTA
ASV280	0	0	0	0	0	0	0	0	0	0	0	0	0	0	0	0	0	0	0	0	0	0	0	0	0	0	0	0	0	147	0	0	0	0	0	0	0	0	0	0	0	0	0	0	0	unassigned	8,828449352	TGCTTGACTGTGAGACCTACAAGTCGAACAGGGACGAAAGTCGGGAATAGTGATCCGGCGGTGCCGAATGGAAGGGCCGTCGCTCAACGGATAAAAGCTA
ASV281	0	0	0	0	0	0	0	0	0	0	0	0	0	0	0	0	0	0	0	0	0	0	0	0	0	0	0	0	0	0	0	0	0	0	0	0	0	0	0	0	0	146	0	0	0	unassigned	5,257421481	TCCGCATGCACCATCGCCCCTCGCTGCCAAGCCTGCGGCCTTGCGAATGGGCTGTTCTCTTGGTCGCCTGGTGCCCTCCGCACTGGCACGGCGCCTTTTTGTCCGCTTTGCCGCCCCCACGGTGACCAGCATTTCCACCGCACGGGAGGGGTCAACCCGCATCCCCGGCCTGGCGGCATGAGGCCCCCACCTTCAAGGTGGGGACCGCGAAT
ASV282	0	0	0	0	0	0	0	0	0	0	0	0	0	0	0	0	0	0	0	0	0	0	0	0	0	0	0	0	0	0	0	0	0	0	0	0	0	142	0	0	0	0	0	0	0	unassigned	10,28909981	ACAGGTCGTGGATATAATAGATGTCCGCATTCCCCGGCAGGGCGCCGATCAGCGCATTGATGGCGGGCGGGCCAGGGCGTCGCCAGGGATGACTGATGACATAGCCGCAGAGTTCGTCATCAAGCGTCGCGACGTGAAAA
ASV283	0	0	0	0	0	0	0	0	0	0	0	0	0	0	0	0	0	0	0	0	0	0	0	0	0	0	0	0	0	0	0	141	0	0	0	0	0	0	0	0	0	0	0	0	0	unassigned	6,999479816	CAAGTCATGGACTTCGCCGATGACGTGGCCTATTTGGTGCACGACTTCGAAGACGCAATCGTCTCGAAATTCATCGATGTTCAGG
ASV284	0	0	0	0	0	0	0	0	0	0	0	0	0	0	0	0	0	0	0	0	0	0	0	0	0	0	0	0	0	0	0	0	0	0	0	0	0	0	0	0	0	0	0	0	138	Amphibia;Caudata;Salamandridae;Triturus;carnifex;unclassified_carnifex	77,49288018	GAGATAGCTATATAAGACGAGAAGACCCTATGGAGCTTTAAACACAAAATTAACTACACTAACACCCCTAACCAATAGGCAAAAAATATAAACATGTAGCCATAATCTAAGTTTTCGGTTGGGGCGACCACGGAAGAAAGAAGATCCTCCGAGATAAGCAACTTAGAGCAACACTTTAAAGACTAAAACATTTGTTATAAATGATCCACTAAGTGACCAACGAACCAAGTTA
ASV285	0	0	0	0	137	0	0	0	0	0	0	0	0	0	0	0	0	0	0	0	0	0	0	0	0	0	0	0	0	0	0	0	0	0	0	0	0	0	0	0	0	0	0	0	0	Amphibia;Caudata;Salamandridae;Ichthyosaura;alpestris;unclassified_alpestris	75,60764161	GAGATAACCATATAAGACGAGAAGACCCTATGGAGCTTTAAATACAGAACCAACTACAACCACATTTTTAGCCAACAGGCAAAAAATTAATAAGTGTAATCGTGGTTTAGATTTTCGGTTGGGGCGACCGCGGAGTAAAAATTAACCTCCACGACATATAATTTAGAACGACACTTCGAAAACTAAAACATTTACTTTAATGACCCACTAAGTGATCAACGAACCAAGTTA
ASV286	0	0	0	0	0	0	0	0	0	0	0	0	0	0	0	0	0	0	0	0	0	0	0	0	0	0	0	28	0	0	0	0	0	0	0	0	0	0	0	0	0	108	0	0	0	unassigned	6,601701182	ACGGAGAAGTTGACCGAGCAGGCTGCAGGCTTGACCTGCTGCCATCTGTAAAGGACTTGAACACGGACGCGGGCTGGCGGTGAAGTGCCGCAAACCACTCGCGGATAGTCTTTTGTCCCTCCTGCACAGCGTGAATCGGCAACGAGGCTGCATACGAAGCTCCCGCAATAGCGGTTTC
ASV287	0	0	0	0	0	0	0	0	135	0	0	0	0	0	0	0	0	0	0	0	0	0	0	0	0	0	0	0	0	0	0	0	0	0	0	0	0	0	0	0	0	0	0	0	0	Amphibia;Caudata;Salamandridae;Ichthyosaura;alpestris;unclassified_alpestris	82,22481721	GAGATAACCATATAAGACGAGAAGACCCTATGGAGCTTTAAATACAGAACCAACTACAACCACATTTTTAGCCAACAGGCAAAAAATTAATAAGTGTAGTCGTGGTTTAGATTTTCGGTTGGGGCGACCGCGGAGTAAAAATTAACCTCCACAACATATAATTTAGAACGACACCTCGAAAACTAAAACATTTACTTTAATGACCCACTAAGTGATCAACGAACCAAGTTA
ASV288	0	0	0	0	0	22	0	0	0	0	0	0	0	0	0	0	0	0	0	0	0	0	0	0	0	0	0	0	0	0	0	0	0	0	113	0	0	0	0	0	0	0	0	0	0	unassigned	10,01136054	CGATGAGCATCAGCAAGGTGGTCTTGCCGGCGCCGTTGGGGCCGATCAAGGACGTCACTTTC
ASV289	0	0	0	0	0	0	0	0	0	0	0	0	0	135	0	0	0	0	0	0	0	0	0	0	0	0	0	0	0	0	0	0	0	0	0	0	0	0	0	0	0	0	0	0	0	Amphibia;Caudata;Salamandridae;Ichthyosaura;alpestris;unclassified_alpestris	78,11014485	GAGATAACCATATAAGACGAGAAGACCCTATGGAGCTTTAAATACAGAACCAACTACAACCACATTTTTAGCCAACAGGCAAAAAATTAATAAGTGTAGTCGTGGTTTAGATTTTCGGTTGGGGCGACCGCGGAGTAAAAATTAACCTCCACGACATATAATTTAAAACGACACTTCGAAAACTAAAACATTTACTTTAATGACCCACTAAGTGATCAACGAACCAAGTTA
ASV290	0	0	0	0	0	0	0	0	0	0	0	0	0	0	0	0	0	0	0	0	0	0	0	0	0	0	0	0	0	0	0	0	0	0	0	0	0	0	0	0	134	0	0	0	0	unassigned	12,19270746	CAGAAATTAAGGGACCGATTAATTTTGATATTGCGCCTTATGCACCTCATGAGGTCCATTGATTTAAATCGGATGATCCGAAATATTTCCA
ASV291	0	0	0	0	0	0	0	0	0	0	0	0	0	0	0	0	0	0	0	0	0	0	0	0	0	0	0	0	0	0	0	0	0	0	0	0	0	133	0	0	0	0	0	0	0	Amphibia;Caudata;Salamandridae;Ichthyosaura;alpestris;unclassified_alpestris	71,87238186	GAGATAACCATATAAGACGAGAAGACCCTATGGAGCTTTAAATACAGAACCAACTACAACCACATTTTTAGCCAACAGGCAAAAAATTAATAAGTGTAGTCGTGGTTTAGATTTTCGGTTGGGGCGACCGCGGAGTAAAAATTAACCTCCACGACATATAATTTAGAACGACACTTCGAAAACTAAAACATTTACTTTAATGACCCACTAAATGATCAACGAACCAAGTTG
ASV292	0	0	0	0	0	0	0	0	0	0	0	0	0	0	0	0	0	0	0	0	0	0	0	0	0	0	0	0	0	0	0	0	0	0	130	0	0	0	0	0	0	0	0	0	0	unassigned	13,12162936	CAGCACCAGCCTGCTGTCCCAGGGCATCAAGCTGGAGGGCGACCAGTTCATGAACGTGCCCCTG
ASV293	0	0	0	0	0	0	0	0	0	0	0	0	0	0	0	0	0	0	0	0	0	0	0	0	0	0	0	0	0	128	0	0	0	0	0	0	0	0	0	0	0	0	0	0	0	unassigned	14,858043	AGCAATTCTCACAAAATACCAATTCTAAAGGGGCCTTTATTCCTTCTTCATCTTTTGCTAAAAAATTTGAGATATATATATT
ASV294	0	0	0	0	0	9	0	0	0	0	0	0	118	0	0	0	0	0	0	0	0	0	0	0	0	0	0	0	0	0	0	0	0	0	0	0	0	0	0	0	0	0	0	0	0	unassigned	9,175632391	AGATAGATCGAGAGCAAAGGCAGCGAGCTAGAGCGAGGGCGATAGCCAGCGCGAGATGGACAGAGCGCGCAAGCGCGCGGCCCGAGGAGTGACACGGAGAAAACGCGGGAGAGAGAGAGAGAGAGAGAGAGGGGAAAAAAAAGCTCACCTAGCGGCGGCATGCGAAGGAGGGCATCCACCTAGAAAAACCAGGACATCGAGTCGGCTAATGGC
ASV295	0	0	0	0	0	0	0	0	0	0	0	0	0	0	0	0	0	0	0	0	0	0	0	0	0	0	0	0	0	0	0	0	0	125	0	0	0	0	0	0	0	0	0	0	0	unassigned	9,460703594	CAGCAATGATTGTCTTCGGGCCTATGCCTAAGTCGGCCAGAATCTGAGCTACGGCAATGGGGTGAGTGATGTAGGGCTCACCAGAGCGACGTTTTTGCCCTTCGTGAGCTTTACGTGCTACCTCATGAGCCTCTTCAAGTTGAATGAAGTCGG
ASV296	0	0	0	0	0	0	0	0	0	0	0	0	0	0	0	0	0	0	0	0	0	0	0	0	0	0	0	0	0	0	0	0	0	0	0	0	0	0	0	0	0	0	0	0	0	Amphibia;Caudata;Salamandridae;Lissotriton;vulgaris_meridionalis;unclassified_vulgaris_meridionalis	90,64107686	GAAATAACTCTATAAGACGAGAAGACCCTATGGAGCTTTAAACAAAAATTAACCATACCTTAACTACTGGCCAAAGGGTAAAGAATAAAAATGTATGGCCATAATTTTAGTTTTCGGTTGGGGCGACCACGGAAGAAAGCTCATCCTCCGCGATAGAAAATCTAGAACAACAGTTCAAAACTTAAAACATTTACTTTAATGACCCACTAAGTGATCAACGAACCAAGTTA
ASV297	0	0	0	0	0	0	0	0	0	0	0	0	0	0	0	0	0	0	0	0	0	0	0	0	0	0	0	0	0	0	0	0	0	0	124	0	0	0	0	0	0	0	0	0	0	unassigned	7,324231392	CGCCTGATCTTGCAAGCCCCGGGCTAACCATACGGTTTTGGTCAAGGTACCCACCAATGATAAGCGGGCTGCATCCTGTTCGGCATTGAGTGCGCGCGCATTCTGTTTGGCTCCTGCAACGGCCGTGCGAACCCGACCCCACAGATCCAACTCCCAGTTAGCGCCAATGTAATAACCTGTTAAGCCAGAGCCACTCGAACCGACCTTGCCACCTGTGTTGCCAACTACACCGA
ASV298	0	0	0	0	0	0	0	0	0	0	0	0	0	0	0	0	0	0	0	0	122	0	0	0	0	0	0	0	0	0	0	0	0	0	0	0	0	0	0	0	0	0	0	0	0	Amphibia;Caudata;Salamandridae;Lissotriton;vulgaris_meridionalis;unclassified_vulgaris_meridionalis	85,56152643	GAAATAACTCTATAAGACGAGAAGACCCTATGGAGCTTTAAGCAAAAATTAACCATACTTTAACTACTGGCCAAAGGGTAAAGAATAAAAATGTATGGCCATAATTTTAGTTTTCGGTTGGGGCGACCACGGAAGAAAACTCATCCTCCGCGATAGAAAATCTAGAACAACAGTTCAAAACTTAAAACATTTGTTATAGTGACCCACTAAGTGATCAACGAACCAAGTTA
ASV299	0	0	0	0	0	0	0	0	0	0	0	0	0	0	0	0	0	0	0	0	0	0	0	0	0	0	0	0	0	0	0	0	0	0	122	0	0	0	0	0	0	0	0	0	0	unassigned	7,83218698	CGCCTGATCTTGCAAGCCCCGGGCTAACCATACGGTTTTGGTCAAGGTACCCACCAATGATAAGCGGGCTGCATCCTGTTCGGCATTGAGTGCGCGCGCATTCTGTTTGGCTCCTGCAACGGCCGTGCGAACCCGACCCCACAGATCCAACTCCCAGTTAGCGCCAATGTAATAACCTGTTAAGCCAGAGCCACTCGAACCGACCTTGCCACCCGTGTTACCAATTACACCGA
ASV300	0	0	0	0	0	0	0	0	0	0	0	0	0	0	0	0	0	0	0	0	121	0	0	0	0	0	0	0	0	0	0	0	0	0	0	0	0	0	0	0	0	0	0	0	0	Amphibia;Caudata;Salamandridae;Lissotriton;vulgaris_meridionalis;unclassified_vulgaris_meridionalis	78,84701128	GAAATAACTCTATAAGACGAGAAGACCCTATGGAGCTTTAAACAAAAATTAACCATACTTTAACTACTGGCCAAAGGGTAAAGAATAAAAATGTATGGCCATAATTTTAGTTTTCGGTTGGGGCGACCACGGAAGAAAACTCATCCTCCGCTATAGAAAATCTAGAACAACAGTTCAAAACTTAAAACATTTGTTATAGTGACCCACTAAGTGATCAACGAACCAAGTTA
ASV301	0	0	0	0	0	0	0	0	0	0	0	0	0	0	0	0	0	0	0	0	0	0	0	0	121	0	0	0	0	0	0	0	0	0	0	0	0	0	0	0	0	0	0	0	0	unassigned	8,624154855	GAAATCGCGGCCCTCTCTGCCGCTCTGGAAAGTTACAAGGCGGACATGGGGGACTATCCCACCAATCAAAATAGTGGCACGAATACGACCTCGCTCTACGGCGCTCTCTCACCAGCCAGCGGCAAGGTTTACTTCGAATTCAACAAAGGGATGACGAGCT
ASV302	0	0	0	0	0	0	0	0	0	0	0	0	0	0	0	0	0	0	0	0	0	0	0	0	0	0	0	0	0	0	0	121	0	0	0	0	0	0	0	0	0	0	0	0	0	unassigned	7,44685641	TCCCAGTAGCGTTCCAGGTTGGGGACATGGCCAAAGGCTTTACGTAGCGAAAGCGCCGCGATGGAGTTGGAAACTGTGTTCAG
ASV303	0	0	0	0	0	0	0	0	0	0	0	0	0	0	0	0	0	0	119	0	0	0	0	0	0	0	0	0	0	0	0	0	0	0	0	0	0	0	0	0	0	0	0	0	0	unassigned	7,294970991	GCATGCGTTGGCTGGCCTGACTGTCCATTTAGCGTGCATCAATAAAAATCGTCCGCTGGGCAACACAGGGGCTATCGCTGCGGACGATGTATCGTAGCAAAAATTGCGATTTAGGATTGGTCAGCCGGCCCCCTGGTTGCAGCGGCGTCCCGTTCTCGCTCTACAGATACGTTGACGTTGGATTTTTCACCCAGTTATACTGCATGCGTT
ASV304	0	0	0	0	0	0	0	0	0	0	0	0	0	0	0	0	0	0	0	0	0	0	0	0	0	119	0	0	0	0	0	0	0	0	0	0	0	0	0	0	0	0	0	0	0	unassigned	10,46915039	CTCTCATGGGGACCAATCAACTCAATGTCTGTTGTTCAGGAAATCGGTGCACAGCGCGGATTGCTCTCACGTGAAAAACTTGAAGAGTATCTCGCTGCAGCT
ASV305	0	0	0	0	0	0	0	0	0	0	0	0	0	0	0	0	0	0	0	0	0	0	0	0	0	0	0	0	0	0	118	0	0	0	0	0	0	0	0	0	0	0	0	0	0	unassigned	8,705767945	GCAGCTATGCCTCTTGCGGTCAACTCACAGCCACAGCGGACTAAAAAACTGCTAGAATCCTCTCCAAGGCTGACCAGAGCAGTCATAAAACGTAAGGCATCTGACTCCCTGAGTGCGGGAACCTTGGCGGTGTCACCACCCCCTAACTGCAGCATAACACCACAGGACGGGGCGGACAACATTGCCCAGATTGATGGCGCTGAGGCATCCCCCCGCCCTCACCAGAGT
ASV306	0	0	0	0	0	0	0	0	0	0	0	0	0	0	0	0	0	0	0	0	0	0	0	0	0	0	0	0	0	0	0	0	0	0	0	0	0	0	117	0	0	0	0	0	0	Amphibia;Caudata;Salamandridae;Ichthyosaura;alpestris;unclassified_alpestris	76,41678371	GAGATAACCATATAAGACGAGAAGACCCTATGGAGCTTTAAATACAGAACCAACTACAACCACATTTTTAGCCAACAGGCAAAAAATTAATAAGTGTAGTCGTGGTTTAGATTTTCGGTTGGGGCGACTGCGGAGTAAAAATTAACCTCCACGACATATAATTTAGAACGACACTTCGAAAACTAAAACATTTACTTTAATGACCCACTAAGTGATCAACGAACCAAGTTA
ASV307	0	0	0	0	0	0	0	0	0	0	0	0	0	0	0	0	0	0	0	0	0	0	0	0	0	0	0	0	0	0	0	0	0	0	0	0	0	0	0	0	0	0	0	0	117	unassigned	9,57046434	AAAGCAGGGAAGGATGAGCCTTCTTTTTTTGGGCAGCAACCCTGAGTTTTAAGTTCTCCATTGGAACCACGAATCCCCCCACACCTCACAAAACTCCCAAGTGAAACTGTGTCCTTCCCCGCCGCCCCACACTTCTTCGCCCTAAAGCTGTAATCCGGCTCGGCATACACTCAGACACCAGCTTCAGAAAACACACCACCCTG
ASV308	0	0	0	0	0	0	0	0	0	0	0	0	0	0	0	0	0	0	0	0	0	0	0	0	0	0	0	0	0	0	0	0	0	0	0	117	0	0	0	0	0	0	0	0	0	unassigned	8,055605634	TTGGATGCCCAGGCGGGCGAAGGCGATCAGCGAAGCCAGGCCGGAGAGGATCAGCAGTGCTACCAGGCCCCAGGCAGCAGGCCGGATCGGTTCGTCGCCCCTGACCCCGAGG
ASV309	0	0	0	0	0	0	0	0	0	0	0	0	116	0	0	0	0	0	0	0	0	0	0	0	0	0	0	0	0	0	0	0	0	0	0	0	0	0	0	0	0	0	0	0	0	unassigned	6,888830944	CATCAGGGCCACGCAAGGCCAATGTGAAGACTGTGGGGATGACCTTTCTTCCTCGGGCACAGATCCTGCTGCGGGATTTGCGGAGCCCTGCGCTTGCATGGCAGACGGGACCTGCCCGACGATAGCCGTAGCCAATGTTTACTCCAAGTGTGCCCTGCTGCGGCGTGCCCCACAGACGCATCCCGCGTTGATCCAGCAGAGTCAAGCACACTCGCGCTGAACAGCGACCGTGGCAG
ASV310	116	0	0	0	0	0	0	0	0	0	0	0	0	0	0	0	0	0	0	0	0	0	0	0	0	0	0	0	0	0	0	0	0	0	0	0	0	0	0	0	0	0	0	0	0	Amphibia;Caudata;Salamandridae;Ichthyosaura;alpestris;unclassified_alpestris	82,44472979	GAGATAACCATATAAGACGAGAAGACCCTATGGAGCTTTAAATACAGAACCAACTACAACCACATTTTTAGCCAACAGGCAAAAATTTAATAAGTGTAGTCGTGGTTTAGATTTTCGGTTGGGGCGACCGCGGAGTAAAAATTAACCTCCACGACATATAATTTAGAACGACACTTCGAAAACTAAAACATTTACTTTAATGACCCACTAAGTGATCAACGAACCAAGTTA
ASV311	0	0	0	0	0	0	0	0	0	0	0	0	0	0	0	0	0	0	0	0	0	0	0	0	0	0	0	0	0	0	0	0	0	0	0	0	0	0	0	0	0	0	0	0	0	unassigned	10,52978616	CCTTCTTCATCCATGGCGACAACCGGGGCGGAAATAATTCCGCCTCCTCCGGCTGCATTATCGCCGGACTGGCCGTCAGGCAGACAATTCGAG
ASV312	0	0	0	0	0	0	0	0	0	0	0	0	0	0	0	0	113	0	0	0	0	0	0	0	0	0	0	0	0	0	0	0	0	0	0	0	0	0	0	0	0	0	0	0	0	Amphibia;Caudata;Salamandridae;Lissotriton;vulgaris_meridionalis;unclassified_vulgaris_meridionalis	80,54754643	GAAATAACTCTATAAGACGAGAAGACCCTATGGAGCTTTAAATAAAAATTAACCATACTTTAACTACTGGCCAAAGGGTAAAGAATAAAAATGTATGGCCATAATTTTAGTTTTCGGTTGGGGCGACCACGGAAGAAAACTCATCCTCCGCGATAGAAAATCTAGAACAACAGTTCAAAACTTAAAACATTTGCTATAATGACCCACTAAGTGATCAACGAACCAAGTTA
ASV313	0	0	0	0	113	0	0	0	0	0	0	0	0	0	0	0	0	0	0	0	0	0	0	0	0	0	0	0	0	0	0	0	0	0	0	0	0	0	0	0	0	0	0	0	0	Amphibia;Caudata;Salamandridae;Lissotriton;vulgaris_meridionalis;unclassified_vulgaris_meridionalis	84,57106924	GTAATAACTCTATAAGACGAGAAGACCCTATGGAGCTTTAAATAAAAATTAACCATACTTTAACTACTGGCCAAAGGGTAAAGAATAAAAATGTATGGCCATAATTTTAGTTTTCGGTTGGGGCGACCACGGAAGAAAACTCATCCTCCGCGATAGAAAATCTAGAACAACAGTTCAAAACTTAAAACATTTGTTATAATGACCCACTAAGTGATCAACGAACCAAGTTA
ASV314	0	0	0	0	0	0	0	0	0	0	0	0	0	0	0	0	0	0	0	0	0	0	0	0	0	0	0	3	0	0	0	0	0	0	0	0	0	0	0	0	0	0	0	0	0	unassigned	7,072302774	GATTGATTTTGTTCCCTTGCTGCGCGTGAACCTTCCAGTCGGGCATTTGTTGCACTCCTTCGAACCAAGTTGAAACGCATAACTTCCACGAACACACGCCGAGCATGCCGAAGTTCCTGGGCTGGACGAAAACCG
ASV315	0	0	0	0	0	0	112	0	0	0	0	0	0	0	0	0	0	0	0	0	0	0	0	0	0	0	0	0	0	0	0	0	0	0	0	0	0	0	0	0	0	0	0	0	0	Amphibia;Caudata;Salamandridae;Ichthyosaura;alpestris;unclassified_alpestris	90,0134495	GAGATAACCATATAAGACGAGAAGACCCTATGGAGCTTTAAATACAGAACCAACTACAACCACATTTTTAGCCAACAGGCAAAAAATTAATAAGTGTAGTCGTGGTTTAGATTTTCGGTTGGGGCGACCGCGGAGTAAAAATTAACCTCCACGACATATAATTTAGAACGACACTTCGAAAACTAAAACATTTACTTTAATGACCAACTAAGTGATCAACGAACCAAGTTA
ASV316	0	0	0	0	0	0	0	0	0	0	0	0	0	0	0	0	0	0	0	0	0	0	0	0	0	0	0	0	0	0	0	112	0	0	0	0	0	0	0	0	0	0	0	0	0	unassigned	5,681429611	AGAACACTTCCAGCCCAGATTGCCTGACGTCCTTGGCCTCGATCTCGCGCAGCTCGAAGGTTTCCATG
ASV317	0	0	0	0	0	0	0	0	0	0	0	0	0	0	0	0	0	0	0	0	0	0	0	0	0	0	0	111	0	0	0	0	0	0	0	0	0	0	0	0	0	0	0	0	0	unassigned	6,09753671	AACATATCTCCTACAGACTCTACTACCGCTGCTTCTCTCTCAACTCCTTGTCCATTAAAGTTACCGAACTCGTTCGGAGTCATAGACATTGCAGTCTCTTGAAGTAAGCTATTTAGAGGATT
ASV318	0	0	0	0	0	0	0	0	0	0	0	0	0	0	0	0	0	0	0	0	0	0	0	0	0	0	0	0	0	0	0	0	0	0	0	111	0	0	0	0	0	0	0	0	0	unassigned	16,14044823	CCTCGTACTCTGCTTCATTATTGGATGCTTTGGGAAAATTTAGCTGGAGAACATACTTCATCCGATCG
ASV319	0	0	0	0	0	0	0	0	0	0	0	0	110	0	0	0	0	0	0	0	0	0	0	0	0	0	0	0	0	0	0	0	0	0	0	0	0	0	0	0	0	0	0	0	0	unassigned	9,946101179	AAACGCGACTTCTAAAGTGTTTGGAGTATCGGTATCTGACATTTTGTTTAAGTGATGCGCCTGTTGCAATCGTCCTGAAGATG
ASV320	0	0	0	0	0	0	0	0	0	0	0	0	0	0	0	0	0	0	0	0	0	0	0	0	0	0	0	0	0	110	0	0	0	0	0	0	0	0	0	0	0	0	0	0	0	unassigned	11,07095768	ATTGCCTTTACCGGGACCGGCGATGCTATCCCGGCTGCACATAAAAACATCAAAGAGTTGCTTCAATATGCAAAAAAACTATGTATTTCATTATGTAATAACTATCATCCGCCCGTCCAAAGGACCTTACATTTGCCGGGGTCTATGATAAAAGCTA
ASV321	0	0	0	0	0	0	0	0	0	0	0	0	0	0	0	0	0	0	0	0	0	0	0	0	0	0	0	0	0	0	0	109	0	0	0	0	0	0	0	0	0	0	0	0	0	unassigned	10,2932162	ACTGTTGCGGAGGATGAGACCCAACCCCTCTACCAGTGGCCTCGTACTATTCGCATGAGCGACTTCGGCCACATCCGCCGAAAACGACG
ASV322	0	0	0	0	0	0	0	0	0	0	0	0	108	0	0	0	0	0	0	0	0	0	0	0	0	0	0	0	0	0	0	0	0	0	0	0	0	0	0	0	0	0	0	0	0	unassigned	3,674061302	CACCGCGCGGCAGCAGCATGGATGCCCAGGAGTCTGGCTGCCCATTGTCTGTGCTATGCTCAAGTTGGTGCTGTCTTGTCTCGGTGAGTTGGAGGAGCGGAGCGCTTGCAGGATTGTCAGGTGGAGTGCGAGGTCGCTGCGCTATGGTGCCTACTGCGAGCCCAGAGCCGAAGCAGTGCGCGGTGTGGAGAGGAGCTTTCCTCAC
ASV323	0	0	0	0	0	0	0	0	0	0	0	0	108	0	0	0	0	0	0	0	0	0	0	0	0	0	0	0	0	0	0	0	0	0	0	0	0	0	0	0	0	0	0	0	0	unassigned	7,516246864	CACTGCAGCGACAAAGCAGCTCCCACCTCGTCCATCCCTGATGGGGAAAGAGGCGATGCTTGACACAAACGGCGCCCCGCCCCACCTTTCGCCCCTCCGTCCATGACGGGAGACGGATAGAAGCCCGACGCCGTTTGCCCCCGGGCAACTGCAGTGGCAAAGCAAGCCTCAGTCCTTCCGCCCCTAGGAAGGCTGAAGTCACTCG
ASV324	0	0	0	0	0	0	0	0	0	0	0	107	0	0	0	0	0	0	0	0	0	0	0	0	0	0	0	0	0	0	0	0	0	0	0	0	0	0	0	0	0	0	0	0	0	Amphibia;Caudata;Salamandridae;Ichthyosaura;alpestris;unclassified_alpestris	81,99322711	GAGATAACCATATAAGACGAGAAGACCCTATGGAGCTTTAAATACAGGACCAACTACAACCACATTTTTAGCCAACAGGCAAAAAATTAATAAGTGTAGTCGTGGTTTAGATTTTCGGTTGGGGCGACCGCGGAGTAAAAATTAACCTCCACGACATATAATTTAGAACGACACTTCGAAAACTAAAACATTTACTTTAATGACCCACTAAGTGATCAACGAACCAAGTTA
ASV325	0	0	0	0	0	0	0	0	0	0	0	0	0	0	0	0	0	0	0	0	0	0	0	0	0	0	0	0	0	0	0	0	0	0	0	0	0	0	0	0	0	106	0	0	0	unassigned	8,372359016	GCGAGACAACTTTCTCAGTCTCTACGGACCACTCTCGATACTCGGCCTGGTCGTTTTCTGGGCACTTGGACTGATCCTTAGCTTCGGATGTCTTCAGTGGACGCTCGGGATTGTCCTGAACCCGCCCGGACTCGAAGCCACCTACGGTGACTATCTTTATCTGAGTGGCGTGACCTTCTTCA
ASV326	0	0	0	0	0	0	0	0	0	0	0	0	0	0	0	0	0	97	0	0	0	0	0	0	0	0	0	0	0	0	0	0	0	0	8	0	0	0	0	0	0	0	0	0	0	unassigned	6,70706494	GATTTTCACGTCTCCTGATGCGAACTCGCGGATCTTCTGGCGGCAGCCGCCGCAGGGCGTGCACAAGCTGTCGCCGTTTCCCATCACGGCCACTTCGGTGACACGCTTTCCGCCAGCCAGGATGAGGGCGGAAATGGCTGATGGTTCGGCGCACCAG
ASV327	0	0	0	0	0	0	0	0	0	0	0	0	0	0	0	0	0	0	0	0	0	0	0	0	0	0	0	0	0	0	0	0	0	0	0	0	0	0	0	0	0	0	0	0	0	unassigned	7,077333282	CAGCCAAACCGTGACGAAGCGCGAGCTTCTTCATGAGGCTCATGAGCAACATGTTGTGGTCCGATCCCGTCGTAGTGGCCTCGAACATGGGCGCAAGTTCGAACTGGGCGGGCGCGACTTCGTTGTGGCGGGTCTTGGCAGGAATGCCCACGCGCCAAAGCTCACGATCGAAGTCCATCATGAACGCCAAGATGCGCTCTCGGATGGTGCCAAAGTACTGATCCTCAAGTTCCTGG
ASV328	0	0	0	0	0	0	0	0	0	0	0	0	0	0	0	0	0	0	0	0	0	0	0	0	0	0	0	103	0	0	0	0	0	0	0	0	0	0	0	0	0	0	0	0	0	unassigned	7,699150112	GAATCATATCGTGGCAGCACGTCTGCGTACAATTTCATCCGGATTTCACAGCGCTTTCATTTTCACGTCAACCTTCAAAGGAGGTCTGCCGAATGACCAATACAGCGCAGCAGTTTGAGGATGAGCCGGCCGTTCAGCCGCTTGGGCCTGCG
ASV329	0	0	0	0	0	0	0	0	0	0	0	0	0	0	0	0	0	0	0	0	0	0	0	0	0	0	0	103	0	0	0	0	0	0	0	0	0	0	0	0	0	0	0	0	0	unassigned	10,01102263	GATGCAGTACAGAGTTACCTGAGATCTGCCCTGGCCCAAGGAAGTATGGGTCTGTGTGGCTGGGAGTCCGTTCGCATGTCAGGGCCTCACTTGCTCAGCAGGGGAAGACACT
ASV330	0	0	0	0	0	0	0	0	0	0	0	0	0	0	0	0	0	0	0	0	0	102	0	0	0	0	0	0	0	0	0	0	0	0	0	0	0	0	0	0	0	0	0	0	0	Amphibia;Caudata;Salamandridae;Lissotriton;vulgaris_meridionalis;unclassified_vulgaris_meridionalis	78,90518568	GAAATAACTCTATAAGACGAGAAGACCCTATGGAGCTTTAAATAAAAATTAACCATACTTTAACTACTGGCCAAAGGGTAAAGAATAAAAATGTATGGCCATAATTTTAGTTTTCGGTTGGGGCGATCACGGAAGAAAACTCATCCTCCGCGATAGAAAATCTAGAACAACAGTTCAAAACTTAAAACATTTGTTATAGTGACCCACTAAGTGATCAACGAACCAAGTTA
ASV331	0	0	0	0	0	0	0	0	0	0	0	0	0	0	0	0	0	0	0	0	0	0	0	0	0	0	0	0	0	0	0	0	0	102	0	0	0	0	0	0	0	0	0	0	0	unassigned	6,25976328	GATAGCCCGACTCGTTGCTCTCGGGTGGACGAACGCTGAGATATGTGAGA
ASV332	101	0	0	0	0	0	0	0	0	0	0	0	0	0	0	0	0	0	0	0	0	0	0	0	0	0	0	0	0	0	0	0	0	0	0	0	0	0	0	0	0	0	0	0	0	Amphibia;Caudata;Salamandridae;Lissotriton;vulgaris_meridionalis;unclassified_vulgaris_meridionalis	74,25834221	GAAATAACTCTATAAGACGAGAAGACCCTGTGGAGCTTTAAATAAAAATTAACCATACTTTAACTACTGGCCAAAGGGTAAAGAATAAAAATGTATGGCCATAATTTTAGTTTTCGGTTGGGGCGACCACGGAAGAAAACTCATCCTCCGCGATAGAAAATCTAGAACAACAGTTCAAAACTTAAAACATTTGGTATAATGACCCACTAAGTGATCAACGAACCAAGTTA
ASV333	0	0	0	0	0	0	0	0	0	0	0	0	0	0	0	0	0	0	0	0	0	0	100	0	0	0	0	0	0	0	0	0	0	0	0	0	0	0	0	0	0	0	0	0	0	Amphibia;Caudata;Salamandridae;Lissotriton;vulgaris_meridionalis;unclassified_vulgaris_meridionalis	78,88215136	GAAATAACTCTATAAGACGAGAAGACCCTATGGAGCTTTAAATAAAAATTAACCATACTTTAACTACTGGCCAAAGGGTAAAGAATAAAAATGTATGGCCATAATTTTAGTTTTCGGTTGGGGCGACCACGGAAGAAAACTCATCCTCCGCGATAGAAAATCTAGAACAACAGTTCAAAATTTAAAACATTTGTTATAATGACCCACTAAGTGATCAACGAACCAAGTTA
ASV334	0	0	0	0	0	0	99	0	0	0	0	0	0	0	0	0	0	0	0	0	0	0	0	0	0	0	0	0	0	0	0	0	0	0	0	0	0	0	0	0	0	0	0	0	0	Amphibia;Caudata;Salamandridae;Ichthyosaura;alpestris;unclassified_alpestris	71,35433097	GAGATAACCATATAAGACGAGAAGACCCTATGGAGCTTTAAATACAGAACCAACTACAACCACATTTTTAGCCAACAGGCAAAAAATTAATAAGTGTAGTCGTGGTTTAGATTTTCGGTTGGGGCGACCGCGGAGTAAAAATTAACCTACACGACATATAATTTAGAACGACACTTCGAAAACTAAAACATTTACTTTAATGACCCACTAAGTGATCAACGAACCAAGTTA
ASV335	0	0	0	0	0	3	0	0	0	0	0	0	0	0	0	0	0	0	95	0	0	0	0	0	0	0	0	0	0	0	0	0	0	0	0	0	0	0	0	0	0	0	0	0	0	unassigned	8,191129207	CTATTTGCAACAGCAATTGGCTTATTCGCGGCGATTCCTGCGGTTATTTTTTATAATAAATTCTCTAGCCAAGCAGCGGATTTTTCCGAACGCCTCGATAGTTTTATCGATGAGTTTGATTCGGTATTAGCCCGCGAATTGGATAAATAGGTTCGTTTATGGGAGCAT
ASV336	98	0	0	0	0	0	0	0	0	0	0	0	0	0	0	0	0	0	0	0	0	0	0	0	0	0	0	0	0	0	0	0	0	0	0	0	0	0	0	0	0	0	0	0	0	Amphibia;Caudata;Salamandridae;Ichthyosaura;alpestris;unclassified_alpestris	75,85936302	GAGATAACCATATAAGACGAGAAGACCCTATGGAGCTTTAAATACAGAACCAACTACAACCACATTTTTAGCCAACAGGCAAAAAATTAATAAGTGTAGTCGTGGTATAGATTTTCGGTTGGGGCGACCGCGGAGTAAAAATTAACCTCCACGACATATAATTTAGAACGACACTTCGAAAACTAAAACATTTACTTTAATGACCCACTAAGTGATCAACGAACCAAGTTA
ASV337	0	0	0	0	0	0	0	0	0	0	0	0	0	0	0	0	0	0	0	0	0	0	0	0	0	0	0	0	0	0	0	16	0	0	0	0	0	0	0	0	0	3	76	0	0	unassigned	12,99799058	GAATTACTCGAAAAAATAAGTGAATGGAACGTTGGCGTTTATTCAACACCGGCGTTGGCAGAGG
ASV338	0	0	0	0	0	0	0	0	0	0	0	0	94	0	0	0	0	0	0	0	0	0	0	0	0	0	0	0	0	0	0	0	0	0	0	0	0	0	0	0	0	0	0	0	0	unassigned	9,479978235	CAATACAGAACAAGTTGCTTCCCCTCTCCAAATATAGGCTTGTAATAAGGACTTTCCGGATCCACCCAGAACTCCAACATTCCACGAGGTGCGTGGAAAGC
ASV339	0	0	0	0	0	0	0	0	0	0	0	0	0	0	0	0	0	0	0	0	0	0	0	0	0	0	0	94	0	0	0	0	0	0	0	0	0	0	0	0	0	0	0	0	0	Amphibia;Caudata;Salamandridae;Triturus;carnifex;U04703.1	71,06318235	GAGATAGCTATATAAGACGAGAAGACCCTATGGAGCTTTAAACACAAAATTAACTACACTAACACCCCCTAACCAATAGGCAAAAAATATAAACATGTAGCCATAATCTAAGTTTTCGGTTGGGGCGACCACGGAAGAAAGAAGATCCTCCTAGATAAGCAACTTAGAGCAACACTTCAAAGACTAAAACATTTGTTATAAATGATCCACTAAGTGACCAACGAACCAAGTTA
ASV340	0	0	0	0	0	0	0	0	0	0	0	0	0	0	0	94	0	0	0	0	0	0	0	0	0	0	0	0	0	0	0	0	0	0	0	0	0	0	0	0	0	0	0	0	0	Amphibia;Caudata;Salamandridae;Ichthyosaura;unclassified_Ichthyosaura	60,0776766	GAGATAACCATATAAGACGAGAAGACCCTATGGAGCTTTAAATACAGAACCAACTACAACCACATTTTTAGCCAACAGGCAAAAAATTAATAAGTGTAGTCGTGGTTTAGATTTTCGGTTGGGGCGACCGCGGAGTAAAAATTAACCTCCACGACATATAATTTGGAACGACACTTCGAAAACTAAAACATCTACTTTAATGACCCACTAAGTGATCAACGAACCAAGTTA
ASV341	0	0	0	0	0	0	0	0	0	0	0	93	0	0	0	0	0	0	0	0	0	0	0	0	0	0	0	0	0	0	0	0	0	0	0	0	0	0	0	0	0	0	0	0	0	Amphibia;Caudata;Salamandridae;Ichthyosaura;alpestris;unclassified_alpestris	78,87566424	GAGATAACCATATAAGACGAGAAGACCCTATGGAGCTTTAAATACAGAACCAACTACAACCACATTTTTAGCCAACAGGCAAAGAATTAATAAGTGTAGTCGTGGTTTAGATTTTCGGTTGGGGCGACCGCGGAGTAAAAATTAACCTCCACGACATATAATTTAGAACGACACTTCGAAAACTAAAACATTTACTTTAATGACCCACTAAGTGATCAACGAACCAAGTTA
ASV342	0	0	0	0	0	0	0	0	0	0	0	0	0	0	0	0	0	0	0	0	0	0	0	0	0	0	0	0	0	0	0	0	0	0	0	0	0	0	0	0	0	93	0	0	0	unassigned	6,574298674	TCGGGTCTTTGCAAAAGGCGGTTTGTAAAAGTGGACTTCCTGCGCGGTGACGAGCCCCTCGCAGCACCGAACGCGGCGTCTGAGGAGAGAGAGAGAGAGAGAGAGAGAGAGAGGTCGCCCGCGTTCATGCGCGAGTGTGGCCAGTCCACGGGAGCGCAGGACCACAAGCAAGCTGAATCAACAGCGACAGGTTCCACCCTTTAATCTCTGCC
ASV343	0	0	0	0	0	92	0	0	0	0	0	0	0	0	0	0	0	0	0	0	0	0	0	0	0	0	0	0	0	0	0	0	0	0	0	0	0	0	0	0	0	0	0	0	0	Amphibia;Caudata;Salamandridae;Ichthyosaura;alpestris;unclassified_alpestris	67,63331347	GAGATAACCATATAAGACGAGAAGACCCTATGGAGCTTTAAATACAGAACCAACTACAACCACATTTTTAGCCAACAGGCAAAAAATTAATAAGTGTAGTCGTGGTTTAGATTTTCGGTTGGGGCGGCCGCGGAATAAAAATTAACCTCCACGACATATAATTTAGAACGACACTTCGAAAACTAAAACATTTACTTTAATGACCCACTAAGTGATCAACGAACCAAGTTA
ASV344	0	0	0	0	0	0	0	0	0	0	0	0	0	0	0	0	0	0	0	0	0	0	0	0	0	91	0	0	0	0	0	0	0	0	0	0	0	0	0	0	0	0	0	0	0	unassigned	5,349150159	GTTCGTATCCTCTGCAATCCGGCGTAGGCGTAAGCCGCAGGGCGATGTACCGGATCAGCATTTCATCGGCCGTCGGGCGCTGTTCGCAGGTGTAGAATCGGATCCTTGTGTTGGCACTTGACGGTTGCGTGGGGTGTCCCTCGCAGAGATCCTCGGCGGCGTCCTGTGTGCGACGGAACGATTGGGCGTTGTATTCTCCGACGACAGCCAGGAAGTTGCCCTCGAAAGGCGATGCACAG
ASV345	0	0	0	0	91	0	0	0	0	0	0	0	0	0	0	0	0	0	0	0	0	0	0	0	0	0	0	0	0	0	0	0	0	0	0	0	0	0	0	0	0	0	0	0	0	unassigned	7,721327558	TGCTTGACTGTGAGACAAGCAAGTCGAACAGGGACGAAAGTCGGGATTAGTGATCCGGCGGTACCGAATGGAAGGGCCGTCGCTCAACGGATAAAAGCTA
ASV346	0	0	0	0	0	0	0	0	0	0	0	0	0	0	0	0	0	0	0	0	0	0	0	0	0	0	0	0	0	0	0	90	0	0	0	0	0	0	0	0	0	0	0	0	0	unassigned	8,772194004	CAAGTTGGCCTCAGGGAGAAAATGGGTCTTGGCACTTTGCGGAGGATATTTCTCTTCCGGTAAAGGCGAGCTTTGCCGTTTATCAGGCGAAGAACTGGCTAGAGAGTCAGGCTATAAGTCTTATCTTATTAGTGGTGACAGGTGGCTTTT
ASV347	0	0	0	0	0	0	0	0	0	0	0	0	0	0	0	0	0	0	0	0	0	0	0	0	0	0	0	0	0	90	0	0	0	0	0	0	0	0	0	0	0	0	0	0	0	unassigned	7,634195747	GGTCATAGAGACGCTCAAGCCCTGTTTTCCCGATCCAATCGCCGGGGCGGTAGCCTTCATCGCCGTATTTTTCCAGTTCCCGGTCGGTTATTTGACCGACATACCCCAGGACGTGAGACGCAAGCTCA
ASV348	0	8	8	0	0	0	0	0	0	0	21	0	0	0	0	0	0	0	13	0	0	1	0	0	0	2	10	0	0	0	0	0	0	0	0	5	0	3	0	5	0	0	0	0	0	Actinopterygii;Cypriniformes;Cyprinidae;Carassius;unclassified_Carassius	79,19862688	GGTATAATAATACAAGACGAGAAGACCCTTTGGAGCTTAAGGTACAAAACTCAACCACGTTAAGCAACTCAATAAAAAGTGAAAACTTTGTGGAACATGAGATTTTACCTTCGGTTGGGGCGACCACGGAGGAAAAATTAACCTCCACGACATATAATTTAGAACGACACTTCGAAAACTAAAACATTTACTTTAATGACCCACTAAGTGATCAACGAACCAAGTTA
ASV349	0	0	0	0	0	0	0	0	0	0	0	0	0	0	0	0	0	0	0	0	0	0	0	0	0	0	0	0	0	0	89	0	0	0	0	0	0	0	0	0	0	0	0	0	0	unassigned	9,56774586	GGATTGCATAAGGGCATCAGGCGGGTTCGTTCGGATTGTCCCTGAACCACCGTGGGCGGCGGCCGGCGGCCAAGGTCTGCTCTTCGACCCATTCCAGGAGGATTGCCACCGCGGCGTGCAGTT
ASV350	0	0	0	0	0	0	0	0	0	0	0	0	88	0	0	0	0	0	0	0	0	0	0	0	0	0	0	0	0	0	0	0	0	0	0	0	0	0	0	0	0	0	0	0	0	unassigned	5,595251296	TATTGGCCGGCGAAGCCCTTGGCGAGTTCGTCCTCGGCAATCGAGTAATACTGGAAGATGCCGGGAATGCGGGGTTCGATGGCCGCATTCGGGTGGTTGTAGCTTTCCAGGTTCGAGCCGAGGTAGTCCTCGACAAAGGCGCGGTCATAGCCGGCGGCTTCCCATTCGGAATAGTCGAACTGCGACTGCCGGTAGGGTTGGTAG
ASV351	0	0	0	0	0	0	0	0	0	0	0	0	0	0	0	0	0	0	0	0	0	0	0	0	0	0	0	0	0	0	0	88	0	0	0	0	0	0	0	0	0	0	0	0	0	unassigned	5,184511774	CAATGATGATGTTCAGCAGCCCCACCGTGAGAATCAGGCCCATCAGCACCCAGAGCACCGCCAGCACGGGGGCCGACCCTTGTACCAGATC
ASV352	0	0	0	0	0	0	0	0	0	0	0	0	0	0	0	0	0	0	0	0	87	0	0	0	0	0	0	0	0	0	0	0	0	0	0	0	0	0	0	0	0	0	0	0	0	Amphibia;Caudata;Salamandridae;Lissotriton;vulgaris_meridionalis;unclassified_vulgaris_meridionalis	73,46711989	GAAATAACTCTATAAGACGAGAAGACCCTATGGAGCTTTAAACAAAAATTAACCATACTTTAACTACTGGCCAAAGGGTAAAGAATAAAAATGTATGGCCATAATTTTAGTTTTCGGTTGGGGCGACCACGGAAGAAAACTCATCCTCCGCGATAGAAAATCTAGAACAACAGTTCAAAAAGTAAAACATTTGGTATAGTGACCCACTAAGTGATCAACGAACCAAGTTA
ASV353	0	0	0	0	0	0	0	0	0	0	0	0	0	0	0	0	0	0	0	0	0	0	0	0	0	0	0	0	0	0	0	87	0	0	0	0	0	0	0	0	0	0	0	0	0	unassigned	8,286742389	CGTGATAATGCGAGCGCCACGTAGAAAACACCCAGTCCTCGCGCTTAACGTCGCGGAAGATTTCGATTAGCTGCTCCTCGTTCCCGCCGCTAAGGTGGACCGGGCCATGTATCTCGCCAAGCTCGTAGCGCCGAGCTACTTCAAACTCGAAGGCGATCAGAT
ASV354	0	0	0	0	0	0	0	0	0	0	0	0	0	0	0	0	0	0	0	0	0	0	0	0	86	0	0	0	0	0	0	0	0	0	0	0	0	0	0	0	0	0	0	0	0	unassigned	6,351029045	AATGCAGACGAAGAGGCTGCCAAGCGAATTGAGTTTTTCGAAAATCGAATCCGCCCGGTGCTGGTCGAACATTGCTACGAATGCCATTCGTCAACGTCCAAAGGTCTCAAGGGTGGACTGTTTGTCGATTCCTCCAAAGGGCTTCGAATGGGTGGCGATTCTGGTCCTGCCATCA
ASV355	0	0	0	0	0	0	0	0	0	0	0	0	0	0	0	0	0	0	0	0	0	85	0	0	0	0	0	0	0	0	0	0	0	0	0	0	0	0	0	0	0	0	0	0	0	Amphibia;Caudata;Salamandridae;Ichthyosaura;alpestris;unclassified_alpestris	70,32417279	GAGATAACCATATAAGACGAGAAGACCCTATGGAGCTTTAAATACAGAACCAACTACAACCACATTTTCAGCCAACAGGCAAAAAATTAATAAGTGTAGTCGTGGTTTAGATTTTCGGTTGGGGCGACCGCGGAGTAAAAATTAACCTCCACGACATATAATTTAGAACGACACTTCGAAAACTAAAATATTTACTTTAATGACCCACTAAGTGATCAACGAACCAAGTTA
ASV356	0	0	0	0	0	0	0	0	0	0	0	0	0	0	0	0	0	0	0	0	0	0	0	0	0	0	0	0	0	0	0	0	85	0	0	0	0	0	0	0	0	0	0	0	0	unassigned	10,62113636	TCAGATGTGCTGTCGAGATTATCACGGTTGCCTGTACTCTCTAATCTTACAAAAACCGGAAATGGCAAGATTTTTCAACATGTAG
ASV357	0	0	0	0	0	0	0	0	0	0	0	0	0	0	0	0	0	0	0	0	0	0	0	0	0	0	0	0	0	0	0	0	0	0	0	0	84	0	0	0	0	0	0	0	0	unassigned	6,292062432	GTGATAGTCGGATATGCTGGAGGCCAGGCCGCCGCCACCGGAATTGAACGACCAGCCCTTGGCCCAAGCGCTTTCGGACCCAGCCTTGTCGAGTAGCTTCATTTTTGTTTCGGGATCGAAACCGAAA
ASV358	0	0	0	0	0	0	0	0	0	0	0	0	0	0	0	0	0	0	0	0	0	0	0	0	0	0	0	44	0	0	39	0	0	0	0	0	0	0	0	0	0	0	0	0	0	unassigned	5,496708931	TCCCAGTAGCGTTCCAGGTTGGGGACATGATCAAAGGCTTTACGTAGCGAAAGCGCCGCGATGGAGTTGGAAACTGTGTTCAG
ASV359	0	0	0	0	0	0	0	0	0	0	0	0	0	0	0	0	0	0	0	0	0	0	0	0	0	0	0	0	0	0	0	0	0	0	0	0	0	0	0	0	0	9	0	0	0	unassigned	6,030099056	TAAGCTCGCTTGGATAGCAGGCTTGGCAGACCTAGAACCAGATCTAGTTATCAATACCGGCGATAACCTAGGTCACCGCGATGCGATTCGCCCAA
ASV360	0	0	0	0	0	0	0	0	0	0	0	0	0	0	0	0	0	0	0	0	0	0	0	0	0	0	0	0	0	0	82	0	0	0	0	0	0	0	0	0	0	0	0	0	0	Amphibia;Caudata;Salamandridae;Lissotriton;helveticus;unclassified_helveticus	88,3551909	GAAATGGTCCTATAAGACGAGAAGACCCTATGGAGCTTTAAATAAAAATTAACCATGCTTTCATTACCAGCCAATAGGTAAAAAATAAAAATGTATGGCCATAATTTAAGTTTTTGGTTGGGGCGACCGCGGAAGAAAACTTATCCTCCGCAATAGAAAATTTAGAACAACCGTTCAAGATTTAAAACATTTGTTATAAAATGATCCACTAAGTGAGCAACGAACCAAGTTA
ASV361	0	0	0	0	0	0	0	0	0	0	0	0	0	0	0	0	0	0	0	0	0	0	0	0	0	0	0	0	0	0	0	0	0	0	0	0	0	79	0	0	0	0	0	0	0	unassigned	6,36252214	CAATCTCGCCGAGAAGGTGGAGCGGGAGCGGGCGGCCGTGGCGCTCACATCGCTCGCCGCCGATATTCTGGGCTACGCACGCGCACATGGTCGCGTCACAACGCGAGACATGGTCCGAGCGCACGGTGCGAGTCCCAACACCCTCAAGTCCACATTTCGCAGTCTGGTCGAGCGGGGTCTGCTCGCGCGCCACGGTGGCGGGCGATCGACATGGTATGCACTG
ASV362	0	0	0	0	0	0	0	0	0	0	0	0	0	0	0	0	0	0	0	0	0	0	0	0	0	0	0	0	0	0	0	0	0	0	0	0	0	79	0	0	0	0	0	0	0	unassigned	7,303982057	TTTGTCATCTAGGGCCGCCGAGCGCGGCGATCCCGAAAGCGTGGCGCTGGCACAGGCCTGCCGGGATCGCTATGGGATCAAGCGATGACCACGTTTCAGATCGTACCATCA
ASV363	0	0	0	0	0	0	0	0	0	0	0	0	0	0	0	0	0	0	0	0	0	0	0	0	0	0	0	0	0	0	0	0	79	0	0	0	0	0	0	0	0	0	0	0	0	unassigned	11,63555097	CTCGAGTCTGGAAACTTTAGCAACGGGGACCGGCTTACATTTTCAATCGGCCAAGAAAAATGATTGCCTATAAAGAGCACGCCAACATTAGCCCAGAGCAGGCGATTGACCTCTATACCCGATCAA
ASV364	0	0	0	0	0	0	0	0	0	0	0	0	0	0	0	0	78	0	0	0	0	0	0	0	0	0	0	0	0	0	0	0	0	0	0	0	0	0	0	0	0	0	0	0	0	unassigned	7,9959173	CGGCGGACACCTGCCCTGCAGGGAACGCCCCAAAACTGAACCCGCAGGTGCTGCTGTTGCTTCCGCCACCACCCCTGTCGACTCTGTCCAGCGCCACAGCACTAGGTGCTGAGCTTGAAGAGGTCGAAGCCTCGCGCTGAGGAGTCAACCCGGC
ASV365	0	0	0	0	0	0	0	0	0	0	0	0	0	0	0	0	0	0	0	0	0	0	0	0	0	0	0	0	0	0	0	0	0	0	0	0	0	0	0	77	0	0	0	0	0	Amphibia;Caudata;Salamandridae;Lissotriton;helveticus;unclassified_helveticus	90,51425895	GAAATGGTCCTATAAGACGAGAAGACCCTATGGAGCTTTAAATAAAAATTAACCATGCTTTCATTACCAGCCAATAGGTAAAAAATAAAAATGTATGGCCATAATTTAAGTTTTTGGTTGGGGCGACCGCGGAAGAAAACTCATCCTCTGCAATAGAAAATTTAGAACAACCGTTCAAGACTTAAAACATTTGTTATAAAATGATCCACTAAGTGAGCAACGAACCAAGTTA
ASV366	0	0	0	0	0	0	0	0	0	0	0	0	0	0	0	0	0	0	0	0	0	0	0	0	0	0	0	0	0	0	0	0	0	77	0	0	0	0	0	0	0	0	0	0	0	unassigned	8,821811594	CAGCAATGATGGTCTTTGGGCCAATCCCCAACTCGGCCAGGATCTGAGCCACGGCAATGGGGTGTGTGATGTAGGGCTCACCCGAGCGACGTTTTTGCCCTTCATGTGCCTTGCGTGCTACCTCATGTGCCTCTTCAAGCTGAATGAAGTCGG
ASV367	0	0	0	0	0	0	76	0	0	0	0	0	0	0	0	0	0	0	0	0	0	0	0	0	0	0	0	0	0	0	0	0	0	0	0	0	0	0	0	0	0	0	0	0	0	Amphibia;Caudata;Salamandridae;Ichthyosaura;alpestris;unclassified_alpestris	79,76583077	GAGATAACCATATAAGACGAGAAGACCCTATGGAGCTTTAAATACAGAACCAACTACAACCACATTTTTAGCCAACAGGCAAAAAATTAATAAGTGTAGTCGTGGTTTAGATTTTCGGTTGGGGCGACCGCGGAGTAAAAATTAACCTCCACGACATATAATTTAGAACGACACTTCGAAAACTAAAACATTTACTTTAATGACCCACTAAGTGATCAACGAACAAAGTTA
ASV368	0	0	0	0	0	0	0	0	0	0	0	0	0	0	0	0	0	0	0	0	0	0	0	0	0	0	0	0	0	0	0	0	0	0	0	0	0	0	0	76	0	0	0	0	0	Amphibia;Caudata;Salamandridae;Ichthyosaura;unclassified_Ichthyosaura	63,09947406	GAGATAACCATATAAGACGAGAAGACCCTATGGAGCTTTAAATACAGAACCAACTACAACCACATTTTTAGCCAACAGGCAAAAAATTAATAAGTGTAGTCGTGGTTTAGATTTTCGGTTGGGGCGACCGCGGAGTAAAAATTAACCTCCACGACATATAATTTAGAACGACACTTCGAAAACTAAAACATTTACTTTAATGGCCCACTGAGTGATCAACGAACCAAGTTA
ASV369	0	0	0	0	0	0	0	0	0	0	0	0	0	0	0	0	0	0	0	0	0	75	0	0	0	0	0	0	0	0	0	0	0	0	0	0	0	0	0	0	0	0	0	0	0	unassigned	8,910350826	CCGCCTCGATGCCCATACGGGGCAGCACAATGACGAACTCTTCGCCACCATAACGGCAGGCAATATCGCTTTCACGAGCACCCAGCCTGATAACCGA
ASV370	0	0	0	0	0	0	0	0	0	0	0	0	0	0	0	0	0	0	0	0	0	0	0	0	0	0	0	0	0	0	0	0	0	0	0	0	0	0	0	0	0	0	0	0	0	unassigned	5,151564943	TGATTCGCGCGACGTGTCGCCACGCAGGTAATTCAGGCGCTGCGAACCGTAGGTGTCAGCCACCCCTGTGATGGAGCGGTTAAGGGCGGTCACCATGCTGGCGTCCAGTTCGGTTGCGCCCGGAAGCGCAGCATTCGCAGGCCAGCGAAACGCGACGCCACGAGA
ASV371	0	0	0	0	0	0	0	0	0	0	0	0	0	0	0	0	0	0	0	0	0	0	0	0	0	0	0	0	0	0	0	0	0	0	0	0	0	0	0	0	72	0	0	0	0	unassigned	16,52304404	CCACCTGCCTACTATACAAACCGAACAAAATATATCCGCACAACATAGCCTACTATCGACAAATCGCACTAATGAACGGCATACTAAAACTCTGGACCTCTATCCTAACAAACATAGGCTC
ASV372	0	0	0	0	0	0	0	0	0	0	0	0	0	0	0	0	0	0	0	0	0	0	0	0	0	0	0	0	0	0	0	0	0	0	0	72	0	0	0	0	0	0	0	0	0	unassigned	9,893372391	GCGATGGGATATGGATCAAGCTGAACGTATTCGCCTAGCCGTCACTCCCTTGCCGCAAGATCCACAACTGATTGAAGCACTCAAGAGAGGTATTCCTCCAACAGGCGGTATCG
ASV373	0	0	0	0	0	0	0	0	0	0	0	0	0	0	0	0	0	0	0	0	0	0	0	0	0	0	0	0	0	0	0	0	0	0	0	0	0	0	0	0	0	71	0	0	0	unassigned	7,0734643	GCGGCATCTTCTGTGGGCATGAGCATCAGCAGCGACGGCTACGCCTCCAAGAGAACTCGCCCCTCCTCCACACGAGTCTTCGCCAGAGACGCTCTTCCCCCTTCAAAGAGAGTGGCCAGCGAAAAGATTCAGGAGGAGCAGCTGCAGCAGCAGCAGCAGCAGCAGCAGCCCGGTCATCAAGTCATCGACGCTCTTCTCGCGCTCAGCTCGGG
ASV374	0	0	0	0	0	0	0	0	0	0	0	0	1	0	0	0	0	1	0	0	0	0	0	0	0	0	0	0	0	0	0	0	0	0	0	0	0	0	0	0	8	0	60	0	0	Amphibia;Anura;Ranidae;Rana;ridibundus;unclassified_ridibundus	100	GGAATTATTGTATAAGACGAGAAGACCCCATGGAGCTTTAAACTCAATATATACCTCTACGCATTTATATCACTATAGCCTAAGAAAATTATATATTAGTTTTGGGTTGGGGGGACCGCGGAGAAAAAATTAACCTCCACGACAAATAGGCCAACGCCTTTATCTATGAACCACAATTCTAAGAATCAATAAACTGATGTTTAATGATCCAATTTTTTGATCAACGAACCAAGTTA
ASV375	0	0	0	0	70	0	0	0	0	0	0	0	0	0	0	0	0	0	0	0	0	0	0	0	0	0	0	0	0	0	0	0	0	0	0	0	0	0	0	0	0	0	0	0	0	Amphibia;Caudata;Salamandridae;Ichthyosaura;alpestris;unclassified_alpestris	63,56521665	GAGATAACCATATAAGACGAGAAGACCCTATGGAGCTCTAAATACAGAACCAACTACAACCACATTTTTAGCCAACAGGCAAAAAATTAGTAAGTGTAGTCGTGGTTTAGATTTTCGGTTGGGGCGACCGCGGAGTAAAAATTAACCTCCACGACATATAATTTAGAACGACACTTCGAAAACTAAAACATTTACTTTAATGACCCACTAAGTGATCAACGAACCAAGTTA
ASV376	0	0	0	0	0	0	0	0	0	0	0	0	0	0	0	0	0	0	0	0	0	0	0	0	0	0	0	0	0	0	0	0	0	0	70	0	0	0	0	0	0	0	0	0	0	unassigned	9,392472157	GACTTGATTGGACTATTTTTAGACCTTCGGTCATCTTTGGTGAGCAAGATCAATTTATCAATACCTTTGTGGGCTTGGCTAAACTTTTTCCGGTGATTCCTCTGGCCAATACCCAAGCTCTTTTCCAGCCTGTGAGCGTCAATGATGTTGCGAAAGCATTCGTAATGG
ASV377	0	0	0	0	0	0	0	0	0	0	0	0	0	0	0	0	0	0	0	0	0	0	0	0	0	0	0	0	0	0	0	0	70	0	0	0	0	0	0	0	0	0	0	0	0	unassigned	9,135388802	GCCGTGACCTGCGCCTGCGCCCTATTCTCCGCGCAGGCTGCGGACCGGGTCGAGCTTGAACACCGACACCATCGGGCCGATGCTTCCCAGCAGCGCCAGGAACAGGCTCAC
ASV378	0	0	0	0	0	0	0	0	0	0	0	0	0	0	0	0	0	0	0	0	0	0	0	0	0	47	0	0	0	0	0	0	0	0	0	0	0	0	0	0	0	22	0	0	0	unassigned	4,577449191	TTCGCAGAGGTCGAGGAAAGAGGGCGCAGACGTCCATTCGCCCAGATTAGTTGTCGCAGAGAGCGTGATTCG
ASV379	0	0	0	0	0	0	0	0	0	0	0	0	0	0	0	0	0	0	0	0	0	0	0	0	0	0	0	0	0	0	69	0	0	0	0	0	0	0	0	0	0	0	0	0	0	unassigned	9,594452715	CGCAAGAAGTTTTGGTTAGACCGTGCCCGTACTGCGGCCATTGCCCGTCATACCAATGCTTTTAAGATCAACGAAGATGTCGTAATCCCATTGCCACGCATGGGTGAGTACACCGATGGCATCGATCGCATCAATATTGAGCTATCTCTTAAAAATAAATTACAAGTACTCGATGCCCTAGAAGCCTTTTTGAAAAAGAGTGCATTG
ASV380	0	0	0	0	0	0	0	0	0	0	0	0	0	0	0	0	0	0	0	0	0	0	0	0	0	0	0	0	0	0	68	0	0	0	0	0	0	0	0	0	0	0	0	0	0	unassigned	9,615528551	TTAGACGAAGGCGGAATTATTCTACGCCTTCTGTTTTCCTCCCTTTGCGGCGGTGGACTAGGCTCGATCGGCAAGATTGTGGAAGCTTTGGATCCGTCCTCCGGCTG
ASV381	58	0	0	0	0	0	9	0	0	0	0	0	0	0	0	0	0	0	0	0	0	0	0	0	0	0	0	0	0	0	0	0	0	0	0	0	0	0	0	0	0	0	0	0	0	unassigned	12,4334488	GCGGCGACGGCCACAACAGCAACATTAAGGCCAGCAAGCTCTTGCCGCATTAGAGCAACAAAAATATCCCTCACACTCCAAATGGCGG
ASV382	0	0	0	0	0	0	3	0	0	0	0	0	0	0	0	0	0	0	0	5	0	0	0	0	0	0	0	0	0	14	0	11	0	0	0	0	0	0	0	0	34	0	0	0	0	unassigned	10,05968703	AGCCTGACTGCGAGACTGACGGGTCGAGCAGGAACGAAAGTTGGAGTTAGTGATCCGGTGGTATGTGAGTGGAAATGCCATCGCTCAACGGATAAAAGTTA
ASV383	0	0	0	0	0	0	0	0	0	0	0	0	0	0	0	0	0	0	0	0	0	0	0	0	0	0	0	0	0	66	0	0	0	0	0	0	0	0	0	0	0	0	0	0	0	unassigned	11,15586842	CCGGGTACATATCGTCTCCGGACATCAGGATCAGTCCTGCTCGCGTCAAGGTCATTACGGCCTCCCAACTGGA
ASV384	0	0	0	0	0	0	65	0	0	0	0	0	0	0	0	0	0	0	0	0	0	0	0	0	0	0	0	0	0	0	0	0	0	0	0	0	0	0	0	0	0	0	0	0	0	unassigned	10,66230315	ATAACGGCCATTTGCAGCCCTAGACACAAACCAAGGTATGGAACATCATTTTTTAGCGCGTATTGCGCAACCGCAATCTTACCTTCTAGTCCGCGTGTACCGAATC
ASV385	0	0	0	0	0	0	0	0	65	0	0	0	0	0	0	0	0	0	0	0	0	0	0	0	0	0	0	0	0	0	0	0	0	0	0	0	0	0	0	0	0	0	0	0	0	Amphibia;Caudata;Salamandridae;Lissotriton;vulgaris_meridionalis;unclassified_vulgaris_meridionalis	62,73059587	GAAATAACTCTATAAGACGAGAAGACCCTATGGAGCTTTAAATAAAAATTAACCATACTTTAACTACTGGCCAAAGGGTAAAGAATAAAAATGTATGGCCATAATTTTAGTTTTCGGTTGGGGCGACCACGGAAGAAAACTCATCCTCCGCGATAGAAAATCTAGAACAACAGTTCAAAAAGTAAAACATTTGGTATAATGACCCACTAAGTGATCAACGAACCAAGTTA
ASV386	0	0	0	0	0	0	0	0	0	0	0	0	0	0	0	0	0	0	0	0	0	0	0	0	0	64	0	0	0	0	0	0	0	0	0	0	0	0	0	0	0	0	0	0	0	unassigned	5,861354586	CTTCTGCTCCTCAAATACCTTCAGCATCCCCTCGAAGTCTTTACGAGGGAGCAACCCACCCAAGGTTCTGGACCCCACTGCGATCTCCAGGGCATCCGCCATCCTCTGGTGGCAGACCAAGCTCTCGGAGAGACGCTCTTCGATACGGTCCTGATTGGCCTTCATGGTCTCAGCCGCCCGCTTGCGGCCGACGATGGTTGCATACTGGCTGAGAATGGCACCACTCATCAC
ASV387	0	0	0	0	0	0	0	0	0	0	0	0	0	0	0	0	0	0	0	0	0	0	0	0	0	0	0	0	0	0	0	0	64	0	0	0	0	0	0	0	0	0	0	0	0	unassigned	8,601979611	CATACTCTTTACCTTTCTGTTGCTGGCAGTTTACCGAATTGGTGCCCATGTTCCGACGCCGGGAATCGATACGGCGGCATTGGCGGCCTTTTTTGAACAGGCCAAGGGATCGCTGCTGGGACTTTTTGATATGTTCGCCGGCGGGGCGTTAAGCAACCTTTCGGTTTTCG
ASV388	0	0	0	0	0	0	0	0	0	0	0	0	0	0	0	0	0	0	0	0	0	0	0	0	0	0	0	63	0	0	0	0	0	0	0	0	0	0	0	0	0	0	0	0	0	unassigned	8,092585879	GATGCAGAACAGAGACACCTGAGATCCGCCCTGGCCCCAGGAAGTATGGGTCTGTGTGGCTGGAAGCCCGTCCGCATGTCAGGGCCTCAATGGCTCAGCAGGGGAAGACACT
ASV389	0	5	0	0	0	0	0	0	0	0	0	0	0	0	0	0	0	0	8	0	0	0	0	0	4	30	13	0	1	0	0	0	0	0	0	0	0	1	0	0	0	0	0	0	0	unassigned	54,19283654	GGTATAATACTACAAGACGAGAAGACCCTTTGGAGCTTAAGGTACAAAACTCAACCACGTTAAGCAACTCAATAAAAAGCAAAAACCTTGTGGACCATGAGATTTTACCTTCGGTTGGGGCGACCGCGGAGTAAAAATTAACCTCCACGACATATAATTTAGAACGACACTTCGAAAACTAAAACATTTACTTTAATGACCCACTAAGTGATCAACGAACCAAGTTA
ASV390	0	0	0	0	0	0	0	0	0	0	0	0	0	0	0	0	61	0	0	0	0	0	0	0	0	0	0	0	0	0	0	0	0	0	0	0	0	0	0	0	0	0	0	0	0	Amphibia;Caudata;Salamandridae;Lissotriton;vulgaris_meridionalis;unclassified_vulgaris_meridionalis	72,44436332	GAAATAACTCTATAAGACGAGAAGACCCTATGGAGCTTTAAATAAAAATTAACCATACTTTAACTACTGGCCAAAGGGTAAAGAATAAAAATGTATGGCCATAATTTTAGTTTTCGGTTGGGGCGACCACGGAAGAAAACTCATCCTCAGCGATAGAAAATCTAGAACAACAGTTCAAAACTTAAAACATTTGTTATAATGACCCACTAAGTGATCAACGAACCAAGTTA
ASV391	0	0	0	0	0	0	0	0	0	0	0	0	0	0	0	0	0	0	0	0	0	0	0	0	0	0	0	0	0	0	0	0	0	0	0	0	0	0	0	0	0	61	0	0	0	unassigned	8,376363179	GTCGTGGATGGCCGAGGATTGGGCGGAGGCGCACTTCTACCGCAACGTCCACGGGGCCCGCGGTAAATTTGTGCGGCCTGCGTGCCCGTCGAGCGGGGCTCGACGGAGCCGGAAGCCCAGGCGCATCCTCAATGAGGA
ASV392	0	0	0	0	0	0	0	0	5	0	1	0	2	0	0	0	0	0	0	0	0	0	0	0	0	0	0	0	0	0	0	0	0	1	5	0	0	0	0	46	0	0	0	0	0	unassigned	11,91129223	CTGGGGAATGGCTTTTTTCTCAATGGG
ASV393	0	0	0	0	0	0	0	0	0	0	0	0	60	0	0	0	0	0	0	0	0	0	0	0	0	0	0	0	0	0	0	0	0	0	0	0	0	0	0	0	0	0	0	0	0	unassigned	7,940722975	TCTCTATCTATCCTGGGAATGTTTGTTTTGCGATGCCTACATCCACCAGCAGCCGCTGTGGCTTTAATTGTGGTGATTGGTCATATTGGAAGCTATCGGTATGCCTTGTTTCCAGTGATGATTGACTCTGTATTGCTAGTATTAGCTGGGGCGGCCTACAGCAATCTCACCGGCAAGCTTTACCCCAATAAGCCCCCTAAGTAA
ASV394	0	0	0	0	0	0	0	0	0	0	0	0	0	0	0	0	0	0	0	0	0	0	0	0	0	0	0	0	0	0	0	0	0	0	0	60	0	0	0	0	0	0	0	0	0	unassigned	11,28686916	CTCTCATGGGGACCAATCAACTCAATGTCTGTTGTTCAAGAAATTGGCGCACAGCGCGGATTGCTCTCACGTGAAAAACTTGAAGAGTATCTCGCTGCTGCT
ASV395	0	0	58	0	0	0	0	0	0	0	0	0	0	0	0	0	0	0	0	0	0	0	0	0	0	0	0	0	0	0	0	0	0	0	0	0	0	0	0	0	0	0	0	0	0	unassigned	6,203656534	CGCGTAGTCGGACCAAGAGCCCCCGCGAATGACACGCTCCGCGCCAGTCGCGCCGACCTGCCGCGCGGAGCCGTCGACCGGGGCACCCTCGTAGTTGTCGTGCCAGTAATCCTCGACCCACTCCCAGACATTGCCGAGACTGTCATAGAGTC
ASV396	0	0	0	0	0	0	0	0	0	0	0	0	0	0	0	0	0	0	0	0	57	0	0	0	0	0	0	0	0	0	0	0	0	0	0	0	0	0	0	0	0	0	0	0	0	unassigned	4,549518022	CATGGACAAGTTCGCCAAGCTCGTCGGTCGGCAGTATCACTTGTTCGACTATGTGGGCGCGGCCGACGCCGATCGCGTCATTGTCGTGATGGGCTCGGGCGCCGGCGTGGTCGAAGAGACGGTCGATAAGATGGTCGCCGAGGGCAAGAAGGTCGGCATGTTGATCGTTCGCCTCTATCG
ASV397	0	0	0	0	57	0	0	0	0	0	0	0	0	0	0	0	0	0	0	0	0	0	0	0	0	0	0	0	0	0	0	0	0	0	0	0	0	0	0	0	0	0	0	0	0	Amphibia;Caudata;Salamandridae;Ichthyosaura;alpestris;unclassified_alpestris	85,30783852	GAGATAACCATATAAGACGAGAAGACCCTATGGAGCTTTAAATACAGAACCAACTACAACCACATTTTTAGCCAACAGGCAAAAAATTAATAAGTGTAGTCGTGGTTTAGATTTTCGGTTGGGGCGACCGCGGAGTAAAATTTAACCTCCACGACATATAATTTAGAACGACACTTCGAAAACTAAAACATTTACTTTAATGACCCACTAAGTGATCAACGAACCAAGTTA
ASV398	57	0	0	0	0	0	0	0	0	0	0	0	0	0	0	0	0	0	0	0	0	0	0	0	0	0	0	0	0	0	0	0	0	0	0	0	0	0	0	0	0	0	0	0	0	Amphibia;Caudata;Salamandridae;Ichthyosaura;alpestris;unclassified_alpestris	70,7191684	GAGATAACCATATAAGACGAGAAGACCCTATGGAGCTTTAAATACAGAACCAACTACAACCACATTTTTAGCCAACAGGCAAAAAATTAATAAGTGTAGTCGTGGTTTAGATTTTCGGTTGGGGCGGCCGCAGAGTAAAAATTAACCTCCACGACATATAATTTAGAACGACACTTCGAAAACTAAAACATTTACTTTAATGACCCACTAAGTGATCAACGAACCAAGTTA
ASV399	0	0	0	0	0	0	0	0	0	0	0	0	0	0	0	0	0	0	0	0	0	0	0	0	0	0	0	0	0	0	0	0	0	0	0	57	0	0	0	0	0	0	0	0	0	unassigned	7,025608318	TGAGATGGCCTGTGTCGGCAATGTCTGTGAAATCGACTCCGTAGAACTCGCGGTAGGTACCAATCCAGTTTCAGCCCAGAGCTAAGGGTCTAAATAGCCCCCTCTTTCATCAAAATTTGCCTCTTTTGGGCTCTCCCACCCCTATACCCCCCGGTATTGCCGTCCAAGCGAATTACCCTGTGGCAAGGCACTTTGGGGCTCATGTTTTTATTCAAAATATTCCCCACCGCTCTGAAGG
ASV400	0	0	0	0	0	0	0	0	0	0	0	0	0	0	0	0	0	0	0	0	0	55	0	0	0	0	0	0	0	0	0	0	0	0	0	0	0	0	0	0	0	0	0	0	0	unassigned	5,637463014	CGGACATCTCTACTTTTGCCAGTTCACTTACCTGCTTGGTGACAGTCAGAATCTCTTTGGACCGCTCTGTGTCCTCTTGCGAAAGTCTGATGAGATCGGCGTTTAACTCCCGATAGAGCTTGGAGTCCTCTTCCATCTTGATGCGGGTGCGCTGCGCGATCTCGCTCTTTTC
ASV401	0	0	0	0	0	0	0	0	0	0	55	0	0	0	0	0	0	0	0	0	0	0	0	0	0	0	0	0	0	0	0	0	0	0	0	0	0	0	0	0	0	0	0	0	0	Amphibia;Caudata;Salamandridae;Ichthyosaura;alpestris;unclassified_alpestris	63,77415165	GGTATAATAATACAAGACGAGAAGACCCTTTGGAGCTTTAAATACAGAACCAACTACAACCACATTTTTAGCCAACAGGCAAAAAATTAATAAGTGTAGTCGTGGTTTAGATTTTCGGTTGGGGCGACCGCGGAGTAAAAATTAACCTCCACGACATATAATTTAGAACGACACTTCGAAAACTAAAACATTTACTTTAATGACCCACTAAGTGATCAACGAACCAAGTTA
ASV402	0	0	0	0	5	0	0	0	0	0	0	0	0	0	0	0	49	0	0	0	0	0	0	0	0	0	0	0	0	0	0	0	0	0	0	0	0	0	0	0	0	0	0	0	0	unassigned	11,75640602	CCGCCGAAACAACATTTTGGGCGTAATGCAACCCGCCATGCTGAATGTAGAAGCTGAAACCACCTTCGCCACCG
ASV403	0	0	0	0	0	0	0	0	0	0	0	0	0	0	0	0	0	0	0	0	0	0	0	0	0	0	0	0	0	0	0	0	0	0	55	0	0	0	0	0	0	0	0	0	0	unassigned	8,437337757	CGCCTGATCTTGCAAGCCCCGGGCTAACCATACGGTTTTGGTCAAGGTACCCACCAATGATAAGCGGGCCGCATCCTGTTCGGCATTGAGTGCGCGCGCATTCTGTTTGGCTCCTGCAACGGCCGTGCGAACCCGACCCCACAGATCCAACTCCCAGTTAGCGCCAATGTAATAACCTGTTAAGCCAGAGCCACTCGAACCGACCTTGCCACCCGTGTTACCAATTACACCGA
ASV404	0	0	0	0	0	0	0	0	0	0	0	0	0	0	0	0	0	0	0	0	0	0	0	0	0	0	0	0	0	0	0	0	55	0	0	0	0	0	0	0	0	0	0	0	0	unassigned	6,93211179	CACCACCTGCCAGGCCAGCAGGCTCCAGGGCATCAGCCAGACGGCCGTGATCAGCAGATACCCCAATACCGAGACCTTCATCACGCTGTAGTCCGGCGGCCAGCGCGTGTCCAGGATGCGGTTGTAGTGTTCGTTGACCAGCATGTAATAGAGCGCGCCGGGGTTGCGGTACTCCAACAGCGCCACCCAGGGACCGCAGAGCAGCAGGACAATGCCCAGG
ASV405	0	0	0	0	0	0	0	0	0	0	0	0	0	0	0	0	0	0	0	0	0	0	0	0	0	0	0	0	0	0	54	0	0	0	0	0	0	0	0	0	0	0	0	0	0	unassigned	7,917977754	CCTCCGGGGATTCAAAGAAAGTCACTCCCAACTGCTTCGGGGCGCACGAGAATCTGCTCTTCATATCTGCCAGGAGTTCATACTCCACTGCCATCCGCTGCGTCCCGTCCACCCCGGAATCGCTGACCTCGGTGACAGTAAACTTCCGCAGCACTATCACCCCGGAACAGATCTTGTCATACTGCAGCCAATAGAGCTGGGTG
ASV406	0	0	0	0	0	0	0	0	0	0	0	0	0	0	0	0	0	0	0	0	0	0	0	0	52	0	0	0	0	0	0	0	0	0	0	0	0	0	0	0	0	0	0	0	0	unassigned	11,05565276	CTCAGTTGCTGAAAGCGAAGGCTTTGGAATCATCGTAATGTTCATCATCGTAATGTTTGCGTGACGTCTGTTTGCAAGTTTTCCGTTAAAAACCTGTGTAGTG
ASV407	0	0	0	0	0	0	0	0	0	0	0	0	0	0	0	0	0	0	0	0	0	0	0	0	0	0	0	0	0	0	0	0	0	52	0	0	0	0	0	0	0	0	0	0	0	unassigned	7,6088888	GGCGGGGTTGCTATATCTTGTGGCACCGTCATGAAGATGCAGCAGTTATTGTGCAACAATCGGCTGTCGATGCGGAATTTGCTTGCCCCATGGACAAAACAGGACGACGATTTAGATGTGTCCCTCAGATCATAAGGAGACC
ASV408	0	0	0	0	0	0	0	0	0	0	0	0	0	0	0	0	51	0	0	0	0	0	0	0	0	0	0	0	0	0	0	0	0	0	0	0	0	0	0	0	0	0	0	0	0	unassigned	6,950570985	GACGCATACACCGCACCCTTCGCAGGCGAATGGATCGACGGCATAGACAGCCGGCCGCGTTGCGCCCAAGGTTCCCCTCATTTCATCGATGATGGCATTCGTTCGAACATCGCATGATCGTTCACAGTATGCACAGTCCGAGCAGTTCATCCGGACCCGGCCTGACCTCCG
ASV409	0	0	0	0	0	0	0	0	0	0	0	0	0	0	0	0	0	0	0	0	0	0	0	0	0	0	0	0	0	0	0	0	0	0	0	0	0	51	0	0	0	0	0	0	0	unassigned	7,942911272	AGCCCAGGTCGTGCATCTGCAGGCGCAGCGGATCCTCCCTCAGTTTTTTTCGGCTGCGGCCTCATCTGGAACGTCGTCGCCCGCCCCGAGCTGGGCACAGACCCGCATGACCACGTCCGGGCCGTAGGAGCCGACG
ASV410	0	0	0	0	0	0	0	0	0	0	0	0	0	0	0	0	0	0	0	0	0	0	0	0	0	0	0	0	0	0	0	0	51	0	0	0	0	0	0	0	0	0	0	0	0	Amphibia;Caudata;Salamandridae;Triturus;cristatus;unclassified_cristatus	66,88391929	GAGATAGCCATATAAGACGAGAAGACCCTATGGAGCTTTAAACGCAAAATTAACTACACTAACACCCTAGCCAATAGGCAAAAAATATAAATATGTAGCCATAATCTAAGTTTTCGGTTGGGGCGACCACGGAAGAAAGTAGATCCTCCGCGAGAAGCAACTTAGAGAAAAACTTAGAAGACTAAAACATTTGTGATAAATGAGCCACTAAGTGACCAACGAACCAAGTTA
ASV411	0	0	0	0	0	0	0	0	0	0	0	0	0	0	0	0	0	0	0	0	0	0	0	0	0	0	0	50	0	0	0	0	0	0	0	0	0	0	0	0	0	0	0	0	0	unassigned	8,150312717	TACGATTTCGGATACGACCCCATCGACCTTGTACTGCTCGACCATCTCGCCGATAAATTCGAGTCGCCCGTCGGAATTCCAGGTGTGCATGTCAACCGGACGGCCCAGGATGTAGTAGCGAGCCAGCGCCTCCATCGGTGGCAGCTTCGTGTCAACCTGT
ASV412	0	0	0	0	0	0	0	0	0	0	0	0	0	0	0	0	0	0	0	0	0	0	0	0	0	0	0	0	0	0	0	0	0	0	0	0	0	0	0	0	0	50	0	0	0	unassigned	8,312299586	TGCTTGACTGTGAGACATACAGGTCGAACAGGGACGAAAGTCGGGATTAGTGATCCGGCGGTGCCGAATGGAAGGGCCGTCGCTCAACGGATAAAAGCTA
ASV413	0	0	0	0	0	0	0	0	0	0	0	0	0	0	0	0	0	0	0	0	0	0	0	0	0	0	0	0	0	0	0	0	0	0	0	0	0	0	0	0	0	50	0	0	0	unassigned	5,083542121	CGCCGGTAAAATGCGTGATTGCTTCCCGCGTGTAGTGACCCGCGTTGACCGTGCCGAATCCGTAGAGCGAATGAACGATATCGTCGTGCCGTAAC
ASV414	0	0	0	0	0	0	0	0	0	0	0	0	0	0	0	0	0	0	0	0	0	0	0	0	0	0	0	0	0	0	0	0	50	0	0	0	0	0	0	0	0	0	0	0	0	Amphibia;Caudata;Salamandridae;Triturus;cristatus;unclassified_cristatus	83,86166925	GAGATAACCATATAAGACGAGAAGACCCTATGTAGCCATAATCTAAGTTTTCGGTTGGGGCGACCACGGAAGAAAGTAGATCCTCCGCGATAAGCAACTTAGAGCAACACTTCGAAGACTAAAACATTTGTTATAAATGATCCACTAAGTGACCAACGAACCAAGTTA
ASV415	0	0	0	0	0	0	0	0	0	0	0	0	0	0	0	0	0	0	0	0	0	0	0	0	0	0	0	0	0	0	0	0	0	0	0	0	0	0	0	0	13	0	37	0	0	unassigned	8,359789779	CTGTAACCGGCGAAGGAGCGACGCCAGCGTCAGGAAGCCAGGTATGGAACGGAAGCGTTGCGGACTTTGTAAGTATTCCGAAGAGTATCAGCAGGACTACGAGATTTGGTACCGGCCTTGATCCAAGAGATGACTTGATAACGCTAAGGTCGAACGACCCGGTCTCGGAATAAAGTATCACGAA
ASV416	0	0	0	0	0	49	0	0	0	0	0	0	0	0	0	0	0	0	0	0	0	0	0	0	0	0	0	0	0	0	0	0	0	0	0	0	0	0	0	0	0	0	0	0	0	unassigned	5,108129426	TCATGGGGCGCCCTTCCACCGTCTGGCCCAGGTGCTCCAGCGTCACAGCTTCGGAGTGCTGCACCGATCCCAGCAAGTCGAGCAGGCGGTCGTACGGGTAGGGCTCGAAGTAGGCGAAGTACACGCAGTCGGTCTCGGCCACACATTCGGCGCACAGCTCGGTGCCGTCATAGCTGGTGGCGATGCGCGTCCACTGTTGGCGGTCTGTGCTCATCACCACCTGGTAGCCGTCCCAA
ASV417	0	0	0	0	49	0	0	0	0	0	0	0	0	0	0	0	0	0	0	0	0	0	0	0	0	0	0	0	0	0	0	0	0	0	0	0	0	0	0	0	0	0	0	0	0	unassigned	57,59176807	GAGATAACCATATAAGACGAGAAGACCCTATGGGGCTTTAAATACAGAACCAACTACAACCACATTTTTAGCCAACAGGCGAAAAATTAATAAGTGTAGTCGTGGTTTAGATTTTCGGTTGGGGCGACCGCAGAGTAAAAATTAACCTCCACGACATATAATTTAGAACGACACTTCGAAAACTAAAACATTTACTTTAATGACCCACTAAGTGATCAACGAACCAAGTTA
ASV418	49	0	0	0	0	0	0	0	0	0	0	0	0	0	0	0	0	0	0	0	0	0	0	0	0	0	0	0	0	0	0	0	0	0	0	0	0	0	0	0	0	0	0	0	0	unassigned	7,169264097	CAGGTCACTCGATCCGAATTGGATCAATTCTTCAGTCGGATTTCGAGGAGTTCCTGCCCAAATTGGGGCAGCGATAAACGCAGGGCACCCTCCTGAAGCTGGCGTCCACTGAATTGTCCCAGGGGCCGCTCGCTCAACCGCCCGATCACTTGATAAGTTCGGTCGGCAAGCA
ASV419	0	0	0	0	0	0	0	0	0	0	0	0	0	0	0	0	0	0	0	0	0	0	0	0	49	0	0	0	0	0	0	0	0	0	0	0	0	0	0	0	0	0	0	0	0	unassigned	7,488090191	AAGTAGTCCCGCCCGCCCCGCAAGTCGCGGCCCAGCATAAAAGCGGCATCGTGTCAAGAAATACCTGGACTCCCCTCCCGCCTTGGTCCCCCATGGTGGCTCGATGCTTGTCGAGTCGGTCCCCGGATT
ASV420	0	0	0	0	0	0	0	0	0	0	0	0	0	0	0	0	0	0	0	0	0	0	0	0	0	0	0	0	0	49	0	0	0	0	0	0	0	0	0	0	0	0	0	0	0	unassigned	10,8138824	TGCCTGACTGCAAGAGAGACAACTCGAGCAGGGACGAAAGTCGGGATTAGTGATCCGGCGGTGCCGAATGGAAGGGCCGTCGCTCAACGGATAAAAGCTA
ASV421	0	0	0	0	0	0	0	0	0	0	0	0	0	0	0	0	0	48	0	0	0	0	0	0	0	0	0	0	0	0	0	0	0	0	0	0	0	0	0	0	0	0	0	0	0	unassigned	12,30446644	GGTAGCTTCGATGAGGCCCTTGAAAAGATCGAAGCCATGAAGCTGAATCCCGATAAGAAATGGGTGGATGACGTAG
ASV422	0	0	0	0	0	0	0	0	0	0	0	0	0	0	0	0	0	0	0	0	0	0	0	0	0	0	0	48	0	0	0	0	0	0	0	0	0	0	0	0	0	0	0	0	0	unassigned	9,36948609	AAAGGGCTGTGCGTGATTACCTGCTGTCTCTGGAGATGTTCTCACGCGAGTGTCCGGACGTTCTATCCTTGAAAGAATACCGAGAGTTTCATTGGCTCATGGAGTCCTTGGCTGCGCGTACCTCATGGCCGGACGGAAGAAGCAAGAAG
ASV423	0	0	0	0	0	0	0	0	0	0	0	0	0	0	0	0	0	0	0	0	0	0	0	0	0	0	0	0	0	0	0	0	48	0	0	0	0	0	0	0	0	0	0	0	0	unassigned	5,780779998	CGTCGTCGCATCGACGATCACCTCGGCCAGGTCGGTCAGCTCGGCCGAGAATTGGCCGAAGGCCGGAATCTG
ASV424	0	0	0	0	0	0	0	0	0	0	0	0	0	0	0	0	0	0	0	0	0	0	0	0	0	0	0	0	0	0	0	0	0	0	47	0	0	0	0	0	0	0	0	0	0	unassigned	6,818983712	GATCGAGTTCGGTGATTCCCATGGCATACGAGGCGAGTGAGCCAGCGGCCGAACCTCGACCCGGTCCAACGCGGATGCCCTGCTCGCGGGCCCATCGGATGAAGTCGGCCACCACAAGGAAGTAGCCGGGGAACCCCATTTTGATGATGACGTCGATCTCATAACGAGCCTGTTCGATGTGCGCCTCCGAAACA
ASV425	0	0	0	0	0	0	0	0	0	0	0	0	0	0	0	0	0	0	0	0	0	0	0	0	0	0	0	0	0	0	0	0	0	0	47	0	0	0	0	0	0	0	0	0	0	unassigned	7,041883787	TGAACGGCTTGCCCGCGTTCTGGCCCTTGCTGTGCCGCAGGATCTTCTCGAAGAAATGCACCACCCGCTCGTACTTAGCCTGGCCCTCTTTGCAGAGGTCAGGCACCGTGGAGCTTGAAGAAATCTTCGACTTCGTCTGTCGGCTTTTCTTGTGAGCCACCAAGTCGTG
ASV426	0	0	0	0	0	0	0	0	0	0	0	0	0	0	0	0	0	0	0	0	0	0	0	0	0	0	0	0	0	0	0	0	47	0	0	0	0	0	0	0	0	0	0	0	0	unassigned	10,89483484	CCTTCACTTTTGGTCGTATTCGCATCATCCGTTTTATCTCCAGCTAGGCGCATTGTCCATAAAGGAACATTTACAAACACG
ASV427	0	0	0	0	0	0	0	0	0	0	0	0	0	0	0	0	0	0	0	0	0	0	0	0	0	0	0	0	0	0	0	0	0	0	0	47	0	0	0	0	0	0	0	0	0	unassigned	9,038931865	CTTTGGGAAAAAGAACTCGGCATCGACCTTTTTACGTTTACTAATGCAACCTCGTCACGTACGATTCCTGTGAACCTCATTTACGATGATAGACAACTTCAGTCTGATGTTTCGAAAGGTGTCCGTACAA
ASV428	0	0	0	0	0	0	0	0	0	0	0	0	0	0	0	0	0	0	0	0	0	0	0	0	0	0	0	0	0	0	0	0	0	0	0	0	0	0	0	0	0	0	0	0	0	unassigned	7,361360763	ATCATGCGAGCTAAATCTTTAGCCGAGCGGGCTTGCATATCTTTCAGAAAAGAAGAGAATACGAAGTTAACTGCCGTGGAATTTGTTGAGCCCATAACTGCTGCACTCTCACTTTCGCCCTTGGTGTCCACAATTGTTCCCTCGAATGCCGTGGTCTCACCTGCACCCTTGGCACTCGATGTTGCGCTTTAACCTGCACCACTTGGCACCCTTCGATGCTGCAGTCTCGCCTCCG
ASV429	0	0	0	0	0	0	0	0	0	0	0	0	0	0	0	0	0	0	0	0	0	0	0	0	0	0	0	0	0	0	0	0	0	0	0	0	0	0	0	0	0	0	0	0	0	unassigned	9,098660344	GAAGAATGGCTTCGCTACGTTATGGGATGGATAGCAGATCTGGAGCGTCACTTCCGCTCTCCCGCCGGTTCCGGCCCCCCGTCTTAAGGATGTAGAACCATCCTCCTTGCTCCCCCACCTCGCTCTCCTGG
ASV430	0	0	0	0	0	0	0	0	0	0	0	0	0	0	0	0	0	0	0	0	0	0	0	0	0	0	0	0	0	0	0	0	0	0	0	0	0	0	0	0	0	46	0	0	0	unassigned	9,298139441	TTACGAAGTTGTAACCGCTTGCACACAGATTTTCAGCGGGAACTTCAATCAGATAAATATAATTGAGTGCCGTTGTGGTCGTGTATGCCTTGATA
ASV431	0	0	0	0	0	0	0	0	0	0	0	0	0	0	0	0	0	0	0	0	0	0	0	0	0	0	0	0	0	0	0	0	0	0	0	3	0	43	0	0	0	0	0	0	0	Actinopterygii;Cypriniformes;Cyprinidae;Tinca;tinca;unclassified_tinca	74,99219254	GGTATAAAAATACAAGACGAGAAGACCCTTTGGAGCTTAAGGTACAAAATTCAACCACGTCAAGAAATTCAATAAAAAACAAAAACTTAGTGGATTATGAACTTTTACCTTCGGTTGGGGCGACCGCGGAGTAAAAATTAACCTCCACGACATATAATTTAGAACGACACTTCGAAAACTAAAACATTTACTTTAATGACCCACTAAGTGATCAACGAACCAAGTTA
ASV432	0	0	0	0	0	0	0	0	0	0	0	0	0	0	0	0	0	0	0	0	0	0	0	0	0	0	0	0	0	0	0	0	0	0	0	46	0	0	0	0	0	0	0	0	0	unassigned	8,543605955	TGCGGCCGAGCTGCTTGGAGGTGATGAATACAAACCGCTCGATAATAAATTCGTCAAGCAATGCCTTGATGCCAATGAGCGTGGTGATGGGGTGCTCTATTCAACCATCAACCGCGATAATTTTCGCTACAACGTCAC
ASV433	0	0	0	0	0	0	0	0	0	0	0	0	0	0	0	0	0	0	0	0	0	0	0	0	0	0	0	0	0	0	0	0	0	0	0	0	0	0	0	0	45	0	0	0	0	unassigned	10,14507694	CTTCCAGTTGTACACTCCTGGCACCTTCTGGACACAGCCCCGGAGCATTGCCCCTCAGGACATGGTTTCAAATGCATCACGAACATCAACCTGTAATACCCAATCA
ASV434	0	0	0	0	0	0	0	0	44	0	0	0	0	0	0	0	0	0	0	0	0	0	0	0	0	0	0	0	0	0	0	0	0	0	0	0	0	0	0	0	0	0	0	0	0	unassigned	6,817717957	AATTGACTGGTCGTCGTCCACAATCCAAATCGATTTCATCTCGGTACTTTCTTTTCTAAGTTAGGGGCCACCTGAGAGGTCAAGGCAACGGGATGAGGATTTTGAAATCCGTGCGTCCCGGCACACTGTCACACTCAATCAAGCCATGGTGCTGCTGCACAAAGGTTTGTGCCAAATTCAG
ASV435	0	0	0	0	0	0	0	0	0	0	0	0	0	0	0	0	0	0	0	0	0	0	0	0	0	0	44	0	0	0	0	0	0	0	0	0	0	0	0	0	0	0	0	0	0	Amphibia;Caudata;Salamandridae;Ichthyosaura;alpestris;unclassified_alpestris	76,26238684	GAGATAACCATATAAGACGAGAAGACCCTATGGAGCTTTAAATACAGAACCAACTACAACCACATTTTTAGCCAACAGGCAAAAAATTAATAAGTGTAGTCGTGGTTTAGATTTTCGGTTGGGGCGACGGCGGAGTAAAAATTAACCTCCACGACATATAATTTAGAACGACACTTCGAAAACTAAAACATTTACTTTAATGACCCACTAAGTGATCAACGAACCAAGTTA
ASV436	0	0	0	0	0	0	0	0	0	0	0	0	0	0	0	0	0	0	0	0	0	0	0	0	44	0	0	0	0	0	0	0	0	0	0	0	0	0	0	0	0	0	0	0	0	unassigned	7,965648629	AGAAGCGAAGCCAGCATGTAACCGCGTACGGAAAGAGAGCGCGCGCACGCAACCGTCGCCGTCAG
ASV437	0	0	0	0	0	0	0	0	0	0	0	0	0	0	0	0	0	0	0	0	0	0	0	0	0	0	0	0	44	0	0	0	0	0	0	0	0	0	0	0	0	0	0	0	0	unassigned	10,69392731	ACCGCCAAGCACAAAGATATCGACAGAGCAAGCAAAAGCGTCTGCGGTAACACCCTAATTCACCCTGGAAAGAACCGTGCCAACCCCGGATATTGCCTGCAACG
ASV438	0	0	0	0	0	0	0	0	0	0	0	0	0	0	0	0	0	0	0	0	0	0	0	0	0	0	0	0	0	0	0	0	0	0	0	0	44	0	0	0	0	0	0	0	0	unassigned	9,264112643	GAAGGAAAGCTGAAGATTGATAGCTTACACGTTCCAAATCTGAAATAACTAAAAGTGACCTCTAATGCGACTCCCAAGCCTATAAATAGGGCTTGAGTCCCAACATTAGTGTCTAAACACGTGTG
ASV439	0	0	0	0	0	0	0	0	0	0	0	0	0	0	0	0	0	0	0	0	0	0	0	0	0	0	0	0	0	0	0	0	44	0	0	0	0	0	0	0	0	0	0	0	0	unassigned	9,960753027	CAATACAACACCAACTTCTTGCCCTCACCAAATATAGGCTTGTAATAGGGACTGTCTGGATCAACCCAAAACTCCAACATCC
ASV440	0	0	0	0	0	0	0	0	0	0	0	0	0	0	0	0	0	0	0	0	0	0	0	0	0	0	0	0	0	0	0	0	0	0	0	44	0	0	0	0	0	0	0	0	0	unassigned	12,38048874	CTCTCATGGGGACCAATCAACTCAATGTCTGTTGTTCAAGAAATTGGCGCACAGCGCGGATTGCTCTCACGTGAAAAACTTGAAGAGTATCTCGCCGCAGCT
ASV441	0	0	0	0	0	0	0	0	0	0	0	0	0	0	0	0	0	0	0	0	0	0	0	0	0	0	0	0	0	43	0	0	0	0	0	0	0	0	0	0	0	0	0	0	0	unassigned	19,07003601	CATCCAACATTCCCACATAAAAATTAATAAATCATTTATGTAACTTTTATTACTTTTGTAAGTTCATTGACCTATAATTTGTACACAATAATAAAAAACTAATAG
ASV442	42	0	0	0	0	0	0	0	0	0	0	0	0	0	0	0	0	0	0	0	0	0	0	0	0	0	0	0	0	0	0	0	0	0	0	0	0	0	0	0	0	0	0	0	0	unassigned	9,055020993	GGGCACCGCGGGTATCGGCAAGTTCTTTGGGCCGATCACGGTGGTCTGGTTTGCCAGCATTGCCG
ASV443	0	0	0	0	0	0	0	0	0	0	0	0	0	0	0	0	0	0	0	0	0	0	0	0	0	0	0	0	0	0	0	0	0	0	0	42	0	0	0	0	0	0	0	0	0	unassigned	5,752659628	GAGACTCCAGCGCCATGAACAGGAATGCGAGGATTACTGTGACGCAGCCGTGCAGCATGGAACCTCAGGGCGTGCGCCCCCCCCCGAATTCGGGGATCGCCGGATGTCCGTTGACGACGACAAGAACCTCTTCGAGCGTGGCAAAGTTGA
ASV444	0	0	0	0	0	0	41	0	0	0	0	0	0	0	0	0	0	0	0	0	0	0	0	0	0	0	0	0	0	0	0	0	0	0	0	0	0	0	0	0	0	0	0	0	0	unassigned	10,40827667	GGTTCGATTGTCGTTAGCCGCCTGTTCGCAAAGGGCAAATGGTGTTTCCCGCCATACTGCCTGACCGCGTGCTCCCCGAAGTTCGATCAAAGGGGCTTGCGGATGGCGAACACCACGGATATAAGCCCGCCAT
ASV445	0	0	0	0	0	0	0	41	0	0	0	0	0	0	0	0	0	0	0	0	0	0	0	0	0	0	0	0	0	0	0	0	0	0	0	0	0	0	0	0	0	0	0	0	0	unassigned	7,847787721	CGTGATAGTGGCTCCTCCAAGTGCTAAACACATAATCCTCGCGCTTCACCTCGCGGAAGATTTCGATTAGCTGTTCCTCGTTGCCGCCGCTCAAATGCACGGGGCCGCGAATCTCGCCAAGCTCGTAGCGCCGCGCTACTTCAAACTCGAAGGCGATTAAAT
ASV446	0	0	0	0	0	0	0	0	0	41	0	0	0	0	0	0	0	0	0	0	0	0	0	0	0	0	0	0	0	0	0	0	0	0	0	0	0	0	0	0	0	0	0	0	0	unassigned	9,408304209	AGATAGATCGAGAGAGAAAAAGCAGCGAGCTAGAACGAGGGCGATAGCCAGTGCGAGATGGACAGAGCGCGCAAGCGCGCGGCCCGAGGAGTGACACGGAGAACGCGGGCAAGAGAGAGAAAAAGCTCACCTAGCGGCGGCACGCGAAGGAAGGCATCCACCCAAAAAACACGGATATAAAGTCGGCGAGC
ASV447	0	0	0	0	0	0	0	0	0	0	0	0	0	0	0	0	0	0	0	0	0	0	0	0	0	0	0	0	0	0	0	0	0	0	0	0	0	0	0	0	0	41	0	0	0	unassigned	9,026838769	GCGAGACAACTTTCTCAGTCTCTACGGGCCACTCTCGATACTCGGCCTGGTCGTTTTCTGGGCACTTGGACTGATCCTTAGCTTCGGATGTCTTCAGTGGACGCTCGGCATTGTCCTGAACCCCCCTGGACTCGAAGCCACCTACGGTGACTATCTTTATCTGAGTGGCGTGACCTTCTTCA
ASV448	0	0	0	0	0	0	40	0	0	0	0	0	0	0	0	0	0	0	0	0	0	0	0	0	0	0	0	0	0	0	0	0	0	0	0	0	0	0	0	0	0	0	0	0	0	unassigned	7,519634349	GCCGTCGGGAGTGAGGCTGGGCTTCGAAGCTGCATAGTTGCCCGAGTTGAGCTCTACAGAACCTATATCGGTGATAGTGTTGGGCTCCACATCGACCTGGAGGAGGTTGCCCATCCTGTTGGTGACCCAGATCTTTATCCAGACCTTGCTGCCCGCGGCCA
ASV449	0	0	0	0	0	0	0	0	0	0	0	0	40	0	0	0	0	0	0	0	0	0	0	0	0	0	0	0	0	0	0	0	0	0	0	0	0	0	0	0	0	0	0	0	0	unassigned	8,084329863	AGATGGATAGGGAGAAAAGGCAGCGAGCTTGAACGAGGGCGATAGCCAGAGCGAGATGGACAGAGCGCGCAAGCGCGCGGCCCGAGGAGTGACGCGGAGAACGTGGGCAAGAGAAGCTCACCTAGCGGCGGCACGTGAAGGAAGGCGTCCACCTCAAAAAACACGGGTATAGAGTCAGGAAGGGGC
ASV450	0	0	0	0	0	0	0	0	0	0	0	0	40	0	0	0	0	0	0	0	0	0	0	0	0	0	0	0	0	0	0	0	0	0	0	0	0	0	0	0	0	0	0	0	0	unassigned	8,192239274	AGACGGGTAGAGAGAAAAGGCAACGAGCTAGAACGAGGGCGATAGCCAGAGCGAGATGGACAGAGCGCGCAAGCGCGCGGCCCGAGGAGCGACGCGGAGAACGCGGGCAAGAGAGAGAAAAGCTCACCTAGCGGCGGCACGCGAAGGAAGGCATCCACCTCAAAAAACACAGGTATAGAGTCAGCGAGTGGC
ASV451	0	0	0	0	0	0	0	0	0	0	0	0	39	0	0	0	0	0	0	0	0	0	0	0	0	0	0	0	0	0	0	0	0	0	0	0	0	0	0	0	0	0	0	0	0	unassigned	9,625162337	TAGAAACCATACTCACAGGCGTCGCAATCGCTCTTCTTACCGCAGAAGGGGCCCTTGAAGGGTTTTAAGTTCGTGACCACAACCCCACGAACGCCGTTCTGCCGTTTGCAAGCGGCAAAACCCTAACCCAAGCGGTAGGGTTCAGGCAGTCGACGGTTGGG
ASV452	0	0	0	0	0	0	0	0	0	0	0	0	39	0	0	0	0	0	0	0	0	0	0	0	0	0	0	0	0	0	0	0	0	0	0	0	0	0	0	0	0	0	0	0	0	unassigned	6,367158506	GGTGGGCTTGGAGGACGAGTACAGGATTGCCTTTCGGTGCCAGGTGGGTAGCTCATCCGTAGGTTCTTGGTTGAAGTCTCC
ASV453	0	0	0	0	0	0	0	0	0	0	0	0	0	0	0	0	0	0	0	0	0	0	0	0	0	39	0	0	0	0	0	0	0	0	0	0	0	0	0	0	0	0	0	0	0	unassigned	8,7419836	TCAGCAGCAAGGTCCCCAGCACCTCAGCGACGCGAGGCGCGTTGGGGCTGGTGTAGTGAAGTGGACAGGTCGCCAAGGTCTGGGGCCACAGACCAGACGCATGCAGGAACTGGATGAAGTAGACCAGTGGA
ASV454	0	0	0	0	0	0	0	0	0	0	0	0	0	0	0	0	0	0	0	0	0	0	0	0	0	0	0	39	0	0	0	0	0	0	0	0	0	0	0	0	0	0	0	0	0	Amphibia;Caudata;Salamandridae;Ichthyosaura;alpestris;unclassified_alpestris	69,13469568	GAGATAACCATATAAGACGAGAAGACCCTATGGAGATTTAAATACAGAACCAACTACAACCACATTTTTAGCCAACAGGCAAAAAATTAATAAGTGTAGTCGTGGTTTAAATTTTCGGTTGGGGCGACCGCGGAGTAAAAATTAACCTCCACGACATATAATTTAGAACGACACTTCGAAAACTAAAACATTTACTTTAATGACCCACTAAGTGATCAACGAACCAAGTTA
ASV455	0	0	0	0	0	0	0	0	0	0	0	0	0	0	0	0	0	0	0	0	0	0	0	0	0	0	0	39	0	0	0	0	0	0	0	0	0	0	0	0	0	0	0	0	0	unassigned	10,37997009	GATGCAGTACAGAGACACCTGAGATCTGTCCTGGCCCCAGGAAGTATGGGTCTGTGTGGCTCGGAGTCCGTCTGCATGTCAGGGCCTCGATGGCTCTGCAGGGGAAGACGCT
ASV456	0	0	0	0	0	0	0	0	0	0	0	0	0	0	0	0	0	0	0	0	0	0	0	0	0	0	0	39	0	0	0	0	0	0	0	0	0	0	0	0	0	0	0	0	0	unassigned	8,586768417	GCGGGCGGCAGTCCGACTTGCTCCTCGGGCGGCAGAAGAGTGACGCCAACTGCAGTG
ASV457	0	0	0	0	0	0	0	0	0	0	0	0	0	0	0	0	0	0	0	0	0	0	0	0	0	0	0	0	0	0	0	0	0	0	0	0	0	0	0	0	0	0	0	39	0	unassigned	7,79697715	CTCCTAAGTCATGCATCTGCAGGCGCAGCGGATCCTCCCTCAGTTTTTTTCGGCTTGGGCCTCGTCGGCAAACTCACCAGCCCCGATCTGGGTGCAGACCCGCATCACCACGTCAGGGCCGAAGTCACCCACG
ASV458	0	0	0	0	0	0	0	0	0	0	0	0	0	0	0	0	0	0	0	0	0	0	0	0	0	0	0	0	0	0	0	0	0	0	0	0	0	0	0	0	0	39	0	0	0	unassigned	6,360882846	TATACCCGCCGCTTCCCCCTCCGATGCGTACCACCTTCTTGATGTTCTGCGCCATGATTGAGGAACTCTATACCGCGACGCCGAATTTTGCCAGCTCCTCGAGCAGTGCCCCGAGCGGTAAGCCGGCGACGTTATCGGAATTACCGTCTGTGTGCTGAATCAGCTCTGAACCGCGA
ASV459	0	0	0	0	0	0	0	0	0	0	0	0	0	0	0	0	0	0	0	0	0	0	0	0	0	0	0	0	0	0	0	0	0	0	39	0	0	0	0	0	0	0	0	0	0	unassigned	8,037433474	GATCGAGTTCGGTGATTCCCATGGCATACGAGGCGAGTGAGCCGGCGGCCGAACCTCGACCAGGTCCAACGCGGATGCCCTGCTCGCGGGCCCATCGGATGAAGTCGGCCACCACAAGGAAGTAGCCGGGGAACCCCATTTTGATGATGACGTCGATCTCATAACGAGCCTGTGCGATGTGCGCCTCCGAAACA
ASV460	0	0	0	0	0	0	0	0	0	0	0	0	0	0	0	0	0	0	0	0	0	0	0	0	0	0	0	0	0	0	0	0	0	0	0	0	0	39	0	0	0	0	0	0	0	Amphibia;Caudata;Salamandridae;Ichthyosaura;alpestris;unclassified_alpestris	67,57421731	GAGATAACCATATAAGACGAGAAGACCCTATGGAGCTTTAAATACAGAACCAACTACAACCACATTTTTAGCCAACAGGCAAAAAATTAATAAGTGTAGTCGTGGTTTAGATTTTCGGTTGGGGCGGCCGCGGAGTAAAAATTAACCTCCACGACATATAATTTAGAACGACACTTCGAAAACTAAAACATTTACTTTAATGACCCACTAAGTGGTCAACGAACCAAGTTA
ASV461	0	0	0	0	0	0	0	0	0	0	0	0	0	0	0	0	0	0	0	0	0	0	0	0	0	0	0	0	0	0	0	0	0	0	0	0	0	0	0	0	0	0	0	0	39	unassigned	8,241392486	GTGGGCCTCCCGCAGCTGGCGACGCAGGTACGCACGGCGTGGGTAGATATACCCCTCGCCGAGCTTAAGGCACGGCTGGGCGTCAACTTTGACCCAGTGGCCCGGTGGATAGGAAGGCCCTCCAAACTAAGCGCCGCGTATCCACCTACTACCGACAACACTGGTGGTCTGAAG
ASV462	0	0	0	0	0	38	0	0	0	0	0	0	0	0	0	0	0	0	0	0	0	0	0	0	0	0	0	0	0	0	0	0	0	0	0	0	0	0	0	0	0	0	0	0	0	unassigned	11,3423836	GGCCACGGTGGATGTGTACTGGGATGCGGCACTCCGTATTGAAGAGGCGGTCCACCACGGTCAACCCCTCACGGACTGCTGCTGGACTACGCCAAGGCTTTCGATCGGCTGCCCCATGCCATTATGCTGCAGGCTGCCGAGCAGGCGGGGATGGA
ASV463	0	0	0	0	0	0	0	0	0	0	0	0	0	0	0	0	0	0	0	0	38	0	0	0	0	0	0	0	0	0	0	0	0	0	0	0	0	0	0	0	0	0	0	0	0	Amphibia;Caudata;Salamandridae;Lissotriton;vulgaris_meridionalis;unclassified_vulgaris_meridionalis	60,99063931	GAAATAACTCTATAAGACGAGAAGACCCTATGGAGCTTTAAACACAAATTAACCATACTTTAACTACTGGCCAAATGGTAAAGAATAAAAATGTATTGCCATCATTTTAGTTTTCGGTTGGGGCGACCACGGAAGAAAACTCATCCTCCGCGATAGAAAATCTAGAACAACAGTTCAAAACTTAAAACATTTGTTATAGTGACCCACTAAGTGATCAACGAACCAAGTTA
ASV464	0	0	0	0	0	0	0	0	0	0	0	0	0	0	0	0	0	0	0	38	0	0	0	0	0	0	0	0	0	0	0	0	0	0	0	0	0	0	0	0	0	0	0	0	0	unassigned	8,462751775	GCGATCTTTTACTGCAATCGACTCAGGATTGGTTGCAATATGAGCCAACTCAGTGAAATATTCTTTTTGAATTTCAGATAAACGCTCTGGCGGAATTAGCGCCATATGATGCGGTGCCAAAGAAGGCGTCGCACCCGTATTCATGCCTGCAAACATAGTAGTCTCGTCAATTAGTTAAGGACATTCTCCGCCCTTAAGCACTATTGAGTTATACGCAAATACCCTAG
ASV465	0	0	0	0	0	0	0	0	0	0	0	0	0	0	0	0	0	0	0	0	0	0	0	0	38	0	0	0	0	0	0	0	0	0	0	0	0	0	0	0	0	0	0	0	0	unassigned	9,04697113	CGGTATCGGTAAAAAATCGGTGGAGGATTTCCAAGCGTGGGCGGCTAAAGAGCGCTACACCTTCGCCCAAGCACTCGAAGCCCTAGCGAACGGCGAAGTGTCA
ASV466	0	0	0	0	0	0	0	0	0	0	0	0	0	0	0	0	0	0	0	0	0	0	0	0	0	0	0	0	0	0	0	38	0	0	0	0	0	0	0	0	0	0	0	0	0	unassigned	7,629066842	CTCCCAAGTCGTGCATCTGCAGGCGCAGCGGATCCTCCCTTAGTTTTTTTCGGCTTGTGCCTCATCGGCAAACTCGCCCACGCCCAACTCGGTACAGACCCGCATCAGCACGTCAGGACCGTAATCGCCGAC
ASV467	0	0	0	0	0	0	0	0	0	0	0	0	0	0	0	0	0	0	0	0	0	0	0	0	0	0	0	0	0	0	0	38	0	0	0	0	0	0	0	0	0	0	0	0	0	unassigned	8,893866376	CCTGATTGCAGACGGTGGTTTTGGAACTCATCGCAGCGCCTCCTCGAGAGTCGCAATCTTCG
ASV468	0	0	0	0	0	0	0	0	0	0	0	0	0	0	0	0	37	0	0	0	0	0	0	0	0	0	0	0	0	0	0	0	0	0	0	0	0	0	0	0	0	0	0	0	0	unassigned	10,01976153	TTACAACTCCTTTGCGGGACCTTGGGGTGCTGCCGAGTGTAGTTTCTTCTACAATGCCTCCACACATCCCAAACCTCACTGGCAGTCGCAAAGGAGACCATATGCGGTGTCTTAGAGACACTGACCGCTG
ASV469	0	0	37	0	0	0	0	0	0	0	0	0	0	0	0	0	0	0	0	0	0	0	0	0	0	0	0	0	0	0	0	0	0	0	0	0	0	0	0	0	0	0	0	0	0	unassigned	9,27082749	GCGCGGGGTGGGGCTTCTTCTCCGGCAGGGTGTCGCCACTCACCACGATCCCAAAGTAATCCAGCAACTTAAGGTCACGCAGGAGCGGCAGGGTGAACTGGGCCGCCTTGTTGGTGACACAG
ASV470	0	0	0	0	0	0	0	0	0	0	0	0	0	0	0	0	0	0	0	0	0	0	0	0	0	0	0	0	0	0	0	0	0	0	0	0	0	0	0	0	0	7	0	0	0	unassigned	12,50456003	CAATACAACACCAACTTCTTGCCCTCACCAAATATAGGCTTGTAATAAGGGCTGTCTGGATCAACCCAAAACTCCAACATCC
ASV471	0	0	0	0	0	0	0	0	0	0	0	0	0	0	0	0	0	0	0	0	0	0	0	0	0	0	0	0	0	0	0	0	0	0	0	0	0	0	0	0	0	0	37	0	0	unassigned	5,293075613	GGTGAGCCAGCAGGGCTTCTTGCTGCAGGGCGGCCACGGCTGCTTCGACTCCGGTCGTTGGGATATCGCCGTCACGGGCGCCTGCCTCCAGCCGCTGGCGCAGCGTTCGCGCCCGGTTCAGGAATTCGTCG
ASV472	0	0	0	0	0	0	0	0	0	0	0	0	0	0	0	0	0	0	0	0	0	0	0	0	0	0	0	0	0	0	0	0	0	0	0	0	0	0	0	0	0	0	0	36	0	unassigned	7,665611208	GTCTCAGACAGGAGGCACTGGCCGCAGGGAGCCCGGCGCTAAGCCCGCTGTGGCGCATCTGCCGCCGTGAACCCTTGATTCGGAAACCAGGCGTGGGACCGCTGTGGGTCTGGGTCGGGGGGAGCATTCGCCCTCGGCTGCCCGACCCGAACCCGAGTCTA
ASV473	0	0	0	0	0	0	0	0	0	0	0	0	0	0	0	0	0	0	0	0	0	0	0	0	0	0	0	0	0	0	0	0	0	36	0	0	0	0	0	0	0	0	0	0	0	unassigned	7,106464984	CTTGCCGAGCATGAAATCGCGATTGCCGTGCATCAGGAATAGGGGCGTGCCGCTGTCGCTGAGGGTGCGCAGGGCATCGCAGATCGAGGCCTGGAACGGCGACATGGCATCGTCGCCGATCCAGACTTCGAAGAAATC
ASV474	0	0	0	0	0	0	0	0	0	0	0	0	0	0	0	0	0	0	0	0	0	0	0	0	0	0	0	0	0	0	0	0	0	0	0	0	0	36	0	0	0	0	0	0	0	unassigned	5,688426038	CGCCGGACGTGTGCGAGCACCGCGTGTGTGTTGGACACGCCACCGTCCGTCATAAGAAAGACCTGACGTCCCCGCCCGCGCTGGGGCGCCTGACGCGCAATGTACTCGAGCGGCGCCAGGACCTCGGTACCTCCGAGGTCCGCAGTGAGCCCGAGGGCGAGTGCAACGCCAACGGCGCGCGTCGCGGGGGTCAACGGACGGGAC
ASV475	0	0	0	0	0	0	0	0	0	0	0	0	0	0	0	0	0	0	0	0	0	0	0	0	0	0	0	0	0	0	0	0	0	0	0	36	0	0	0	0	0	0	0	0	0	unassigned	6,521734158	CACGTGCGGCCCCGGCAGGTCCTACGCCATGGGCCCCTGCCCCAGCCGCTCGCCGTTGAGGTAGACCGACAGGCGGCCCTCATGCACCAGCAGGCCCACCCGGTCGCCCGCCGCCCGCCGCCCTGACGCGCCCCAGTCTCAGTGTCCAGGGTAGGCCTTTGAGTTGTAGCAGTAGTACATCCTGGAGCTGGGGTCAATAAAGAGGGT
ASV476	0	0	0	0	0	0	0	0	0	0	0	0	0	0	0	0	0	0	0	0	0	0	0	0	0	0	0	0	0	0	0	0	0	0	0	36	0	0	0	0	0	0	0	0	0	unassigned	7,46152067	CGGAGGCATCTCCGGAGCCGAGCAGGCGCCGAGGGAACACCGCGACGGCATCCTCGTCGTCGTCGTCTGGGGCAGTGAGCCCGAAGAGAGCGCCACCTTCTCGACAGAGGAAAAGCTCTGTCGACACTCTTCA
ASV477	0	0	0	0	0	0	0	0	0	0	35	0	0	0	0	0	0	0	0	0	0	0	0	0	0	0	0	0	0	0	0	0	0	0	0	0	0	0	0	0	0	0	0	0	0	unassigned	6,328503138	ATTGCGGTTTTGCAAAAGGCGGGTCTTGCCGATGCCGATGTGCGCATGAAGCAGTATCCGCACCAGTTCTCTGGCGGTATGCGCCAGCGCGTGCTGATTGGAATTGGTCTTTCGGCGAATCCAAAGTTGCTAATTGCCGATGAACCAACCAGCG
ASV478	0	0	0	0	0	0	0	0	0	0	0	0	0	0	0	0	0	0	0	0	0	0	0	0	0	0	0	0	0	0	35	0	0	0	0	0	0	0	0	0	0	0	0	0	0	unassigned	12,63001177	CATATTTCGAACCCAAGAGATAAGAACCGCGTTTTCTCAAGGGATAGCCAAATTTCTCCGCCCCTATCGCACCATTCACGACGACTC
ASV479	0	0	0	0	0	0	34	0	0	0	0	0	0	0	0	0	0	0	0	0	0	0	0	0	0	0	0	0	0	0	0	0	0	0	0	0	0	0	0	0	0	0	0	0	0	unassigned	8,682120803	GCCGTCGGGAGTGAGGCTGGGCTTCGAAGCTGCATAGTTGCCCGAGTTGAGCTCTACAAAACCTATATCGGTGATAGTGTTGGGCTCCACATCGACCTGGAGGAGGTTGCCCATCCTGTTGGTGACCCAGATCTTTATCCAGACCTTGCTGCCCGCGGCCA
ASV480	0	0	0	0	0	0	0	0	0	0	0	0	34	0	0	0	0	0	0	0	0	0	0	0	0	0	0	0	0	0	0	0	0	0	0	0	0	0	0	0	0	0	0	0	0	unassigned	5,914297804	CAAGAGGCCTATGCACGCCACTGAGGCATGCGAAGCGGGCTAGACGTCCAAAAGTATGACAGCACACTGACTCTTGACGTTGGTTTCTGCATTACCTCAGCCGGGGTGCAACACTGGAGGTTTCAAGCCTTAAAGTCATCTCGTGAAACTTGGGACTGCACACCTTTAGGCTG
ASV481	0	0	0	0	0	0	0	0	0	0	0	0	0	0	0	0	34	0	0	0	0	0	0	0	0	0	0	0	0	0	0	0	0	0	0	0	0	0	0	0	0	0	0	0	0	unassigned	10,40429324	CCGCCGAAACAACATTTTGGGCGTAATGCAACCCGCCATGCTGAATGTAGAAGCTGAAACCACCCTCGCCGCCG
ASV482	0	0	0	0	0	0	0	0	0	0	0	0	0	0	0	0	0	0	0	0	0	0	0	0	0	0	0	0	0	0	0	0	0	0	0	0	0	0	0	0	0	0	0	0	0	unassigned	7,168141867	GATTGATTTTGTCCCCTTGTTGCGCGTGAACCTTCCAGTCGGGCATTTGTTGCACTCCTTCGAACCAAGTTGAAACGCATAACTTCCACGAACACACCCCGAGCATGCCGAAGTTCCTGGGCTGGACGAAAACCG
ASV483	0	0	0	0	0	0	0	0	0	0	0	0	0	0	0	0	0	0	0	0	0	0	0	0	0	0	0	0	0	0	0	0	0	0	0	0	0	12	0	0	0	22	0	0	0	unassigned	7,966247359	AGATGGATAGAGAGAACAGGCAGCGAGCTAGAACGAGGGCGATAGCCAGAGCGAGATGGACAGAGCGCGCAAGCGCGCGGCCCGAGGAGTGACGCGGAGAACGCGGGCAAGAGAGAGAAACGCTAACCTAGCGGCGGCACGCGAAGGAAGGCATCCACCCCGAGAAAACCACGGGTACAAAGTCAGCGAGTGGC
ASV484	0	0	0	0	0	0	0	0	0	0	0	0	0	0	0	0	0	0	0	0	0	0	0	0	0	0	0	0	0	0	0	33	0	0	0	0	0	0	0	0	0	0	0	0	0	unassigned	9,196605958	CTTGAGGATGCGGCGCGGGCGTGTGATGGTGTCAAGGCGCAGTACAACGACGACAGCACAGGCGATGCTGCGGCCAAATCCTGCGCCGCAGCTATCCAGGCACTGCCGTGATG
ASV485	0	0	0	0	0	0	0	0	0	0	0	0	0	0	0	33	0	0	0	0	0	0	0	0	0	0	0	0	0	0	0	0	0	0	0	0	0	0	0	0	0	0	0	0	0	Amphibia;Caudata;Salamandridae;Ichthyosaura;alpestris;unclassified_alpestris	65,17115845	GAGATAACCATATAAGACGAGAAGACCCTATGGAGCTTTAAATACAGAACCAACTACAGCCACATTTTTAGCCAACAGGCAAAAAATTAATAAGTGTAGTCGTGGTTTAGATTTTCGGTTGGGGCGACCGCGGAGTAAAAATTAACCTCCACGACATATAATTTGGAACGACACTTCGAAAACTAAAACATTTACTTTAATGACCCACTAAGTGATCAACGAACCAAGTTA
ASV486	0	0	0	0	0	0	0	0	0	0	0	0	0	0	0	0	0	0	0	0	0	0	0	0	0	0	0	0	0	0	33	0	0	0	0	0	0	0	0	0	0	0	0	0	0	unassigned	16,3516658	GAAGCCCCCTTGCCGGCGACGATGATCATCTTGTCATTCCA
ASV487	0	0	0	0	0	0	0	0	0	0	0	0	0	0	0	0	0	0	0	0	0	3	0	0	0	0	0	0	0	0	0	0	0	0	0	0	0	0	0	24	0	5	0	0	0	unassigned	7,405766324	TGACGCCTTCTTTAATCTCGATTGAGTTGATTG
ASV488	0	0	32	0	0	0	0	0	0	0	0	0	0	0	0	0	0	0	0	0	0	0	0	0	0	0	0	0	0	0	0	0	0	0	0	0	0	0	0	0	0	0	0	0	0	unassigned	8,440080032	TGTTCACGCCGACCAGGGCTAGGATGACCAGGATCGCCACGGCCATGAGGATGCCGGTCATGCTATCCACCGGCGACCACAACGAGGACTCATCCATCACCTTGTCGAAAAGTGCAAAGCCTATGTCTACGATG
ASV489	0	0	0	0	0	0	0	0	0	0	30	0	0	0	0	0	0	0	0	0	0	0	0	0	0	0	0	0	0	0	0	0	0	0	0	0	0	0	0	0	0	0	0	0	0	unassigned	7,907951015	GGTTCTTGTAATGCTGCATATCCAGGTTTACATCTTGCGTGATGCGCGCCAGCCCGCTTCCGGTTGCAGAGCCTACCAGCCCAACTTCACCGATCTTGAGCCGGTGA
ASV490	0	0	0	0	0	0	0	0	0	0	0	0	30	0	0	0	0	0	0	0	0	0	0	0	0	0	0	0	0	0	0	0	0	0	0	0	0	0	0	0	0	0	0	0	0	unassigned	11,2079531	CAAGAAGCAGAAAAACACGCACGGCGCCGAGGCGCAGGAGGTTCCTGCACCGCAACAGGGGGTGGATGGTC
ASV491	0	0	0	0	0	0	0	0	0	0	0	0	0	0	0	0	30	0	0	0	0	0	0	0	0	0	0	0	0	0	0	0	0	0	0	0	0	0	0	0	0	0	0	0	0	unassigned	7,521692366	CCGCCGAAACAACATTCTGGACGTAATGCAGCCTGCCATGCTGCATGTAGAAGCTGAAACCACCCTCGCCGCCG
ASV492	0	0	0	0	0	0	0	0	0	0	0	0	0	0	0	0	0	0	0	0	0	0	0	0	0	0	0	30	0	0	0	0	0	0	0	0	0	0	0	0	0	0	0	0	0	unassigned	12,10778467	GCCAGATGCGGCATATATGGAGCGGAAGATATGATATGTGTGCACATTCTGCATCTGACAGCTCCATATAGCAGCAATACAGCTCTAGGCCTTCCCACAAAGGAGTCGTCA
ASV493	0	0	0	0	0	0	0	0	0	0	0	0	0	0	0	0	0	0	0	0	0	0	0	0	0	0	0	0	0	0	0	30	0	0	0	0	0	0	0	0	0	0	0	0	0	unassigned	8,957368885	CAACGCCGGATTCTTCTCCTACCCGACTGCCATGTGGGAACTGACTGAAATGCCAGCGCAACCGCCCAAGATG
ASV494	0	0	0	0	0	0	0	0	0	0	0	0	0	0	0	0	0	0	0	0	0	0	0	0	0	0	0	0	0	0	0	0	0	0	0	0	0	30	0	0	0	0	0	0	0	unassigned	5,43903118	GTTGGCTCCTGTGCAGGTGCTGCTGGTGCCTCTGGAAGTGCAGCCAACTGGGCGCGAGTTGCCTTGACCTGAGTCTTGTGAGTCTCCCAACGAGTGTGAGCCTCTGCGTACTCTGCCTCCCACTTCGAGCGAGCCTCTTCGAATCCGGCCTTCCATTCGCTGGTGGCTGGGTCGAAG
ASV495	0	0	0	0	0	0	0	0	0	0	0	0	0	0	0	0	0	0	0	0	0	0	0	0	0	0	0	0	0	0	0	0	0	0	0	0	0	30	0	0	0	0	0	0	0	unassigned	7,861658949	GTTTTGTGCCGTATCCAAGCCAAATGGCTCCTACGAATTTCTCTTCCTCAGTCCATTCCAAAAACTTGAGCGTTTCAGGATGATTCATCGCGCGACTCGTACTCCAATAGGATTCAAT
ASV496	0	0	0	0	0	0	0	0	0	0	0	0	0	0	0	0	0	0	0	0	0	0	0	0	0	0	0	0	0	0	0	0	0	0	0	0	0	30	0	0	0	0	0	0	0	unassigned	6,467216476	GGGGCTCGATATGCGCAGAGCCAAAGAGATCTTCGCTGGTTATCACTTCACTCGCGTGGATGATCGCTTTGACTACGGTGAGCCCCGATTCACTACTGTCGGCTGGCTCGATTCAAGACTGGTCGTATTCGTTTGGACGCCACGTGGGACAGCCAGGCGAATCGTTAGCATGAGGCACTGCCATGAGCGCGAAGCGAAAACGCTCCGTCAATTCCTC
ASV497	0	0	0	0	0	0	0	0	0	0	0	0	0	0	0	0	0	0	0	0	0	0	0	0	0	0	0	0	0	30	0	0	0	0	0	0	0	0	0	0	0	0	0	0	0	unassigned	3,776202503	CGCGATCCTTTTTGCCTGTGACGTGGGCATGGCGCCCGTAGCCCTGTTTCTGGCGGTGGTGGTGCTGCACGGGTTGCATGGCGCGCCTGAGGCGCTGGTGCGTCTGTGGCCGATGTTTCCGATCATTGCACTGATGGCGGGTCTGGCCTCTTGGGCATTCGGATTGCCGAGGGTTCAGCTGAAGGCCTATGAAT
ASV498	0	0	0	0	0	0	0	0	0	0	0	0	0	0	0	0	0	0	29	0	0	0	0	0	0	0	0	0	0	0	0	0	0	0	0	0	0	0	0	0	0	0	0	0	0	unassigned	8,199035495	GGCTACGAGGGCTTCGAGGCGCTGAACTGGTATGCCTTTGTCGCACCGGGAAAGACGCCGGCACCGCTGCTTGATCGCTGGAACCAGGAGATCGTCAAGGTGCTCAACGA
ASV499	0	0	0	0	0	0	0	0	0	0	0	0	0	0	0	0	0	0	0	0	0	0	0	0	0	0	0	29	0	0	0	0	0	0	0	0	0	0	0	0	0	0	0	0	0	unassigned	9,639551453	GATGCAGCACAGAGGCACCTGAGATCTGCCCTGGCCCCAGGAAGTATGGGTCTGTGTGGCTGGGAGTCCGTCCGCATGTCAGGGCCTCCATGGCTCAGCAGGGGAAGACACT
ASV500	0	0	0	0	0	0	0	0	0	0	0	0	0	0	0	0	0	0	0	0	0	0	0	0	29	0	0	0	0	0	0	0	0	0	0	0	0	0	0	0	0	0	0	0	0	unassigned	4,3198752	GTTGCCTGTGGAAATCCGAGCCCAGCCTTGCGCGCTCCCGGCTTTTCCATAAGCGGCCAGGAACAGCGGTAGCTCTCCATTCGTGCCCAGCAGTGTTCGCAGTGCGACTTTGTTGCCATCGGCAAGTCGTCCGTTGATCGAAACTGTTCCCGTCGCCCCGACTTTCACGACGAGATACCCGTCG
ASV501	0	0	0	0	0	0	0	0	0	0	0	0	0	0	0	0	0	0	0	0	0	0	0	0	0	0	0	0	0	0	0	0	0	0	0	0	0	0	0	0	0	0	0	0	0	unassigned	10,64714374	CAATACAGCACTAACTTCTTGCCCTCACCAAATATAGGCTTGTAATAAGGGCTGTCTGGATCAACCCAAAACTCCAACATCC
ASV502	0	0	0	0	0	0	0	0	0	0	0	0	0	0	0	0	0	0	0	0	0	0	0	0	0	0	0	0	0	0	0	0	0	0	0	0	0	0	0	0	0	29	0	0	0	unassigned	9,832667068	AGGCAAAAGCAAACACCACATCAAGGTCGTCGGGGAAGTTGTAGCCTAGTGCGTCCGTCTTAACAAACGAGGCATCCGGTAGGTTGCGACGCGCAATCTCTAGCATGCCTTCCGACGGATCGATGCCTTCGTAAAAGCCAA
ASV503	0	0	0	0	0	0	0	0	0	0	0	0	0	0	0	0	0	0	0	0	0	0	0	0	0	0	0	0	0	0	0	0	0	0	0	0	0	0	0	0	0	29	0	0	0	unassigned	11,7987293	TCTACGGAGGTTTCACAGTTGTAACCATTCATGTTTATCATGTGGTTAATTCCAGAACCTGAGCCGTTATAAATTCCCCCTGAATAATTGCCCCAATTCCCCGCTACAGCCACATCAATAACTAACATGTG
ASV504	0	0	0	0	0	0	0	0	0	0	0	0	0	0	0	0	0	0	0	0	0	0	0	0	0	0	0	0	0	0	0	0	0	0	0	0	0	0	0	29	0	0	0	0	0	Amphibia;Caudata;Salamandridae;Ichthyosaura;alpestris;unclassified_alpestris	68,85775188	GAGATAACCATATAAGACGAGAAGACCCTATGGGGCTTTAAATACAGAACCAACTACAACCACATTTTTAGCCAACAGGCAAAGAATTAATAAGTGTAGTCGTGGTTTAGATTTTCGGTTGGGGCGACCGCGGAGTAAAAATTAACCTCCACGACATATAATTTAGAACGACACTTCGAAAACTAAAACATTTACTTTAATGACCCACTAAGTGATCAACGAACCAAGTTA
ASV505	0	0	0	0	0	0	0	0	0	0	0	0	0	0	0	0	0	0	0	0	0	0	0	0	0	0	0	0	0	29	0	0	0	0	0	0	0	0	0	0	0	0	0	0	0	unassigned	7,271980396	CAAGCCTGGGTGGTGCAAATGACGCCATCGGGGGCAAGTCGAATCGTCGCAACGCTTCTCCCACAGGGGAACGCGTTTCAAATGTGGGAGGGGGCTTGCCCCCGATGAGGCCGGAACAGACACCCGTATAA
ASV506	0	0	0	0	0	0	0	0	0	0	0	0	0	0	0	0	0	0	0	0	0	0	0	0	0	0	0	28	0	0	0	0	0	0	0	0	0	0	0	0	0	0	0	0	0	unassigned	11,96087137	TCAGCACTGTCAGACACCGGCCTAGGCCATATTGACAGCAAGTGCATGGGTATGCATGTGTTGGGAAAAAGGCCAGGGCATGTAAATGAAGGCTTCA
ASV507	0	0	0	0	0	0	0	0	0	0	0	0	0	0	0	0	0	0	0	0	0	0	0	0	0	0	0	0	0	0	0	28	0	0	0	0	0	0	0	0	0	0	0	0	0	unassigned	5,535602689	GCCGGTGCGGTTCTCGAACGCGACGGTCTGGCTGTTGACGCCGACGTTCAGCCCGTTCATCAGCAGG
ASV508	0	0	0	0	0	0	0	0	0	0	0	0	0	0	0	0	0	0	0	0	0	0	0	0	0	0	0	0	0	0	0	0	0	28	0	0	0	0	0	0	0	0	0	0	0	unassigned	10,01459556	TACAATAAATGTTTGAACGATAATAATTCTACTAATTTGAACCGCGAAGTAATGCGTTGCATGAGTGCGAGAGGTTACCGGTACTACAGATAAACATTAGCGAATTAAAATCTCTAATGAGTTTTGAATTGCAATTTCAGTGTGAAGTCTCTGTTTTATAATTTCGAAAAGTCGCG
ASV509	0	0	0	0	0	0	0	0	0	0	0	0	0	0	0	0	0	0	0	0	0	0	0	0	0	0	0	0	0	0	0	0	0	0	0	0	0	0	0	0	0	0	28	0	0	unassigned	7,018691811	CGGGCGGCAAGTCGGTCCTGTCTGCCGGGACCACTCCACTGGCCCAGACCGCGGCCTTCAGGGCCAACT
ASV510	0	0	0	0	0	0	0	0	0	0	0	0	27	0	0	0	0	0	0	0	0	0	0	0	0	0	0	0	0	0	0	0	0	0	0	0	0	0	0	0	0	0	0	0	0	unassigned	11,2826233	GCACGCTTCATCTGCGGAACACCAAGGTGAGAACAACACCCCTTTCGTACAAGCAGTCACATCCACAGCTGCCTTAGCAAGCCCGTCGCAGACCCCAAAGACGGCGGCCGCTTCAAACAGTTC
ASV511	0	0	0	0	0	0	0	0	0	0	0	0	0	0	0	0	0	0	0	0	0	0	0	0	0	0	0	27	0	0	0	0	0	0	0	0	0	0	0	0	0	0	0	0	0	unassigned	10,12144496	GGTCCCATGTAGAGCAGTTAGAGATCTGTCTTGGCCCCCGGAAATATGGATCTGTGTGGCTAGGAGTCCGACCACATGTTCGGGTGTCCGCCGCTCAGCTCGGGAAGCCGCT
ASV512	0	0	0	0	0	0	0	0	0	0	0	0	0	0	0	0	0	0	0	0	0	0	0	0	0	0	0	0	0	0	0	0	0	0	0	0	0	0	0	0	0	27	0	0	0	unassigned	6,252473468	CAGCGGCGAGGTTGGACTTGGGGGTGTTTTGCTCGAGCTCCTTACTTTCTCGAAGTCCCATCATCATTGCCTTGGAGTTGACTCGAATGAGTTGTGGCTGAAGATCCACAAATCGC
ASV513	0	0	0	0	0	0	0	0	0	0	0	0	0	0	0	0	0	0	0	0	0	0	0	0	0	0	0	0	0	0	0	0	0	0	0	0	0	27	0	0	0	0	0	0	0	unassigned	7,700921081	TGCCGCCTCGATCACCTTGGCCCACAGCTGCAGCCGCTTGCGCATCACCTTGAGGTACTGACCGTCGGTCAGCACCCGG
ASV514	0	0	0	0	0	0	0	0	0	0	0	0	0	0	0	0	0	0	0	0	0	0	0	0	0	0	0	0	0	0	0	0	0	0	0	0	0	0	0	0	0	0	27	0	0	unassigned	9,945555324	TTGTACAGGAAAGTCGGTGCTTATAACGGTGATTTTTGAAGGGTTTGTCATAGTTTTTTCGCAAAATAGGGTCGCATTTTGCCTATGACATTTGACGAAATGCAAGAGGATTGA
ASV515	0	0	0	0	0	0	0	0	0	0	0	0	0	0	0	0	0	0	0	0	0	0	0	0	0	0	0	0	0	0	0	26	0	0	0	0	0	0	0	0	0	0	0	0	0	unassigned	8,216775293	CAATCTTACGGCGCGTACCGGAAGCAAACCCGCCTACGGTGCCATCTGACCGCACCACGCGGTGGCATGGAACTTTCGGTGCGAATGGATTGCGATTGAGCGCATTCCCCACCGCCCGGACCGCGCGTGGTCGCCCGATTGACCGTGCAACCTGCAAATATGTCATCGTTGTGC
ASV516	0	0	0	0	0	0	0	0	0	0	0	0	0	0	0	26	0	0	0	0	0	0	0	0	0	0	0	0	0	0	0	0	0	0	0	0	0	0	0	0	0	0	0	0	0	Amphibia;Caudata;Salamandridae;Ichthyosaura;alpestris;unclassified_alpestris	62,21148264	GAGATAACCATATAAGACGAGAAGACCCTATGGAGCTTTAAATACAGAACCAACTACAACCACATTTTTAGCCAACAGGCAAAAAATTAATAGGTGTAGTCGTGGTTTAGATTTTCGGTTGGGGCGACCGCGGAGTAAAAATTAACCTCCACGACATATAATTTGGAACGACACTTCGAAAACTAAAACATTTACTTTAATGACCCACTAAGTGATCAACGAACCAAGTTA
ASV517	0	0	0	0	0	0	0	0	0	0	0	0	0	0	0	0	0	0	0	0	0	0	0	0	0	0	0	0	0	0	0	0	0	0	0	0	0	0	0	0	26	0	0	0	0	unassigned	6,95970394	CGCCTGGGCCTATTCCAGGGCTGATTTTGCTGCCGTGGCCATCACGCTGGTCGGCACGCTGCTGCTGGGTGTCGAAGTCGGCATCT
ASV518	0	0	0	0	0	0	0	0	0	0	0	0	0	0	0	0	0	0	0	0	0	0	0	0	0	0	0	0	0	0	0	0	0	0	0	0	0	0	0	0	0	0	0	0	26	unassigned	7,668700528	AACGCAATTTAAAGCTACAGCTGGTTATAGCTGTTGGCTTCCCGGGCGAAGCCTCACTTCGTAGGCATCGTAGCGTGTTACACTCTCTCTGCGCAAGATGGGGCGCACACTGGCACCTCAAGTACTACAGCCACTCAGGCTTTCACATGGTTGC
ASV519	0	0	0	0	0	0	0	0	25	0	0	0	0	0	0	0	0	0	0	0	0	0	0	0	0	0	0	0	0	0	0	0	0	0	0	0	0	0	0	0	0	0	0	0	0	unassigned	8,967659611	TGCAGCCGAGTATCCACCAATGACCGACTACCTTGATGGTATTGCCAAGGGCGATACGGCGCAAGTAGATGCCTATGTTGCTGCTTGTTTAGCAGTTAAAGCCAAGTACCCCAAGGAATGACATGGACTACCAAGTATTTTTTAATGCAG
ASV520	0	0	0	0	0	0	0	0	25	0	0	0	0	0	0	0	0	0	0	0	0	0	0	0	0	0	0	0	0	0	0	0	0	0	0	0	0	0	0	0	0	0	0	0	0	unassigned	9,287461161	CCTCTTGAGAGAGCGTGCCGGGAAGGACTGTCAGCACATCATCACCCCAAGCCATCGGCACGCCTGCGGCTGTCCAACAGCCGGACATGCCGGTGACACCGGGGCAGATGGTGACGGGGAAATGATCTTTCAGCCGAACATAAAGATGCATGAAGGAG
ASV521	0	0	0	0	0	0	0	0	0	0	0	0	0	0	0	0	0	0	0	0	0	0	0	0	0	25	0	0	0	0	0	0	0	0	0	0	0	0	0	0	0	0	0	0	0	unassigned	8,428253355	TCGATGACCAAGATCCTGGACAAGGTGAAGGGGGAATTTTCGACGTTGCGGACGGGGCGGGCGAGCGCCAGCCTGCTCGAAGGCCTCCGGGCCGATTACTACGGAACCTTGACCCCGATCCAGCAGATGGCCGCGATCGCCGCTCCCGAGCCGCGGGTGCTGGAAGTCCGC
ASV522	0	0	0	0	0	0	0	0	0	0	0	0	0	0	0	0	0	0	0	0	0	0	0	0	0	0	0	0	0	0	0	0	0	0	0	0	0	0	0	0	0	0	0	25	0	unassigned	3,835010284	ATCGGCTGCCAGGTGCAATTCGACTTTGACCGTTTCGTCCACCGCGTGATAGCGGGCTACCGTCTCCGCGTCGAGTTCCGTTTCGCTGCCGCCGTCGCGTAGGATCAGCTTGATCGTCGCACAATCCTCATCTGCGCCGGTCCCGACTTCCACTTCGCAGCAGAGGTAGTTGTCCGCGTCCAATGC
ASV523	0	0	0	0	0	0	0	0	0	0	0	0	0	0	0	0	0	0	0	0	0	0	0	0	0	0	0	0	0	0	0	0	0	0	25	0	0	0	0	0	0	0	0	0	0	unassigned	9,864290746	CGTTTTTTGGGCTCCCAGAAGCGCGATTTTGGGGCTTCTAGAAGCGCGTTCTT
ASV524	0	0	0	0	0	0	0	0	0	0	0	0	0	0	0	0	0	0	0	0	0	0	0	0	0	0	0	0	0	0	0	0	0	25	0	0	0	0	0	0	0	0	0	0	0	unassigned	11,6738077	TTTTTTGAGCTGGGCCCAGCCTCCCCCCTATCGTTACGCACATCACTGATGAGGATAAATTGGCAATGAAATATAATG
ASV525	0	0	0	0	0	0	0	0	0	0	0	0	0	0	0	0	0	0	0	0	0	0	0	0	0	0	0	0	0	0	0	0	0	0	0	25	0	0	0	0	0	0	0	0	0	unassigned	9,177432278	GTCCCTAAATCCGCGTTCCTAAAGGTATCCATACAATCAAAACTAGCAACCCTACCCATGCCCCGACAAGACACCCACATTCTGTGAACTCTGAAAATATCTCCATGACTACCTCTAAGAGAAGACTTGGCACAGCTTCTGTGCCGCATCCTGCTCTGCCCACTTCTGTGTCATTGCAGTTGCAGTACGATTCATGCCATTGCACTGCGCCAGGCCAGACCACCACC
ASV526	0	0	0	0	0	0	0	0	0	0	0	0	0	0	0	0	0	0	0	0	0	24	0	0	0	0	0	0	0	0	0	0	0	0	0	0	0	0	0	0	0	0	0	0	0	unassigned	8,708617128	GAACCACTGAGGACAGCTGCCACACGGTTGGTGCCTGAGAAAGTAGGAACCACGCAAACAACAAGGTCAGGAGCGGGGTCATGCTCTGCATAATAATTGCTTTGGTGACCGGCATACGGTGAATACCTTCAAGCCAAAAGAGTTTTGAAACACCAAAAATCACTACGCCGTTCAACAGAAGCACAGGAAGCACTGAGAAAGCTTTATCCATCACCGTGTGTTC
ASV527	0	0	0	0	0	0	0	0	0	0	24	0	0	0	0	0	0	0	0	0	0	0	0	0	0	0	0	0	0	0	0	0	0	0	0	0	0	0	0	0	0	0	0	0	0	unassigned	6,912739676	GGGAGCGCTCATTCGGGAGATACTTTCTCAGGTGCCGACTACGGCAACGGCACAAAGGGTAGGAAAGCCGTCACTGGGGAGGTCAAGGCAATCGTAGGATTCGTGCTCCCGGCTGGGATGACCGTGCGAAACGCTGCTCCCGCTTGGGGTCTCCCCTATACCAGGTCGGCACCAGCGCAATTTGCAAACA
ASV528	0	0	0	0	0	0	0	0	0	0	0	0	24	0	0	0	0	0	0	0	0	0	0	0	0	0	0	0	0	0	0	0	0	0	0	0	0	0	0	0	0	0	0	0	0	unassigned	4,848908727	CACGAGTTGCACAACGCGGAGCGCCATGCCGGACCGTGCAAGGCAGATAGGATATGCAGGAACAGCTTGACCGTGGATCAGCAGCGAGGGAGACCAAATTTGGGATGGAGTTGGGCGGAAAGCCTGGTGTGATTAGATCGCGTCGCGGAAGGCGTGCACGGGGCAAGAGTGCCAAGGTTTTGCACAGACGTGCGCTCCACGATTCTGCATGG
ASV529	0	0	0	0	0	24	0	0	0	0	0	0	0	0	0	0	0	0	0	0	0	0	0	0	0	0	0	0	0	0	0	0	0	0	0	0	0	0	0	0	0	0	0	0	0	unassigned	5,294624549	TCATGTCGCGGCCTTCGAGCGTGGTGCCGAGATGCTGCAGCCTGACCAACTCGGACGACGCGGCCGAACCGACCAGGTCGAGGTGGCGCTCGTGCGAATACGGTTCGAAATAGGCGAACCAGACGGTGTTGGTCTCGGGCGTGAATTCCGCCGACATCTCGCTGCCGTCGTAAGCCGTGTCGATTCGGAACCAGTGCTGGCGGTCGTGGCTGGCCGCGATGCGGTAACCCTCCCAA
ASV530	0	0	0	0	0	0	0	0	0	0	0	0	0	0	0	0	0	0	24	0	0	0	0	0	0	0	0	0	0	0	0	0	0	0	0	0	0	0	0	0	0	0	0	0	0	unassigned	7,47523033	CGTTCGATGCACAACGACAAAGAAAGTCTCTACACCCTGACCCTCCTCGACAGCGGATTGAGCCTGCAGGTATTGCAGTTCAGTGGCACTGAAGGCCTGAACCAGCCTTTTCGATTCGACATTGAAGTCATTGGCCTGGCACCGGCGATGAGCCTCGACGCCGTGCTGCAACAACCGGCCTTTCTGA
ASV531	0	0	0	0	0	0	0	0	0	0	0	0	0	0	0	0	0	0	0	24	0	0	0	0	0	0	0	0	0	0	0	0	0	0	0	0	0	0	0	0	0	0	0	0	0	unassigned	7,567432803	CACCGGTCGACTGATCCGGCCTTCCGCGCGCTACGTCGGCCCGGCCCCGCGCACCCCCGAGCAGGTCCCCGGGTGGGACGCGAAGATGGTGGCGCCGACGGGGTACACCCCCTCGGCGTGACCGGGCTCACGGTGCTCGCTCCCTCGATTCCAGGGGCCTCGACGACC
ASV532	0	0	0	0	0	0	0	0	0	0	0	0	0	0	0	0	0	0	0	24	0	0	0	0	0	0	0	0	0	0	0	0	0	0	0	0	0	0	0	0	0	0	0	0	0	unassigned	8,661851824	CGACCGCAGGAAGCCCAGGCAGTCGAGCAACTACCAGCGCATCCGGGAGAAGTTCGGCCCGTCGATCGCTGATG
ASV533	0	0	0	0	0	0	0	0	0	0	0	0	0	0	0	0	0	0	0	0	0	0	0	0	0	0	0	0	0	0	0	0	0	24	0	0	0	0	0	0	0	0	0	0	0	unassigned	12,50257411	GCCACCGCCAAGCAGGCCCAAGCCAAGTTGGAGCAGGAGTTTTCACGCCGCGAAAAAGAGTTGGTTGATACCGGTAACAACCTGAAATTGGCCTCTGAAAAATTCGAACGCGAAGCACCAA
ASV534	0	0	0	0	0	0	0	0	0	0	0	0	0	0	0	0	0	0	0	0	0	0	0	0	0	0	0	0	0	0	0	0	0	24	0	0	0	0	0	0	0	0	0	0	0	unassigned	15,13317639	GGCCTCCAAGGAGCAAGTCTCTAGCCACCCGATGAGCCAGGTTGGGTTACTGCCAAATAGGCATCAAGTCCTG
ASV535	0	0	0	0	0	0	0	0	0	0	0	0	0	0	0	0	0	0	0	0	0	0	0	0	0	0	0	0	0	0	0	0	0	0	0	0	0	0	0	0	0	0	0	0	24	unassigned	7,379885893	CTCCTAAGTCATGCATCTGCAGGCGCAGCGGATCCTCCCTCAGTTTTTTTCGGCTTGGGCCTCGTCGGCAAACTCGCCAGCCCCGATCTGGGTGCAGACCCGCATCACCACGTCAGGGCCGAAGTCACCCACG
ASV536	0	0	0	0	0	0	0	0	0	0	0	0	23	0	0	0	0	0	0	0	0	0	0	0	0	0	0	0	0	0	0	0	0	0	0	0	0	0	0	0	0	0	0	0	0	unassigned	8,698584308	AGATAGATCGAGAGAAAAGGCTGCGAGCTAGAGCGAGGGCGCTAGCCAGAGCGAGATGGACAGAGCGCGCAAGCGCGCGGCCCGAGGAGTGACACGGAGAACGCGGGCAAGAGAGGAAAGCTCACCCAGCGGCGGCACGCGAAGGCACACACCCCCACAAGCAAGGATATCGAAGTGGC
ASV537	0	0	0	0	0	0	0	0	0	0	0	0	23	0	0	0	0	0	0	0	0	0	0	0	0	0	0	0	0	0	0	0	0	0	0	0	0	0	0	0	0	0	0	0	0	unassigned	8,910173402	CAGAAAGATGCGTAACCGCCGAACCCCAATAGGCAACCTGAGGATCGAGACCCTAGGGGGCAATAAACTTGGTCGGGCAAACCAACATAGGTACGTACAAAGCTGTGCGCCTCGAGAAGGGCATGTGCAAGGGCTGATGCTAAGACCCTGCCAAACAGTGTTAGGCTGATCCGCCAACAGTGACTGTACTGTGGGAGGGTCGACGGAGATGAGGGTGTCACACTGGATAG
ASV538	0	0	23	0	0	0	0	0	0	0	0	0	0	0	0	0	0	0	0	0	0	0	0	0	0	0	0	0	0	0	0	0	0	0	0	0	0	0	0	0	0	0	0	0	0	unassigned	3,177265211	TAGACCGTGACGAACCAACGTCGCTACGGCCGCCGAGTCCGCGCCACCGCTCAAGGAAACGACGGCGCCGCCGCTGCGGCTCTTCCTGAGGTAGTCCCAGAG
ASV539	0	0	0	0	0	0	0	0	0	0	0	0	0	0	0	0	0	0	0	0	0	0	0	0	0	0	0	0	0	0	0	23	0	0	0	0	0	0	0	0	0	0	0	0	0	unassigned	9,793855345	TACAATAAATGTTTGAACGATAATAATTCTACTAATTTGAACCGCGAAGTAATGCGTTGCATGAGTGCGAGAGGTTACCGATACTACAGATAAACATTAGCTAATTAAAATCTCTAATGAGTTTTGAATTGCAATTTCAGTGTGAAGTCTCTGTTTATAATTTCGGAAAGTCGCG
ASV540	0	0	0	0	0	0	0	0	0	0	0	0	0	0	0	0	0	0	0	0	0	0	0	0	0	0	0	0	0	0	0	0	0	0	0	0	0	0	0	0	0	23	0	0	0	unassigned	4,973229381	GTGATCCTGGAGCCCCTTGTGGAGGACTCTGAGGACCCCCTGTCTGGGGGAGCAGGGATCCGTCAGCCTTGGGAAGGGGCTTGGCAGCGCGCTCACCTCCCCCTGCTGCCCCGCCCCACCCGCGTGTTTGCCTGGCAGCTGTTGCATGGAGCTCTGCCCTGTGGAGGTGCTACCGTGGCTTACCACT
ASV541	0	0	0	0	0	0	0	0	0	0	0	0	0	0	0	0	0	0	0	0	0	0	0	0	0	0	0	0	0	0	0	0	0	0	0	23	0	0	0	0	0	0	0	0	0	unassigned	7,97047202	GGTTCCTCGTTGAAGCTGGACACAGAAGGGTTGGGCACCAGCAGGGAGTCCGCGGCCGCCGAGATGCTCAGCGCCATGCAGGTGCTCACCCTTCTCCTCCATGGGGTAAAATGAATTTCGCATCAGCGTGCACCCTGAAAAAATGGAACGTTTCATAAAGAACGTTTTTAGCATAAAAAAAATACTGTCCTTAAACAACGTGCAACCCAGGCTGCTTGCTGGGACCC
ASV542	0	0	0	0	0	0	0	0	0	0	0	0	0	0	0	0	0	0	0	0	0	0	22	0	0	0	0	0	0	0	0	0	0	0	0	0	0	0	0	0	0	0	0	0	0	unassigned	7,841913841	ACGGGCTGCCTCTTCGAAGATGGGGAGTTCAGGCTTACCCGCAACGACTGGCAGACGACCCACTGCGGTGTGCACTGCAGAAACAAGTGTTCCGTTTCCGGGAGCAACTCCGCGGGCTACAGGAATAGTCCAGTCCATGTTGGTGGCAA
ASV543	0	0	0	0	0	0	0	0	0	0	0	0	0	22	0	0	0	0	0	0	0	0	0	0	0	0	0	0	0	0	0	0	0	0	0	0	0	0	0	0	0	0	0	0	0	Amphibia;Caudata;Salamandridae;Ichthyosaura;alpestris;unclassified_alpestris	84,84952378	GAGATAACCATATAAGACGAGAAGACCCTATGGAGCTTTAAATACAGAACCAACTACAACCACATTTTCAGCCAACAGGCAAAAAATTAATAAGTGTAGTCGTGGTTTAGATTTTCGGTTGGGGCGACCGCGGAGTAAAAATTAACCTCCACAACATATAATTTAGAACGACACTTCGAAAACTAAAACATTTACTTTAATGACCCACTAAGTGATCAACGAACCAAGTTA
ASV544	0	0	0	0	0	0	0	0	0	0	0	0	0	0	0	0	0	0	0	0	0	0	0	0	0	0	0	22	0	0	0	0	0	0	0	0	0	0	0	0	0	0	0	0	0	unassigned	8,964219489	GATGCAGTACAGAGACACCTGAGATCTGCCTTGGCCCCAGGAGGTACTCGTACGGGTCTGTGTGGCTAGGAGTTCATCTGCATGTCAGGGCCTCGATGGCTCAGCAGGGGAAGACTCT
ASV545	0	0	0	0	0	0	0	0	0	0	0	0	0	0	0	0	0	0	0	0	0	0	0	0	0	0	0	0	0	0	0	0	22	0	0	0	0	0	0	0	0	0	0	0	0	unassigned	7,266035924	GTCAGGGCTTTCGGGTTGAGTACCCAGATACAAATCAAACCCGTTTTTTACACGAGCGGTGCGAGTCGCCATGTGAAAGTTGGGGCGAGGATTGTACGTTTGCTCCACGTCG
ASV546	0	0	0	0	0	0	0	0	0	0	21	0	0	0	0	0	0	0	0	0	0	0	0	0	0	0	0	0	0	0	0	0	0	0	0	0	0	0	0	0	0	0	0	0	0	unassigned	8,867987089	TCATCAAATTGCTTATGGCAAGAAGGCTTCCCACGTCTTAAATCATCATCATCCATGCATGGCATGTCATCGTGTACTAAAGAGTAAGCATGAATCATTTCAACTGCAGCAGCAGCAATATCTATTTTATTCGCAGGGGCTTGGCAAAACTCGCCTGCCGCATGAGCCAGTAAAGCACGTACCCTTTTTCCGCC
ASV547	0	0	0	0	0	0	0	0	0	0	0	0	21	0	0	0	0	0	0	0	0	0	0	0	0	0	0	0	0	0	0	0	0	0	0	0	0	0	0	0	0	0	0	0	0	unassigned	13,05947472	AAAGCTGGTTATAGTGATCCTCGTGTGCTTTGTGGAAGGCACCGGGCTTATCGGATAAAAGCTA
ASV548	0	0	0	0	0	0	0	0	0	0	0	0	0	0	0	0	0	0	0	0	0	0	0	0	0	21	0	0	0	0	0	0	0	0	0	0	0	0	0	0	0	0	0	0	0	unassigned	53,86262313	GGTATAATACTACAAGACGAGAAGACCCTTTGGAGCTTAAGGTACAAAACTCAACCACGTTAAGCAACTCAATAAAAAGCAAAAACCTTGTGGACCATGAGATTTTACCTTCGGTTGGGGCGACCACGGAAGAAAACTCATCCTCCGCGATAGAAAATCTAGAACAACAGTTCAAAACTTAAAACATTTGTTATAATGACCCACTAAGTGATCAACGAACCAAGTTA
ASV549	0	0	21	0	0	0	0	0	0	0	0	0	0	0	0	0	0	0	0	0	0	0	0	0	0	0	0	0	0	0	0	0	0	0	0	0	0	0	0	0	0	0	0	0	0	unassigned	10,29239038	TCTCGGGGCACGGCGCCGCAACCCCTAACACTCGCGCTCCCACGGAATCGATATGCACGCTAGGCAGCTCCG
ASV550	0	0	0	0	0	0	0	0	0	0	0	0	0	0	0	0	0	0	0	0	0	0	0	0	0	0	0	0	0	0	0	21	0	0	0	0	0	0	0	0	0	0	0	0	0	unassigned	8,009860052	GCAAGCCGCGCAGCTATTGCGGCATAAGATGGTTCCTCACGGCCCCTCTGATAATTCTCACTGGTTGCATTTTGAGCCCGAGTATTGGACGCGCCTTGACTTTGAGCTAGTTGATTAGCCCAACTGCCCATTCCCAACAACCCGCCTTCATAT
ASV551	0	0	0	0	0	0	0	0	0	0	0	0	0	0	0	0	0	0	0	0	0	0	0	0	0	0	0	0	0	0	0	0	0	0	21	0	0	0	0	0	0	0	0	0	0	unassigned	8,558122237	TTGAACACGACGGTCAGCAATTTCGTGCTGCAAAAGGCGTACGCGGAAGCGCAGGCGGTGCTCTCAGACCAAAACCAATTCCGCTTACCGGACAAGCAATGGCGAAAGTTCTGCAAGGCGTTGAATGCACC
ASV552	0	0	0	0	0	0	0	0	0	0	0	0	0	0	0	0	0	0	0	0	0	0	0	0	0	0	0	0	0	0	0	0	0	0	13	8	0	0	0	0	0	0	0	0	0	Actinopterygii;Cypriniformes;Cyprinidae;unclassified_Cyprinidae	61,1111605	GGTATAATTATACAAGACGAGAAGACCCTTTGGAGCTTAAGGTACAAAATTCAACCACGTTAAACGACTCTATAGAAAGCAAGAACTTAGTGGCGAATGAAGTTTTACCTTCGGTTGGGGCGACCGCGGAGTAAAAATTAACCTCCACGACATATAATTTAGAACGACACTTCGAAAACTAAAACATTTACTTTAATGACCCACTAAGTGATCAACGAACCAAGTTA
ASV553	0	0	0	0	0	0	0	0	0	0	0	0	0	0	0	0	0	0	0	0	0	0	0	0	0	0	0	0	0	0	0	0	21	0	0	0	0	0	0	0	0	0	0	0	0	unassigned	11,86245267	GTACAAGCGGGACACAATTCAATATTAAATTGCATCAGACACCTAGGATTTACACCTAGACGCATCAAATAAGTATGCTTTTAGAGCAATTCCATACGCAAACCCGTCGACAGCC
ASV554	0	0	0	0	0	0	0	0	0	0	0	0	0	0	0	0	0	0	0	0	0	0	0	0	0	0	0	0	0	0	0	0	0	0	0	0	0	0	0	0	0	0	0	0	21	unassigned	6,701771784	GGCACGCGACGAGAACGGCGCCGACCTGGGCACGAAGGCCATGGATCGTGGAAGGCTGCAGAAGTGTGTGGAGCTTCTGAGCGTCACCACAAAGGATTGCTTGGGTGCCTTCACGGTAGCAGAGTTGCAGGCGCTTTCAAAACACTTGG
ASV555	0	0	0	0	0	0	0	0	0	0	0	0	0	0	0	0	0	0	0	0	0	0	0	0	0	0	0	0	0	21	0	0	0	0	0	0	0	0	0	0	0	0	0	0	0	unassigned	7,499514476	TAGGCTTCAGCCTCGGCGATCTTGTTCTGGGTAAGAAGCATCGAGATCTTGCCAGCTTTGTAAATGCCGTTTGACGCAACTTGGTGAGCGACCTCACCAATCAACTGTGCAGACT
ASV556	0	0	0	0	0	0	0	0	0	0	0	0	0	0	0	0	0	0	0	0	0	20	0	0	0	0	0	0	0	0	0	0	0	0	0	0	0	0	0	0	0	0	0	0	0	unassigned	6,739800367	TCACTCTATGAACGCGTCCGTGTACTGCTTCAGGGTTGTCCGGGCCTTTACGCCCTTGTTTTATGTTGGAGGAGGGATTGCGATTTGGCACAGGACGGGCTGTTGCAAGGCTCTTGCAATATTGTATTGTATTGGTTACAGACCTTGCATGAGCAGGCAAA
ASV557	0	0	0	0	0	0	0	0	0	0	20	0	0	0	0	0	0	0	0	0	0	0	0	0	0	0	0	0	0	0	0	0	0	0	0	0	0	0	0	0	0	0	0	0	0	unassigned	8,822973433	AATAGTAGCCCTCGGCATACCCCTCGTTGTCCATCGCCAGCACGCGCCAGAGGAGCGTGTTGAACGCCGTCGGGGTGGTAAGAAGCATGCTGTGGCCGATGCCCTGGCG
ASV558	0	0	0	0	0	0	0	0	0	0	0	0	0	0	0	0	0	0	0	0	0	0	0	0	0	0	0	0	0	0	0	0	0	0	20	0	0	0	0	0	0	0	0	0	0	unassigned	14,31535264	AAAGCAGAGCATAGTGATCCGACCTTGTGCCTTAGATGCACGGGAAGCTCAACGGATAAAAGTTA
ASV559	0	0	0	0	0	0	0	0	0	0	0	0	0	0	0	0	0	0	0	0	0	0	0	0	0	0	0	0	0	0	0	0	0	0	0	0	0	0	0	20	0	0	0	0	0	unassigned	55,02446668	GAGATAACCATATAAGACGAGAAGACCCTATGGAGCTTTAAATACGGAACCAACTACAACCACATTTTTAGCCAACAGGCAAAAAATTAATAAGCGTAGTCGTGGTTTAGATTTTCGGTTGGGGCGACCGCGGAGTAAAAATTAACCTCCACGACATATAATTTAGAACGACACTTCGAAAACTAAAACATTTACTTTAATGACCCACTAAGTGGTCAACGAACCAAGTTA
ASV560	0	0	0	0	0	0	0	0	0	0	0	0	0	0	0	0	0	0	0	0	0	0	0	0	0	0	0	0	0	0	0	0	0	0	0	0	0	0	0	0	20	0	0	0	0	unassigned	7,707448258	ATTAACCGTAACGCCCGGAACCGTCACCGACAATCCAGCGCGGATCGCCGCCACGCGGGCCACGTTTGTCCCCTGAGTG
ASV561	5	0	0	0	1	0	0	0	0	0	0	0	0	0	0	0	0	0	0	0	0	1	0	0	0	0	3	2	0	0	0	0	0	0	2	0	0	0	0	5	0	0	0	0	0	Actinopterygii;Cypriniformes;Cyprinidae;Gobio;gobio;unclassified_gobio	79,61304915	GGTATAATAATACAAGACGAGAAGACCCTTTGGAGCTTAAGGTACAAAATTCAGCCACGTTAAACAACTCCACAAAAAGCAAAAACTTAGTGGAATATGAAGTTTTACCTTCGGTTGGGGCGACCGCGGAGTAAAAATTAACCTCCACGACATATAATTTAGAACGACACTTCGAAAACTAAAACATTTACTTTAATGACCCACTAAGTGATCAACGAACCAAGTTA
ASV562	0	0	0	0	0	0	0	0	0	0	0	0	19	0	0	0	0	0	0	0	0	0	0	0	0	0	0	0	0	0	0	0	0	0	0	0	0	0	0	0	0	0	0	0	0	unassigned	8,639043877	GGTGGGTTTGGAGGACGAGTACAGGATTGCCTTTCTGTACCAGGTGGGTAGCTCATCCGTAGGTTCTTGGTTGAAGTCTCC
ASV563	0	0	0	0	0	0	0	0	0	0	0	0	19	0	0	0	0	0	0	0	0	0	0	0	0	0	0	0	0	0	0	0	0	0	0	0	0	0	0	0	0	0	0	0	0	unassigned	6,232202548	GGCACGCGACGAGAACGGCGCCGACCTGGGCACGAAGGCCATGGATTGTGGAAGGCTGCAGAGGTGTGTGGAGCTTCTGAGCGTCACCACAAAGGATCGCGTGGGTGCCTTCACGGTAGCAGAGTTGCAGGCGCTTTCAAAACAATTGG
ASV564	0	0	0	0	0	0	0	0	0	0	0	0	19	0	0	0	0	0	0	0	0	0	0	0	0	0	0	0	0	0	0	0	0	0	0	0	0	0	0	0	0	0	0	0	0	unassigned	8,164423444	GCATGAGCAATCAGGGTGCTCTAGAGGCTGCCGGTAGTAATGGCAGAAGTCTTCACGCGGCGCCCAAGACAACTCTATCTTGCCAGAAGAATTCCCTCCGTGGATGCGCCCTTTGGGGGTACGATCGCGG
ASV565	0	0	0	0	0	0	0	0	0	0	0	0	0	0	0	0	0	0	19	0	0	0	0	0	0	0	0	0	0	0	0	0	0	0	0	0	0	0	0	0	0	0	0	0	0	unassigned	13,33797683	AGGCTGGCCTTCGATGTGGTGGCTATGAGAAACACCAATGAAGAAAGTGATATGGTACCGCATGAGGAACCTGTGATGATTTGAGCTGACACTA
ASV566	0	0	0	0	0	0	0	0	0	0	0	0	0	0	0	0	0	0	0	0	0	0	0	0	0	19	0	0	0	0	0	0	0	0	0	0	0	0	0	0	0	0	0	0	0	unassigned	6,53719592	CTGCCATGCGACAAGCGGGTAACGTTGGGCACTGGAGGCACCGTCCGAAAGAGTCGCCAACACCGTGGCACCCGGCTTCGGTCCGAGCAACGGTGGAAGGTGATCGAGCGGAGCCACGCGACTCCAGACGCGGTCGTTTTCCGCTGTCTTGTGCTCCAGCGTCATGACCATGCTGCTGCGTCCTTCCGGCGTCAGGACAGGATAGACTGTTTCAGGCACATCCTCCCACTTG
ASV567	0	0	0	0	0	0	0	0	0	0	0	0	0	0	0	0	0	0	0	0	0	0	0	0	0	0	0	0	0	0	0	0	0	0	0	0	0	0	0	0	0	0	0	19	0	unassigned	7,240835569	GGAGACAGATCGGGCAGTGACCTTTCTCGACGTTCAGGTCCGATAGGAGCTGAATGGTGTTCGCGGACTCGTTCCAGACGGAAATCGGACCCAAGCCGTCGTGGCTGCTTTGCCGGCTGCGGGAGGCGTTGGCTGCGTGGAAGGGGTGGCTTGTGTACTGACCTCCGCCCGCCGAGGAACTGGTTGTGTGGCCAATACGTAC
ASV568	0	0	0	0	0	0	0	0	0	0	0	0	0	0	0	0	0	0	0	0	0	0	0	0	0	0	0	0	0	0	0	0	0	0	19	0	0	0	0	0	0	0	0	0	0	unassigned	8,737141124	TGGGAAGATAGCCGCCGCCGCGGGCGCCATAGCCGGCCGATTTCCTTATGTTTTCACACTTTCAGTTGTTGTAGCTCAAGTTGCTGCAACGCCTTACTTACATTTTGTTGAAAATACAGCTACTAGGGAT
ASV569	0	0	0	0	0	0	0	0	0	0	0	0	0	0	0	0	0	0	0	0	0	0	0	0	0	0	0	0	0	0	0	0	0	0	0	0	0	19	0	0	0	0	0	0	0	unassigned	4,969130945	GCAGCACCACAGCAGCACGTGGAAGGCTGTGTTGTGCCGTGTAACAGACACATACTGCTACCTGCACAGAGCCGCGCAGACGCAGCAGTCGCTCCCAGCGGCAGTGCGGTCGGATCAGTTGTCGTCTTTTGCA
ASV570	0	0	0	0	0	0	0	0	0	0	0	0	0	0	0	0	0	0	0	0	0	0	0	0	0	0	0	0	0	0	0	0	0	0	0	0	0	19	0	0	0	0	0	0	0	unassigned	13,08994439	AACACGACATGCAGGAAATCACCGAAATATCTCCGCTCACTCTCGGGGAGAAACATTGCAAACCGGTGCGACACCAGTT
ASV571	0	0	0	0	0	0	0	0	0	0	0	0	0	0	0	0	0	0	0	0	0	0	0	0	0	0	0	0	0	0	0	0	19	0	0	0	0	0	0	0	0	0	0	0	0	unassigned	14,39524253	TAAGTTTGGGTGTAATCAAGATCATCGAACATAGGCTTTTCTCTTTGGCAGATACGGCAAATAAAAAATGATTAA
ASV572	0	0	0	0	0	0	0	0	0	0	0	0	0	0	0	0	0	0	0	0	0	0	0	0	0	0	0	0	0	19	0	0	0	0	0	0	0	0	0	0	0	0	0	0	0	unassigned	7,93991911	TGCTTGACTGTGAGACAGACAGGTCGAACAGGGACGAAAGTCGGGATTAGTGATCCGGCGGTGCCGAATGGAAGGGCCGTCGCTCAACGGATAAAAGCTA
ASV573	0	0	0	0	0	0	0	18	0	0	0	0	0	0	0	0	0	0	0	0	0	0	0	0	0	0	0	0	0	0	0	0	0	0	0	0	0	0	0	0	0	0	0	0	0	unassigned	8,113764582	CGTGATAGTGCGAGCGCCACGTAGAGAACACCCAGTCCTCGCGCTTCACGTCGCGGAAGATTTCGATTAGCTGCTCCTCGTTGCCGCCGCTGAGGTGGACCGGGCCGCGTATCTCGCCAAGTTCGTAGCGCCGCGCCACTTCAAACTCGAAGGCGATGAGAT
ASV574	0	0	0	0	0	0	0	0	18	0	0	0	0	0	0	0	0	0	0	0	0	0	0	0	0	0	0	0	0	0	0	0	0	0	0	0	0	0	0	0	0	0	0	0	0	unassigned	6,52623524	CGAGACAGGTTCGGGTGCCGCCGCAGAGGAAACAGGGAAGGCCCATCGCGCCCCGAAAAGGGCAGATGACCAGACCGGCCACACCGCTTTGTCTTTCCAACAGAGCGAGGGCGATGATCGAGCCGAACAGCACGCAGGCGGCCACCACCAGAGGCACCGTCAGGGTT
ASV575	0	0	0	0	0	0	0	0	0	0	0	0	0	0	0	0	0	0	0	0	0	0	0	0	0	0	0	18	0	0	0	0	0	0	0	0	0	0	0	0	0	0	0	0	0	unassigned	5,159803721	CGCGATCCTTTTTGCCTGTGACGTGGGCATGGCGCCCGTAGCCCTGTTCCTGGCGGTGGTGGTGCTGCACGGGTTGCATGGCGCGCCTGAGGCGCTGGTGCGTCTGTGGCCGATGTTTCCGATCATTGCACTTATGGCGGGTCTGGCCTCCTGGGCATTCGGATTGCCGAGGGTTCAGCTGAAGGCCTATGAAT
ASV576	0	0	0	0	0	0	0	0	0	0	0	0	0	0	0	0	0	0	0	0	0	0	0	0	0	0	0	0	0	0	0	0	0	0	0	0	0	0	0	0	0	0	0	18	0	unassigned	7,23634197	ATGATGTTGTCGATTGCAGCATCTGCGTTGTAGTTGATGTTTCCAGGAACGTTGAAGGTTGCACCGCCAACACCGATCTCTGCAGTAGTAGCAGCAACAGGAGCTGGGTGGCTCTCGGTCTTGCTGTTGGTTGCAGTGATTCGAGCAC
ASV577	0	0	0	0	0	0	0	0	0	0	0	0	0	0	0	0	0	0	0	0	0	0	0	0	0	0	0	0	0	0	0	18	0	0	0	0	0	0	0	0	0	0	0	0	0	unassigned	9,63181394	CAACGCAGGCTTTTTCTCGTACATGGATCACCTCTGGCAGTTGACCGAACTTCCCAAGCAGCCACCGAAGACA
ASV578	0	0	0	0	0	0	0	0	0	0	0	0	0	0	0	0	0	0	0	0	0	0	0	0	0	0	0	0	0	0	0	0	0	0	18	0	0	0	0	0	0	0	0	0	0	unassigned	4,970358096	AACGTTGTTGTTGGTACGGCAGCCAGGGTGGCAGTCGATGCCGCACGCGCTGCAACGGTAGCCCTGGTTGAACAGTCCGAGCATCGTAGTTCCGCACGCGTAGCACATCTTGGAGAATGGCGGGTAGCTGCGCAGCTCAAAGGTGTGCGTCACCACGGCACAGGGCGAGCGCACGCTACGCTCGCACTCGAGGTGCACGTTGAGCCCGCATACCTTGCACGTGCACCCGCGG
ASV579	0	0	0	0	0	0	0	0	0	0	0	0	0	0	0	0	0	0	0	0	0	0	0	0	0	0	0	0	0	0	0	0	18	0	0	0	0	0	0	0	0	0	0	0	0	unassigned	3,847680115	GCCCGCTTTCGCCCCGCTCGATGAAATGCTCGCAGGCGCGGCCGTAGGCGGCCAGCGCCGTCATCGGCTGGTTCAGCTCGTGCGCCAGCGCGGCCGCCATTTCGGCCGCCGCCGCCAG
ASV580	0	0	0	0	0	0	0	0	0	0	0	0	0	0	0	0	0	0	0	0	0	0	0	0	0	0	0	0	0	0	0	0	0	0	0	0	0	0	0	0	0	0	0	0	18	unassigned	5,573211723	CCTCCCTGACTTTATCCATCGCCTGATGGGTCCGGCGTTTCGGCCGGTAGGCGTAGGAATGGTCGTGGAAGTCAGCCTCCCAGATGGGTTGCAACACGATCGCCGCCGCACTCTGCACCACCCGATCTTTCA
ASV581	0	0	0	0	0	0	0	0	0	0	0	0	0	0	0	0	0	0	0	0	0	0	0	0	0	0	17	0	0	0	0	0	0	0	0	0	0	0	0	0	0	0	0	0	0	unassigned	11,73939878	CTAAAAACGAGGAAAGCCCATGTATATAACTCTAGACCGAGCACAGGCTGACCGAAGGTAGGAAACTGAGGGCAAACGTGAAGACCTATTTG
ASV582	0	0	0	0	0	0	0	0	0	0	0	0	0	0	0	0	0	0	0	0	0	0	0	0	0	0	0	17	0	0	0	0	0	0	0	0	0	0	0	0	0	0	0	0	0	unassigned	8,025520458	CGGCACCTGAGATCTGCCTTGGCCCCAGGAGGTTCTAGTACGGGTCTGTGTGGCTAGGAGTTCATCCGTATGTCAGGGCCTCGATGGCTCAGCAGGGGAAGACTCT
ASV583	0	0	0	0	0	0	0	0	0	0	0	0	0	0	0	0	0	0	0	0	0	0	0	0	0	0	0	0	0	0	0	0	0	0	0	0	0	0	0	0	0	0	0	0	0	unassigned	11,43290982	TGCAGACGGTTTGGGTATGACATCATTTCGTCCGTCCGATGATGCAATATATACTTTTTTTTCCCGCGTGTACGTTGAAGGACCATGTG
ASV584	0	0	0	0	0	0	0	0	0	0	0	0	0	0	0	0	0	0	0	0	0	0	0	0	0	0	0	0	0	0	0	0	0	0	0	0	0	0	0	0	0	0	0	0	0	unassigned	8,584810331	CTATGGAGGTTCAGGAATGGGGTTGTTTCAGCCAGTTATGGCAATAATGTTTTCGAGGACCTACAGGTTAAGTTCGTCAGCAAACTGGAAAAGGTACAATTATTTGTCATTCACTTCCGGTGAATTATCACACAACAGACTGGGTCCGTTTATGTCGGTTTGCAGGTTCCTG
ASV585	0	0	0	0	0	0	0	0	0	0	0	0	0	0	0	0	0	0	0	0	0	0	0	0	0	0	0	0	0	0	0	0	0	0	0	0	0	0	0	0	0	0	0	17	0	unassigned	6,640912469	ACGATCAGTTCATGCAGCCACCGGAACACCGGGTTCAGCGGCGGTTCATGCGCCTCGTCTGCCTG
ASV586	0	0	0	0	0	0	0	0	0	0	0	0	0	0	0	0	0	0	0	0	0	0	0	0	0	0	0	0	0	0	0	17	0	0	0	0	0	0	0	0	0	0	0	0	0	unassigned	5,290715669	TCGACTTTCCCGCACCCGAGGGTGCAACCAGCGCCACCACCTCGCCGCGCCCGACCGACAGCGTCGCCCCGCGCAGCACGAGCACTTCCGACGGCTTGCCCCGGTTGTAGCCCTTTTCGATCGCCGACAGGTCCAGCATCACTTCACTCATAGCGCAGCGCCTCGACCGGGTTCATCCGCGCCGCCCGCCGGGCAGGCAGCAGCGTCACCACGAACGACAG
ASV587	0	0	0	0	0	0	0	0	0	0	0	0	0	0	0	0	0	0	0	0	0	0	0	0	0	0	0	0	0	0	0	17	0	0	0	0	0	0	0	0	0	0	0	0	0	unassigned	4,026875787	GGGGCGGAGGACATCGAGGGTGGTTTCCAGCGCGTCCCGGATA
ASV588	0	0	0	0	0	0	0	0	0	0	0	0	0	0	0	0	0	0	0	0	0	0	0	0	0	0	0	0	0	0	0	0	0	0	0	0	0	0	0	0	0	17	0	0	0	unassigned	9,112303928	AGATGGATAGGGAGAAAAGGCAGCGAGCTAGAACGAGGGCGATAGCCAGAGCGAGATGGACAGAGCGCGCAAGCGCGCGGCCCGAGGAGTGACGCGGAGAACGCGGGCAAGAGAGAGAAAAGCTCACCCAGCGGCGGCACGTGAGGGAAGGCATCCACCTCAAAAAAACACGGGCATAGCGTCAGCGAGTGGC
ASV589	0	0	0	0	0	0	0	0	0	0	0	0	0	0	0	0	0	0	0	0	0	0	0	0	0	0	0	0	0	0	0	0	0	0	0	0	0	0	0	0	0	17	0	0	0	unassigned	10,0318131	AGATGGATAGGGAGAAAAGGCAGCGAGCTAGAACGGGGGCGATAGCCAGAGCGAGATGGACAGAGCGCGCAAGCGCGCGGCCCGAGGAGTGACGCGGAGAACACGGGCAAGAGAGAAAAGCTCACCTAGCGGCGGCACGTGAAGGAAGGCATCCACCTCAAAAAAAATCACGGGTATAGATTCAGCGAGTGGC
ASV590	0	0	0	0	0	0	0	0	0	0	0	0	0	0	0	0	0	0	0	0	0	0	0	0	0	0	0	0	0	0	0	0	0	0	8	9	0	0	0	0	0	0	0	0	0	Actinopterygii;Cypriniformes;Cyprinidae;unclassified_Cyprinidae	60,75213739	GGTATAATTATACAAGACGAGAAGACCCTTTGGAGCTTAAGGTACAAAATTTAACCACGTTAAACGACTCTGTAGAAAGCAAGAACTTAGTGGCGAATGAAGTTTTACCTTCGGTTGGGGCGACCGCGGAGTAAAAATTAACCTCCACGACATATAATTTAGAACGACACTTCGAAAACTAAAACATTTACTTTAATGACCCACTAAGTGATCAACGAACCAAGTTA
ASV591	0	0	0	0	0	0	0	0	0	0	0	0	0	0	0	0	0	0	0	0	0	0	0	0	0	0	0	0	0	0	0	0	17	0	0	0	0	0	0	0	0	0	0	0	0	unassigned	11,99144898	TAAGGTTGGCTGTAATCCAGATCATCGAACATAGGCTTTTCTCTTTGGCAGATACGGCAAATAAAAATAATTAA
ASV592	0	0	0	0	0	0	0	0	0	0	0	0	0	0	0	0	0	0	0	0	0	0	0	0	0	0	0	0	0	0	0	0	0	0	0	0	0	0	0	0	0	0	0	0	17	unassigned	7,147997998	CACTCGAAACTAGCCATTGTATTAGGTGCTGCATACCCCACATACGACAGCTGGTGAGCACGTTGGGTCACAAGTGCTTGATATTTCATCAACTGTGACTAATTGTGAACAAAACTTTCTGGCATGTGCAGGAGCTGAAATTTATATTTATCCCCACGATCGTGTTTGTGGCCTTGCATTGTTCCCCCTTTGACCAGCCACCGCCCCCCACGTCGCCTGAAAGTGCAGCCCCCTCCC
ASV593	0	0	0	0	0	0	0	0	0	0	0	0	0	0	0	0	0	0	0	0	0	0	0	0	0	0	0	0	0	17	0	0	0	0	0	0	0	0	0	0	0	0	0	0	0	unassigned	7,570899315	CGTGGGGATTTTCACGATGTGAGCGCAGCGCGCCTGCATCTCCGGCGACAGGTCCCTCGCCTCCCCGCCCAGAACATAGGCGGCGCGGATTGGGTGGCGGAAGGCCGGCAGGTCGACGGCGGCATCCGTCAGTTCGATGCCAACCAGCACGCAAC
ASV594	0	0	0	0	0	0	0	0	0	0	0	0	16	0	0	0	0	0	0	0	0	0	0	0	0	0	0	0	0	0	0	0	0	0	0	0	0	0	0	0	0	0	0	0	0	unassigned	10,05631433	TAGAAACCATACTCACAGGTGTCGCAATAGCTCTTCTTACCGCAGAAGGGGCCCTTGAAGGGTTTTAAGTTCGTGACCACAACCCCACGAACGCCGTTCTGCCGTTTGCAAGCGGCAAAACCCTAACCCAAGCGGTAGGGTTCAGGCAGTCGACGGTTGGG
ASV595	0	0	0	0	0	0	0	0	0	0	0	0	16	0	0	0	0	0	0	0	0	0	0	0	0	0	0	0	0	0	0	0	0	0	0	0	0	0	0	0	0	0	0	0	0	unassigned	3,979625243	GGACTGACAGCCAGCGCGGCGGACAAGGCCGCGATGGGAAGGAGCCGGTGAGTTTTCATGGTTGGATACCCTTGTCCTTGGCCAGTCGATGCCGTTCGGCCCGGTTTCTGGAAGCTGTTTCAGGTGTTCGTGGCCCTTGATGCGCTTGCACAGTCATTCTTGCTACTTGCGCGTTCCGGTCATGGACTGTCCCCAAGCGCCTCAAAGGCTTCCTTGGTCGTGTACTCG
ASV596	0	0	0	0	0	0	0	0	0	0	0	0	0	0	16	0	0	0	0	0	0	0	0	0	0	0	0	0	0	0	0	0	0	0	0	0	0	0	0	0	0	0	0	0	0	unassigned	5,224413006	GCAGAAAACTGAGGCGCGCCACCAGCCGTGCAGCCTGCAAGGGCGGCTCGCTTGCTCCCTCGTCGAGCGCCACATCCGTCAGTGTGACCTGG
ASV597	0	0	0	0	0	0	0	0	0	0	0	0	0	0	0	0	0	0	0	0	0	0	0	0	0	16	0	0	0	0	0	0	0	0	0	0	0	0	0	0	0	0	0	0	0	unassigned	5,231159451	GACGACGAGCGGCGTGAGCGTCGGCACCATGTAGAGGAGGTAGGCAGCGCGAAACGCCGACAGTGTCGATACGCCGCCGGCGGCGAGCCCCAGCATGATGGCGATGCTGGTGGTTTGGTGGTTGTGGTCG
ASV598	0	0	16	0	0	0	0	0	0	0	0	0	0	0	0	0	0	0	0	0	0	0	0	0	0	0	0	0	0	0	0	0	0	0	0	0	0	0	0	0	0	0	0	0	0	unassigned	4,85652331	GGTTCCACCTTGTTGGCAAGAGCAGCACTCAAATAGCCGATCGAAGCTGGCCAGCGTGTTGTCGCCGTAGCAGCCATTCAGGTCGAGGGACACCTCCTGAGGCGTTTCG
ASV599	0	0	0	0	0	0	0	0	0	0	0	0	0	0	0	0	0	0	0	0	0	0	0	0	0	0	0	16	0	0	0	0	0	0	0	0	0	0	0	0	0	0	0	0	0	unassigned	8,558015637	TGCCATGGTTGACCCGGTGATTGCTCCTCATCTCTTCTCCATGTCAGACTCTGGATGCAGAGTGAACGACACACGACCTCTCTACATATCTCACTTTGCCCATCAACCCTTTCCCGTTCCAGATGAACAAGTCTACGCACCCACTA
ASV600	0	0	0	0	0	0	0	0	0	0	0	0	0	0	0	0	0	0	0	0	0	0	0	0	16	0	0	0	0	0	0	0	0	0	0	0	0	0	0	0	0	0	0	0	0	unassigned	5,366496557	ATGCGTCTCCGTTCGATTCGGCCCTCCTGGCCCTCCAGCCAAGTCCGCAGCGTGCCGCGTTCGGTACTACTACCCAGCCGCCGCTGTCCTTCGCGC
ASV601	0	0	0	0	0	0	0	0	0	0	0	0	0	0	0	0	0	0	0	0	0	0	0	0	0	0	0	0	0	0	0	16	0	0	0	0	0	0	0	0	0	0	0	0	0	unassigned	9,505285614	ATGCGCTGGATTCTTTTCGTACCTCGATCACCTCTGGCAGCTCACCGAGCAGCCCGCGATGCCTCCTAAGCGT
ASV602	0	0	0	0	0	0	0	0	0	0	0	0	0	0	0	16	0	0	0	0	0	0	0	0	0	0	0	0	0	0	0	0	0	0	0	0	0	0	0	0	0	0	0	0	0	Amphibia;Caudata;Salamandridae;Ichthyosaura;alpestris;unclassified_alpestris	67,71019518	GAGATAGCCATATAAGACGAGAAGACCCTATGGAGCTTTAAATACAGAACCAACTACAACCACATTTTTAGCCAACAGGCAAAAAATTAATAAGTGTAGTCGTGGTTTAGATTTTCGGTTGGGGCGACCGCGGAGTAAAAATTAACCTCCACGACATATAATTTGGAACGACACTTCGAAAACTAAAACATTTACTTTAATGACCCACTAAGTGATCAACGAACCAAGTTA
ASV603	0	0	0	0	0	0	0	0	0	0	0	0	0	0	0	0	0	0	0	0	0	0	0	0	0	0	0	0	0	0	0	0	0	0	0	0	0	0	0	0	0	0	0	0	16	unassigned	11,07753333	TTCAAAACATAACCATTTTGGGCCAGAAGAGATGTATTGCAAAAATGCCATTTTTGCAGCTTTACATGCATTTTAAACCCTTTGTCGCGCCGAAAGTGCCGAATATTTTTTGCTCACAAAAAGATCCTCTTGACCGACCCCCACCCCACCCCA
ASV604	0	0	0	0	0	0	0	0	0	0	0	0	0	0	0	0	0	0	0	0	0	0	0	0	0	0	0	0	0	0	0	0	0	0	0	16	0	0	0	0	0	0	0	0	0	unassigned	8,041217005	GGATCAACGAACGCCCTTCAAGCCGATGCTCCGCGCCCGGCAATCCCAATGCCTGAAGAAACGTCGGCAACGCATCGATGGTTTCTGTCAGTCGATCATCGACGGTTCCCCGGGTGACATCCGCCGCCG
ASV605	0	0	0	0	0	0	0	0	0	0	15	0	0	0	0	0	0	0	0	0	0	0	0	0	0	0	0	0	0	0	0	0	0	0	0	0	0	0	0	0	0	0	0	0	0	unassigned	8,283267107	AATAATAGCCCTCGGCATACCCCTCGCCGTCAATTGCCAGCACCCGCCAGAGGAGAGTGTTGAACGCCGTCGGAGTGGTAAGAAGCGCGCTGTTGCCGATGCCCTGCCG
ASV606	0	0	0	0	0	0	0	0	0	0	0	0	15	0	0	0	0	0	0	0	0	0	0	0	0	0	0	0	0	0	0	0	0	0	0	0	0	0	0	0	0	0	0	0	0	unassigned	12,60863854	TTTGACGCTATATCCATGGATCTGGAAAATCGACAAGACAAGCACTCGCACCCCTATATGACCG
ASV607	0	0	0	0	0	0	0	0	0	0	0	0	15	0	0	0	0	0	0	0	0	0	0	0	0	0	0	0	0	0	0	0	0	0	0	0	0	0	0	0	0	0	0	0	0	unassigned	6,195462409	GTCAAGGCAGTGTGCCGCCCACGGTGGAAACCGAAGCCATGGGTGTCCACAATGCGTGTGTCGTGCCCAGAAGAAGAAAAGCAGCGGCTGGGGCGAGCGTGGTCAGGGCTTTTGGGTGTGCGAGCGTGGGTGTGCCCCACCGCTTCCACTTGGCTGGCTCGCCTTTGGCCCCGTCGTTGCTGCTGGTGCTCTTTTGAT
ASV608	0	0	0	0	0	0	0	0	0	0	0	0	0	0	0	0	15	0	0	0	0	0	0	0	0	0	0	0	0	0	0	0	0	0	0	0	0	0	0	0	0	0	0	0	0	unassigned	56,68742376	GGTATAAGAATACAAGACGAGAAGACCCTTTGGAGCTTAAGGTGCAGGCCCAACTACGTTAAGCAACTTATTAAATAAGTCTTGAACATAGTAGAATGTGGAACCTTACCTTCGGTTGGGGCGACCGCGGAGTAAAAATTAACCTCCACGACATATAATTTAGAACGACACTTCGAAAACTAAAACATTTACTTTAATGACCCACTAAGTGATCAACGAACCAAGTTA
ASV609	0	0	0	0	0	0	0	0	0	0	0	0	0	0	0	0	0	0	0	0	0	0	0	0	0	15	0	0	0	0	0	0	0	0	0	0	0	0	0	0	0	0	0	0	0	unassigned	6,331571734	CATCCAGGCGCTGCAGGCTGCCCAGCTGGCCGGGTCTTCCAGCGCCGGACTGTTCGGCTCTTCCCGGGTCTGAGTTCCGAGGGCTGAGGCCACTGACCACCCGATGACCGACTCCGCCCCCCCATTC
ASV610	0	0	0	0	0	0	0	0	0	0	0	0	0	0	0	0	0	0	0	0	0	0	0	0	0	0	0	0	0	0	0	15	0	0	0	0	0	0	0	0	0	0	0	0	0	unassigned	13,88999483	ATTTCATGGCCCGATCCTTATCGTAAAAGAAGCAACATGTTGTTTACTCTAGTAAATTTACCAAGGTAAACGACACGTGTCAAGAGAAAAAGAAATTTTTTTCAGAGGCCCCAGGTCGGCATA
ASV611	0	0	0	0	0	0	0	0	0	0	0	0	0	0	0	0	0	0	0	0	0	0	0	0	0	0	0	0	0	0	0	0	0	0	0	0	0	0	0	0	0	0	15	0	0	unassigned	8,136525873	TGTTGATGCACTGGCCAAACTAGAGCAGCGCCAAGTGGTCAAAAGCGGTGCCATTGCCCGTGAGCAAGCTCATGCCGGGCGTGTGTTACTGCTCATAATCGGTGGCTGTGGGTTGTTCAGTGCCATCGTGCTGG
ASV612	0	0	0	0	0	0	0	0	0	0	0	0	0	0	0	0	0	0	0	0	0	0	0	0	0	0	0	0	0	0	0	0	0	0	0	0	0	0	0	0	0	0	15	0	0	unassigned	11,33042212	CTTTAAGGGTTAGTGGCCTTGGGGCTCGGTGAAGACTTATTAAACACTTTTGGTGCTGCAGTTGAAGTATCTGTTAGTTTTGAAGAAGTTGGGGAAGGAGTGCTGA
ASV613	0	0	0	0	0	0	0	0	0	0	0	0	0	0	0	0	0	0	0	0	0	0	0	0	0	0	0	0	0	0	0	0	0	0	0	0	0	0	0	0	0	0	15	0	0	unassigned	4,884831354	GGTGGCCGCCGGGCCGGTTAGCCCCGCGCACGCTTTCTTCGACAGCTCAAATAGCAGCTTTTTTGCTTGTGGCCCCGGCATTC
ASV614	0	0	0	0	0	0	0	0	0	0	0	0	0	0	0	0	0	0	0	0	0	0	0	0	0	0	0	0	0	15	0	0	0	0	0	0	0	0	0	0	0	0	0	0	0	unassigned	9,216916156	TCACGCTATCTCGCAACGCTAAATATTGAGGTCGAAAAAAGTGACTTAGAAATTCATGAAATTCAAACCATTGATACAGAGGCGCTCGTCAGAGACAAGGCCTCTCGTGCATTTAATGCATTGGGTCGCCCATTATTTGTTGAACATACGGGTCTCTATCTGGACATGCTTAATGGATTCCCCGGTGGTTTGACGGATGTTTTTTGGACAA
ASV615	0	0	0	0	0	0	0	0	0	0	0	0	14	0	0	0	0	0	0	0	0	0	0	0	0	0	0	0	0	0	0	0	0	0	0	0	0	0	0	0	0	0	0	0	0	unassigned	8,950243383	CTCTCATGGGGACCAATCAACTCAATGTCTGTTGTTCAGGAAATCGGCGCACAGCGCGGATTGCTCTCACGTGAAAAACTTGAAGAGTATCTCGCTGCAGCT
ASV616	0	0	0	0	0	0	0	0	0	0	0	0	14	0	0	0	0	0	0	0	0	0	0	0	0	0	0	0	0	0	0	0	0	0	0	0	0	0	0	0	0	0	0	0	0	unassigned	7,949191089	GCACTTTCGATTCTGGGGATGTTTGTATTGCGTTGCCTGCACCCACCGGCAGCAGCTGTGGCTTTGATAGTAGTGTTAGGCCATATTGGCAACTACCGTTATGCCTTTTTCCCGGTAATGATCGATTCAATCTTATTGATACTGGCTGGGGCGGCTTACAGCAATCTCACTGGTAAACCTTACCCCAATAAGCCCCCTAAGTAA
ASV617	0	0	0	0	0	0	0	0	0	0	0	0	0	0	0	0	0	0	0	14	0	0	0	0	0	0	0	0	0	0	0	0	0	0	0	0	0	0	0	0	0	0	0	0	0	unassigned	6,403802534	CACACCGCACAACTCCACCTGGTTGTTCACAGGCCGGACCGGGGGTTCGGTCGCTTCGGTCTGGTACGAGAAATCCAACGGCAGTTCCAGCAGCTGGAAGTAATCCCCGGCCAGTACCACACATTCGGAAAATTCATCCAGAATACGGTGCAGTTCCCGCAAGGGCCCTGTCAGCTGGGTAAAGCACAGGTAGGCGGTGAGTACGGTACCGATGGTGATGACC
ASV618	0	0	0	0	0	0	0	0	0	0	0	0	0	0	0	0	0	0	0	0	0	0	0	0	0	0	0	14	0	0	0	0	0	0	0	0	0	0	0	0	0	0	0	0	0	unassigned	9,28807684	GGCGAGACCATCGTTTGAGCCCGTGGAGTCAGATCTAAAAGATCAAAGATCCTAGGGTTTTGGTACTGCACACCTGCTGACAAAGCGAGCCTCGTTCCAGCCAGGCACATCATCCGCGCAGAAGCAACTAAGCCCATCGCTTGAGCCTGTGACATTAGAGACGAATTTCTCAAG
ASV619	0	0	0	0	0	0	0	0	0	0	0	0	0	0	0	0	0	0	0	0	0	0	0	0	0	0	0	0	14	0	0	0	0	0	0	0	0	0	0	0	0	0	0	0	0	unassigned	10,69758781	ACCGCTAAACACAAAGATAGCGACAGAGCAACCAAAAGCGTCTGCGGTAACACCCTAATTCACCCTGGAAAGGACCGTGCCAGCCTCGGATATTGCCTGCAACG
ASV620	0	0	0	0	0	0	0	0	0	0	0	0	0	0	0	0	0	0	0	0	0	0	0	0	0	0	0	0	0	0	0	14	0	0	0	0	0	0	0	0	0	0	0	0	0	unassigned	7,223835466	TCCCAGTAGCGTTCCAGGTTGGGGACATGGTTAAAGGCTTTACGTAGCGAAAGCGCCGCGATGGAGTTGGAAACTGTGTTCAG
ASV621	0	0	0	0	0	0	0	0	0	0	0	0	0	0	0	0	0	0	0	0	0	0	0	0	0	0	0	0	0	0	0	0	0	14	0	0	0	0	0	0	0	0	0	0	0	unassigned	8,674580049	GGATCAACGAACGACCCTCAAGTCGATGCTCCGCCGCCGGCAATCCCAGCGCTTGAAGAAACGTCGGCAACGCATCAATGGTTTCCGCCAGCCGATCATCCACCGTGCCGCGCGTGGAATCCGCCGCCG
ASV622	0	0	0	0	0	0	0	0	0	0	0	0	0	0	0	0	0	0	0	0	0	0	0	0	0	0	0	0	0	0	0	0	0	0	0	0	0	0	0	0	0	0	14	0	0	unassigned	11,59589235	CTGTAGTGCAAAGCAACCCTGGGGTTATCCTGGCCGGCCGAGGGTCCTCTTACACCCCTCAGCAAACCTAATTGTTTAACA
ASV623	0	0	0	0	0	0	0	0	0	0	0	0	0	0	0	0	0	0	0	0	0	0	0	0	0	0	0	0	0	0	0	0	0	0	0	0	0	0	0	0	0	0	14	0	0	unassigned	9,025831734	CGACTATCCGGATAGGAACAGGACTGTTTCGGCGCTCTCTATCCAGAACGAATATCGGCAACTGGGCGCAGTCGTTACCGACCTGATTGACATTTCCGCTCCTCCGATTGGTGTTATCTACACGCAGGATCAGGA
ASV624	0	0	0	0	0	0	0	0	0	0	0	0	0	0	0	0	0	0	0	0	0	0	0	0	0	0	0	0	0	0	0	0	0	0	0	14	0	0	0	0	0	0	0	0	0	unassigned	9,030274786	TCAAAGAACCAGCGTAGCAAGCGCCTGGTTCCGATTCATTCCGACCTCGTGAAACTGGGCTTCCTGGATTACGTCGCCAAGCTCAGAGAAAAAGGCGAGGCGCTTCTGTTCCCGGAATGGGCCGCCCGGCCCGATAAGGTCAACGACTGGTTCAACGGCACCTACCTCGTGT
ASV625	0	0	0	0	0	0	0	0	0	0	0	0	0	0	0	0	0	0	0	0	0	0	0	0	0	0	0	0	0	14	0	0	0	0	0	0	0	0	0	0	0	0	0	0	0	unassigned	12,02028986	CAGTTGAAGAATACTACTCAGAAAAGGTAAAATTTAAACAGCAACGCGGATGGGAGTATTAGTAGTTACAGCAGTAAATAATAAGGTGCATCCAGCCAGAGCAAAACAAAAAAATTGAGATGGAGACAAATACAAATACAAAACACGTGTACATATACACAGATATAAATTTAGGAAACATTATTCTCCCA
ASV626	0	0	0	0	0	0	0	0	8	0	0	0	0	0	0	0	0	0	0	0	0	1	0	0	0	4	0	0	0	0	0	0	0	0	0	0	0	0	0	0	0	0	0	0	0	unassigned	5,395526906	ACCAAGGGTGGGGGTGTTCACCCATTAAAAGGGATCGTGAGCTGGGTTCAAAACGTTGCGAAACAGTTTGTTCATTATCTGTCAGAAGTGTCTGGTGTTTGTGAGGAAGGAGCATTTAGTACGAAAGGAACAGTGCTTCGGGGCCTCTGGTCTATCTGTTGTCTGATAAGGCAGGCAGAGCAGCTACGC
ASV627	0	0	0	0	0	0	0	13	0	0	0	0	0	0	0	0	0	0	0	0	0	0	0	0	0	0	0	0	0	0	0	0	0	0	0	0	0	0	0	0	0	0	0	0	0	unassigned	10,25612704	CTTTCGGCCAAGCTGAGCACTTCATAAGTCCAACCGACGCGTTTAAAACGCTTGGGCGACCCCCGCAAAAGCAACCACAACAACAACGTACCCGTGACAAAAGTGATCATCATGCGGCCGTGCGCCCAACCAATCAGGTTCATCTGACTCACCAG
ASV628	0	0	0	0	0	0	0	0	0	0	13	0	0	0	0	0	0	0	0	0	0	0	0	0	0	0	0	0	0	0	0	0	0	0	0	0	0	0	0	0	0	0	0	0	0	unassigned	7,626338363	GGAGTTATTTATTTGTGGCTGAGTGTGAGGGGGGGATGAGAGTCGTGGATGTCGCAAACGTTACAGAACTAACCGAAGTTGGCGCGTATGGTTTGGGTG
ASV629	0	0	0	0	0	0	0	0	0	0	13	0	0	0	0	0	0	0	0	0	0	0	0	0	0	0	0	0	0	0	0	0	0	0	0	0	0	0	0	0	0	0	0	0	0	unassigned	5,48445474	GGTTCTTGTAATGCTGCATATCCAGGTTTACATCTTGCGTGATGCGCGCCAGCCCGCTTCCGGTTGCAGAGCCTACCAGCGCATCCAGCTTCGCTGGATGCGCTTCACCGATCTTGAGCCGGTGA
ASV630	0	0	0	0	0	0	0	0	0	0	0	0	0	0	0	0	0	0	13	0	0	0	0	0	0	0	0	0	0	0	0	0	0	0	0	0	0	0	0	0	0	0	0	0	0	unassigned	7,313205192	GCAGGGCATGTGGGACGTGGCAAAACAGCGCTTTGCGGTCATGTTTCACTGGCAACCTAGGCTCAACGCCTGCTGGGGCGAGGCGACTCTGTCCCAGGAACAGGTTGGGGATTTTTAAAAACTGTAAAGAGAGCACTCTCAAAAGGGATCGGGGTTCGAACGTGTAGAGGCAGGCGATCCACCCTGCACCCGATGCCCTAGA
ASV631	0	0	0	0	0	0	0	0	0	0	0	0	0	0	0	0	0	0	0	0	0	0	0	13	0	0	0	0	0	0	0	0	0	0	0	0	0	0	0	0	0	0	0	0	0	unassigned	15,37852036	GCCTCCAGATGTAACTTAAATTACTGCAATGAATACTTTTATACAAAAATGAAGCAACTTCAAAAAGTTGACATGTAAGTGAAATGCAATTTATACCACAACCAGGCTTCTTTTTTTTAAGA
ASV632	0	0	0	0	0	0	0	0	0	0	0	0	0	0	0	0	0	0	0	0	0	0	0	0	0	3	0	0	0	0	0	0	0	0	0	0	0	0	0	0	0	3	0	0	0	unassigned	14,10507585	CCTCGTATAAGTCGATTGCCACATGAAAAGCTAGAGGCCGTGGCCGATCGTATCCGCG
ASV633	0	0	0	0	0	0	0	0	0	0	0	0	0	0	0	0	0	0	0	0	0	0	0	0	0	0	0	0	0	0	0	0	0	0	0	0	0	0	0	0	0	0	0	0	0	unassigned	7,878853753	GATGGTGGAGATGTTGGCAAAGCTGGCGTGCGGCGAAAGCCCTTGACGTTTTGTCCATGCAAGGAAGATGCCGAGGACACGGGGGAGGTAAGGGGCATCAGGGCTAGATCATCGACACCGCAGTTGGTTTATCCCCTATGTGGAC
ASV634	0	0	13	0	0	0	0	0	0	0	0	0	0	0	0	0	0	0	0	0	0	0	0	0	0	0	0	0	0	0	0	0	0	0	0	0	0	0	0	0	0	0	0	0	0	unassigned	7,792862492	GCAAGCCCCCGTGCCAGTGGCGTCTCGCCTTGGGGGCCGATGGGCGCAGTGGATGGCGGGATGTGCTCATAAGATTCCCCACATACGCCATGCTCGAAACCGAATTCTCGTGAAAGGGACATCCGTATAATGGGTGGGGCGGCGCCGTAAGTACGGGGGTATGTCCAAGTTTAAGCAGCAGGGGAGGCCGAGGCCCCTTGTCCAACTGCTC
ASV635	0	0	0	0	0	0	0	0	0	0	0	0	0	0	0	0	0	0	0	0	0	0	0	0	0	0	0	0	0	0	0	0	0	0	0	0	0	0	0	0	0	0	0	0	0	unassigned	5,103228485	ATCTTCTCCTTGGCGGACGTCGAGAAGGCGTGCGCGGTCACCTGGAAGGACGCCGCGGCCTCCCCGGTGCCGAGCACCTTCACGAGGTGGCCGGAGCGCACCGCGCCCTTGTCGACGAGGAGCTCGACCGTGATCTCGCCC
ASV636	0	0	0	0	0	0	0	0	0	0	0	0	0	0	0	0	0	0	0	0	0	0	0	0	0	0	0	0	0	0	0	0	0	0	0	0	0	0	0	0	0	0	0	13	0	unassigned	8,724568698	CTCCTAAGTCATGCATCTGCAGGCGCAGCGGATCCTCCCTCAGTTTTTTTCGGCTTGGGCCTCGTCGGCAAACTCACCAGCCCCGATCTGTGTGCACACCCGCATCACCACGTCCGGGCCGAAGTCACCCACG
ASV637	0	0	0	0	0	0	0	0	0	0	0	0	0	0	0	0	0	0	0	0	0	0	0	0	0	0	0	0	0	0	0	0	0	0	0	0	0	0	0	0	0	0	0	13	0	unassigned	9,807241463	GAAGTGCAGCAGAACGGCAGACCCCAGAGCCAGAGCCCAGAGGAGAGAAAAAATGCAGGCGGCCCCAGTCAGTAACCGGCAGCCCTGCACTGGAAAGCTGCAGCCACCAG
ASV638	0	0	0	0	0	0	0	0	0	0	0	0	0	0	0	0	0	0	0	0	0	0	0	0	0	0	0	0	0	0	0	0	0	0	13	0	0	0	0	0	0	0	0	0	0	unassigned	2,928038918	CGTCGATCTTGCAGTCGAGCGTCAGGTAGAAATGCGGGATGGTCTGCTTGGCTTCGGTGAGGCGCGCCGCCACCACCTTGCGCATGCCGTCATTCGGCACCAGCTCGTAGCTG
ASV639	0	0	0	0	0	0	0	0	0	0	0	0	0	0	0	0	0	0	0	0	0	12	0	0	0	0	0	0	0	0	0	0	0	0	0	0	0	0	0	0	0	0	0	0	0	unassigned	16,72054638	ACCGTGACCAACGAAGCCAAGAAAATTCATTGGTCCCATTTGTCCGGTGATTTAAGCATGGACGCCAAAGGCCTCCATATTGAAAACGCACAATTTAATATTGCCGATCAA
ASV640	0	0	0	0	0	0	0	0	0	0	12	0	0	0	0	0	0	0	0	0	0	0	0	0	0	0	0	0	0	0	0	0	0	0	0	0	0	0	0	0	0	0	0	0	0	unassigned	6,46035671	GTTGAACCCGCTCGTGGAGAAAGGCTGGATGGGGTGGCCGAACGCGGCGCCAGGGTGATGCCCTTTAGCCTGGAGAAAACCACCCATGTGTTCACGAAAACGAAATGCTGGCCGCGCCGGTCCTCGCGTTTGGCGGACTGTCTGCCGCCTGGCCGCTCGCCAGGCGCATTGTTTCGGCGGGAGCTTTCCTGGCCAGTT
ASV641	0	0	0	0	0	0	0	0	0	0	0	0	12	0	0	0	0	0	0	0	0	0	0	0	0	0	0	0	0	0	0	0	0	0	0	0	0	0	0	0	0	0	0	0	0	unassigned	8,216164168	GGGCCACACGCGCAAGCACAGCGCCAAGTCTGCCCGGGCTACAAGCTTGTCGTTAGCAGTGTTCTACACGATGCCTTTATATGCCGGGGCGGCCCTGGGAAACACGGCTTCAGATTTGGCCTGACGGCACCCA
ASV642	0	0	0	0	0	12	0	0	0	0	0	0	0	0	0	0	0	0	0	0	0	0	0	0	0	0	0	0	0	0	0	0	0	0	0	0	0	0	0	0	0	0	0	0	0	unassigned	6,846745335	CTTGCCGAGCATGAAATCGCGATTGCCGTGCATCAGGAATAGGGGCGTGCCGCTGTCGCTGAGGGTGCGCAGAGCATCGCAGATCGAGGCCTGGAACGGCGACATGGCATCGTCGCCGATCCAGACTTCGAAGAAATC
ASV643	0	0	0	0	0	0	0	0	0	0	0	0	0	0	0	0	0	0	0	0	0	0	0	0	0	0	0	12	0	0	0	0	0	0	0	0	0	0	0	0	0	0	0	0	0	unassigned	7,871236706	GTTCAATAGGTGCAGCTGCAGCCAAAGGAGGTGCCAAGTCTTGACTTGTTCCCTACCGATTGCAAAATGGTTCTTACCCTCTCTCTCTCTCATGTCATTCACATGCCTGCATCTTTTTAATCCAGATGCCACTGTGTAGAGCATCTGGCTGAGTTGTAT
ASV644	0	0	0	0	0	0	0	0	0	0	0	0	0	0	0	0	0	0	0	0	0	0	0	0	9	0	0	0	0	0	0	0	0	0	0	3	0	0	0	0	0	0	0	0	0	unassigned	8,903619987	CACCCATGTATCGCCGATGGATCCCAGAGAATTAAGCAATGCTCCCGGGAAGCATGCGAGTGATGCTCTGCGCAATGGCGCGCTATCGTTTCGTTTGTTACAGAGTGATTGGAATATTGGAATCAGTGTCAATCAACTGGA
ASV645	0	0	0	0	0	0	0	0	0	0	0	0	0	0	0	0	0	0	0	0	0	0	0	0	0	0	0	0	0	0	0	0	0	0	0	0	0	0	0	0	0	0	0	0	0	unassigned	8,518714732	CAAGGCACTTGACTGAGTATGCGTGGGTTCCTGATTGGCTATTATTTAGGCTTATTTAATACTTGAGCCCCCCCTCGAAAGTTCCGTGTTCCGTCCTTTGCATTCGCCACAGCTTTTCCGTTTCATGTCTTTTTCATGAAACCGTACCACTCACCACGA
ASV646	0	0	0	0	0	0	0	0	0	0	0	0	0	0	0	0	0	0	0	0	0	0	0	0	0	0	0	0	0	0	0	0	0	0	0	0	0	0	0	0	0	0	0	0	0	Actinopterygii;Cypriniformes;Cyprinidae;Carassius;unclassified_Carassius	86,03647069	GGTATAATAATACAAGACGAGAAGACCCTTTGGAGCTTAAGGTACAAAACTCAACCACGTTAAGCAACTCAATAAAAAGTGAAAACTTTGTGGAACATGAGATTTTACCTTCGGTTGGGGCGACCACGGAGGAAAAAAGAGCCTCCACGACATATAATTTAGAACGACACTTCGAAAACTAAAACATTTACTTTAATGACCCACTAAGTGATCAACGAACCAAGTTA
ASV647	0	0	0	0	0	0	0	0	0	0	0	0	0	0	0	0	0	0	0	0	0	0	0	0	0	0	0	0	0	0	0	0	0	0	0	0	0	0	0	0	0	12	0	0	0	unassigned	6,310895929	TCAGATTGTACGATTTCAGCCGGCTTGGGTCCGGATTGACTTCGTACTGTTTGATCAACCCCCCGAAACTCACCACATCCGCCACCCCTGGAACCATCTTGAGTTGGCGGACGACCGTCCAATCCTGGATCGTGCGGAGATCCCGTGAACTCCGGTGATCGCCCTTCACACGGTAGCGATAAATTTCCCCAATCGCGGTAGAAAGAGGGCCAAGCTGGGGTTGAACT
ASV648	0	0	0	0	0	0	0	0	0	0	0	0	0	0	0	0	0	0	0	0	0	0	0	0	0	0	0	0	0	0	0	0	0	0	0	0	0	0	0	0	0	12	0	0	0	unassigned	6,785049362	GTACGAACCTGGCAGGGGAAAATGCAGGAAGAAGGGAGCACCTATCGTCGCACCCGGAGGACCTCGTTCCCGGGAGACGGGCAGTAGATACGAGACTAAGCCAGAACTAGCTGACAGGGAAGTTGATTCCGCTGAAAGCTCAGCACAACCGCAGCACAGCCATGTCGGTCTGGGATCACTGCTGTATGCGAAGAAG
ASV649	0	0	0	0	0	0	0	0	0	0	0	0	0	0	0	0	0	0	0	0	0	0	0	0	0	0	0	0	0	0	0	0	0	0	12	0	0	0	0	0	0	0	0	0	0	unassigned	8,041642498	CCAAATTCGTGGTTGCGAATCACGCGGCCGTTGGTATCTGAAAAGATGGTTCCCAAGGAGTTGGGGCGATACAATCTGCCAGAAAATCCTGTGGTGAGGTTGGTTTTGTCGGCCAATTTGAACTTGTGTTCC
ASV650	0	0	0	0	0	0	0	0	0	0	0	0	0	0	0	0	0	0	0	0	0	0	0	0	0	0	0	0	0	0	0	0	0	0	0	0	0	12	0	0	0	0	0	0	0	unassigned	6,219732328	TCAACTTTCTGGGGAGAGTCCCTAGAATCACCATTGGTTCAGGGCTCGGCAGTGGCAAATATTGCCCTGTTTTGTATGTTGCGTTGAAGTAGCTCGACGGTCTCCACAGTGACACCTCAGTTGCACGCATCCGGTATGAGCGAGGGGTTCGAATCCTCAAGGGCACGTAGCTATTCCATATGCGTGATC
ASV651	0	0	0	0	0	0	0	0	0	0	0	0	0	0	0	0	0	0	0	0	0	0	0	0	0	0	0	0	0	0	0	0	12	0	0	0	0	0	0	0	0	0	0	0	0	unassigned	8,782805118	GAGGGCTTGACAACCAGACGTATATGTGCTATGATCCTTCCTAGATGCCGAGAAGTAATACCGCCGACAGCGAACT
ASV652	0	0	0	0	0	0	0	0	0	0	0	0	0	0	0	0	0	0	0	0	0	0	0	0	0	0	0	0	0	0	12	0	0	0	0	0	0	0	0	0	0	0	0	0	0	unassigned	10,63910706	CAACTGGTGGTAATAATGGCACTGCAGGATTTGCAAAAACAGTCGATGAAAAAATGATTGTTGCTGCAGAAAAAATACGTGCAAAATTACCTGCAAATTTCATATTTGCAAAACAATTTTTTAGCGATGTTTTTAAAGAAAGGAGCGACCTTTCTTTGTAGGCTTTTTTCAACAAAAATCAGGATTTGTTTACGGAACCTGAATTTTCCCAAAGGCATATAGCCATTGGAATTAG
ASV653	0	0	0	0	0	0	0	0	0	0	0	0	0	0	0	0	0	0	0	0	0	0	0	0	0	0	0	0	0	0	0	0	0	0	0	0	0	0	0	0	12	0	0	0	0	unassigned	8,034987704	AGGCGATTGGTGTGGTCAGTGTGCAAAGCACCACGCAGGAAGGACTTTTTACGGACAACGATCAACATCTGCTCACAACGATTGCAGCGCACGTGGGTATTGCCATCCAAAATGCGCGCCTCTTCGATGAGATCAAGCATCATGAGCAGGATGTTCGTGAAGCTGCAGAAAAACTGCGTTTGATCTTTGAGAACGCCTTCGATGGCATCGATATCTACGAGGAGAT
ASV654	0	0	0	0	0	0	0	0	0	0	0	0	0	0	0	0	0	0	0	0	0	0	0	0	0	0	0	0	0	0	0	0	0	0	0	0	0	0	0	0	0	0	0	0	12	unassigned	10,34878058	GTTCAGACTCAGCAATCTGGATCCCTTGGACCGAGACAGCTGGATTGCATCGGCACTAATGCCATGATGCCATGTTGCATAATTGGTAGTCTCATTGGGGTATACCTGAAAATGCCGTTTACATTTTTTGTATAAAACTTTTAGTCCCTTCACCCCCCC
ASV655	0	0	0	0	0	0	0	0	0	0	0	0	0	0	0	0	0	0	0	0	0	0	0	0	0	0	0	0	0	0	0	0	0	0	0	0	0	0	0	0	0	0	0	0	12	unassigned	5,80984004	CATCAGGATGTGCGGCAGACCGGCAGTACCAAACATCAGCGCCATGCCGAAGGAAATGGCAGAGATCGGATCCTTGATGAATCCACCGGGGCCCATGATGGCCAGACCAATTTTGGATGCTTCCTCGGCCGTCTTGCCGCTACCGCTGGCGATGGCCGTCTTCACTTCCACA
ASV656	0	0	0	0	0	0	0	0	0	0	0	0	0	0	0	0	0	0	0	0	0	0	0	0	0	0	0	0	0	0	0	0	0	0	0	0	0	0	0	0	0	0	0	0	12	unassigned	6,858674312	CCCACCAGTATCCGATGCCCAGGTACTGCAGCCCCATCCACGCCAGGAAGGCTCCCAGCATGTACTGCGCGCCGTGCGCGAAGTTCACCACGTCGAGCAGGCCGAAGATGATGGCCAG
ASV657	0	0	0	0	0	0	0	0	0	0	0	0	0	0	0	0	0	0	0	0	0	0	0	0	0	0	0	0	0	0	0	0	0	0	0	12	0	0	0	0	0	0	0	0	0	unassigned	7,981794594	AGATAGATCGAGAGCAAAGGCAGCGAGCTAGAGCGAGGGCGATAGCCAGCGCGAGATGGACAGAGCGCGCAAGCGCGCGGCCCGAGGAGTGACACGGAGAAAACGCGGGAGAGAGAGAGAGAGAGAGGGGAAAAAAAGCTCACCTAGCGGCGGCATGCGAAGGAGGGCATCCACCTAGAAAAACCAGGACATCGAGTCGGCTAATGGC
ASV658	0	0	0	0	0	0	0	0	0	0	0	0	0	0	0	0	0	0	0	0	0	0	0	0	0	0	0	0	0	0	0	0	0	0	0	12	0	0	0	0	0	0	0	0	0	unassigned	7,413841996	CTTTAAGGAGTGGCATATCCTGTGGGTTTGGCTTCAGGGTCAATGCTCTAAACTGCTGACCATCTTTTTTGGACATGCGAGGTCCCATCAGCATCGCCTGCAAATACTGCTTCAGTTTACCCCCTGTCATGACATAGATTC
ASV659	0	0	0	0	0	0	0	0	0	0	0	0	0	0	0	0	0	11	0	0	0	0	0	0	0	0	0	0	0	0	0	0	0	0	0	0	0	0	0	0	0	0	0	0	0	unassigned	9,772606458	CAAGGTGACCGTGGATGTCGCCGATGGCGTAGAAATGCATGCGGACATCCCGTCGAAAGCACGGCAGCACAGACCCTGCCACCCG
ASV660	0	0	0	0	0	0	0	0	0	0	0	0	0	0	0	0	11	0	0	0	0	0	0	0	0	0	0	0	0	0	0	0	0	0	0	0	0	0	0	0	0	0	0	0	0	unassigned	4,882902648	CTCGCCGGCCACGCCCTGGAAGTAGGCCTCGCCGGCCGTTGCTCCGTAGAGGACGACGTTGCCCACGATCACGTTCTCCTGCGGAACGAACGTGGCG
ASV661	0	0	0	0	0	0	0	0	0	0	0	0	0	0	0	0	0	0	0	0	11	0	0	0	0	0	0	0	0	0	0	0	0	0	0	0	0	0	0	0	0	0	0	0	0	unassigned	5,749738485	GCACCGGCATGTTGCGCTCGCGGTAGATGCTGCCCGCCAGGTTGGGCGAGCCGGTCGTCAACTCCGCCCGGCCGGCGCGGAAGCGCTTGCGCAGATAGTGCAGATCGTCCGCCTGGGCG
ASV662	0	0	0	0	0	0	0	0	0	0	0	0	0	0	0	0	0	0	0	0	0	0	0	0	0	0	0	0	0	0	0	0	0	0	0	0	11	0	0	0	0	0	0	0	0	unassigned	6,62960758	GATTCTCAACGCCCATTTTCTCGGCCCATGACTTCGGTGCTTCCTCATCAATGGGCTTCCAGGGAGATTCCTCTATGGGCCTCCAGGGAGATGCGGCGACGGCCATTTATTTCTCCAGCTTCCAGCCAGCTGGCAGAGCGCTACCTGCGGGCGCTTCATGCAGCTTG
ASV663	0	0	0	0	0	0	0	0	0	0	0	0	0	0	0	0	0	0	0	0	0	0	0	0	0	0	0	0	0	0	0	0	0	0	0	0	11	0	0	0	0	0	0	0	0	unassigned	5,767577859	TCTGTACATCTAATGGGTAGGTGGCTGACGAACATAGGTTTATCCTCAGTGCCAGGTCTTCCAAGAGCCCCTTCGTCATTGCAT
ASV664	0	0	0	0	0	0	0	0	0	0	0	0	0	0	0	0	0	0	0	0	0	0	0	0	0	0	0	0	0	0	0	0	0	0	0	0	0	0	0	0	0	0	0	0	0	unassigned	5,828201616	TAAAGTCTCTTATTTCTCATGATGCCTCGAGCTGTACCGTGTTTGGTACGACTGTCTCGGCGCTCCTGCCGGGCGCGCCCGGATCCTTGGTAACACTA
ASV665	0	0	0	0	0	0	0	0	0	0	0	0	0	0	0	0	0	0	0	0	0	0	0	0	0	0	0	0	0	0	0	11	0	0	0	0	0	0	0	0	0	0	0	0	0	unassigned	7,199395011	CAAGGAGGATGTCTCCGGGGGCGTATCCAGAATGATTGCCATCCGTTCGTCCCAGGATTTTCCCTCCGTTGACGCCTCCATCTGGAAGTCGCCGATCGTCCAGGCGATGATCAGCCAAGAGAACAAAATGTCCGGGACGCCCGACGCCAGCGGCACAAATTTCGTTCCCCGCGTCGGCCTCTATACGCT
ASV666	0	0	0	0	0	0	0	0	0	0	0	0	0	0	0	0	0	0	0	0	0	0	0	0	0	0	0	0	0	0	0	11	0	0	0	0	0	0	0	0	0	0	0	0	0	unassigned	9,201123317	GAAGCAGGAGGAGGCCCTCGCCCTCCAGATGGCCACGAACGGGCCCCAGCAGAACACCGCGCCGGCGCCCCCACAAG
ASV667	0	0	0	0	0	0	0	0	0	0	0	0	0	0	0	0	0	0	0	0	0	0	0	0	0	0	0	0	0	0	0	11	0	0	0	0	0	0	0	0	0	0	0	0	0	unassigned	5,769872215	CTAACCCGCCCGCGACCTGGACACGCTGATTTCACCGGCATGCAAAAGTATGGATTCCTAGATTCACGTCCGGTTCTAGAACGTGCAAGTGCTCGTGAGACTGCTGCACGCGTAGCTCTCGGCGCTGTTGCATCCTCATTCCTAAATGAACTTGGCATCGAACTCGTTACTCACACCGTTGGAATAGGACCGGTCATGGCGC
ASV668	0	0	0	0	0	0	0	0	0	0	0	0	0	0	0	0	0	0	0	0	0	0	0	0	0	0	0	0	0	0	0	0	0	0	11	0	0	0	0	0	0	0	0	0	0	unassigned	6,309922347	GCTTATTTTTCGCGGGATCTATGCTCCTTGTTTTCCCGGTGGGGATTCCGCTGCTGTATGGTTGCCTCCTCCGGGCGCACCGCAGTTTTCTCAGCAATGACAACGCCATGGCCCGAGAAATCGCTCGAGGGTGGCCTT
ASV669	0	0	0	0	0	0	0	0	0	0	0	0	0	0	0	0	0	0	0	0	0	0	0	0	0	0	0	0	0	0	0	0	0	0	0	0	0	11	0	0	0	0	0	0	0	unassigned	13,30984129	CAGATCGGTTCGACCAATGTAACAAACGAGATCATGGTTCCCGATCCGCTACACGCACCTGCAACCACCACCGGTGACTCACCAGGCCTACTAGCCG
ASV670	0	0	0	0	0	0	0	0	0	0	0	0	0	0	0	0	0	0	0	0	0	0	0	0	0	0	0	0	0	0	0	0	11	0	0	0	0	0	0	0	0	0	0	0	0	unassigned	9,055244693	CCACCATCGAAAAGCTTGTCAGAAACGGTGCTGTCAGCACCAACCACAGCAGTTTTAGTATAGACAGCGGAAGCATCCCCGCCACCGAACTTAGCGTCTCCCTTGTCAGCGGAAAGGCCAACGTATGCTGCCTGAGCGGAAGCAACGGAGTCAAGCTGCTGCTTTGCGGCATTGTCTTGCG
ASV671	0	0	0	0	0	0	0	0	0	0	0	0	0	0	0	0	0	0	0	0	0	0	0	0	0	0	0	0	0	0	0	0	11	0	0	0	0	0	0	0	0	0	0	0	0	unassigned	6,715117372	CACCATCATCACAAGCGCAGACGCTGGCGATCACGCAGCCAACAGCTCCACGGATTCAGGCACCAGCATGGGCTGGGACTTTGATACCCTCCCGATCGGGGGCGGTAATAACTTCTCAGCACGGTTATGTTCCAAACCAAATCAT
ASV672	0	0	0	0	0	0	0	0	0	0	0	0	0	0	0	0	0	0	0	0	0	0	0	0	0	0	0	0	0	0	0	0	0	0	0	0	0	0	0	0	11	0	0	0	0	unassigned	10,50311605	CCAGCGGGTGCAGAGATTGGAGCCATCGGGTGAGAAATCAATTGATCAGAAACTAGGAATTGTTCCCATTGGAGAGGGTGAGGAGGGATTGGAGAAGGAGAAAATTCCTTAAT
ASV673	0	0	0	0	0	0	0	0	0	0	0	0	0	0	0	0	0	0	0	0	0	0	0	0	0	0	0	0	0	0	0	0	0	0	0	0	0	0	0	0	0	0	0	0	11	unassigned	6,805267412	GGTATGCACTGAGATACGACAAGACCTTGCCCAAGCACATCCGATGCAGCGTTTGCTACAGGGTGATGTCGGCAGCGGCAAGACCGTGGTGGCTGCATTGGCGATGTTGCAAGCGGTCGAGAACGGCTATCAGGCTGCGTTGATGGCGCCGACCGAAATTCTCGCCGAGCAGCATTACCTCAAGTTACGGCAATGGTTGCCGC
ASV674	0	0	0	0	0	0	0	0	0	0	0	0	10	0	0	0	0	0	0	0	0	0	0	0	0	0	0	0	0	0	0	0	0	0	0	0	0	0	0	0	0	0	0	0	0	unassigned	8,098475593	CCGCCGGTGCAAAATTGGGAAGAAAGAGATAATGGATAGGCTGTTTACCGACGATCTAGAAACCTACGACCAAGTCTGCCAATTGATGGGCGGACTTAAAGAGCTGCGTAAGGCGTGTGAGCGCGCAGGCGCTTCGGCAGAGTTACTGGAATCGATCGATAATACACTCGATC
ASV675	0	0	0	0	0	0	0	0	0	0	0	0	10	0	0	0	0	0	0	0	0	0	0	0	0	0	0	0	0	0	0	0	0	0	0	0	0	0	0	0	0	0	0	0	0	unassigned	5,375266507	GTGCTGCCTAAGCCTGTGTTGAAAAGGGATCCCTTCTGGCGGCTGTGTGGAGGCCTGGGCTTCTGCGGTGACCAGCATTTCGTCCGTGTTCTGGGTGCCCTGCAGGGG
ASV676	0	0	0	0	0	0	0	0	0	0	0	0	10	0	0	0	0	0	0	0	0	0	0	0	0	0	0	0	0	0	0	0	0	0	0	0	0	0	0	0	0	0	0	0	0	unassigned	8,228812971	AGATAAATAGAGAGAAAAGGCAGCGAGCTAGAGCGAGGGCGATAGCCAGAGCGAGATGGACAGAGCGCGCAAGCGCGCGGCCCGAGGAGCGACGCGGAGAACCCGGGCAAGAGAGAAACGCTCACCTAGCGGTGGCACGGGAAGGAAGGCATCCACCTCAAAAAAACGGGTTTAGAGTCAGCGAGCGGC
ASV677	0	0	0	0	0	0	0	0	0	0	0	0	0	0	0	0	10	0	0	0	0	0	0	0	0	0	0	0	0	0	0	0	0	0	0	0	0	0	0	0	0	0	0	0	0	unassigned	7,887745789	CATGAGCGAACGTGCTTTCCGTTCCAGATCCGCAAGATTGTCTTTCATGCCGCGGGAGGCGAAAATGCGGAGCGTTGTGTCCCATCGGCAACCGCGGACTCCTGAACTTGTTCAGGGTCCGACCAGTCCGACTGCCTCGACAAGTCGAGGAGTCCGGTGTGCACCGCGGACTCCCGAACTTGTTTCGGGCATTCTCAAGACAGCCTCCGCGCCGGCCCGCCGGCAC
ASV678	0	0	0	0	0	10	0	0	0	0	0	0	0	0	0	0	0	0	0	0	0	0	0	0	0	0	0	0	0	0	0	0	0	0	0	0	0	0	0	0	0	0	0	0	0	unassigned	6,702877199	CATTGCACGACAAGCTGCCAGCCCACTTCGACTACCTGGAAAAGACCCTGGGCAGCGCCGACTACTTTGTCGACAATCGTTTGAGCATGGCGGACCTGGCAATTAGCTGTCAGTTGATCAACCTTGAGCATGGTGGCGAACGCGTGGACAGCCAGCGCTGGCCACAATTGGCAGCCCTGCTTGAGCGCATTAAGGCGCGTCCCAGCGTGCAAGCCGTACT
ASV679	0	0	0	0	0	0	0	0	0	0	0	0	0	0	0	0	0	0	0	0	0	0	0	0	0	10	0	0	0	0	0	0	0	0	0	0	0	0	0	0	0	0	0	0	0	unassigned	4,820361177	CGAGCTGCAGGTGATGGCCGACGTCGATGCGTTGCGCGCGCGCGGGTTGTCGATTCTCGACCTCGTGGCTTCGGTCAGATCGTCGAACCTGCTGTTG
ASV680	0	0	0	0	0	0	0	0	0	0	0	0	0	0	0	0	0	0	0	0	0	0	0	0	0	0	0	10	0	0	0	0	0	0	0	0	0	0	0	0	0	0	0	0	0	unassigned	4,675127217	CAGGGGAGGGGACGGCAGCAGGTGTGTATAGTTTTCATGGCAAGGCAGGTTC
ASV681	0	0	0	0	0	0	0	0	0	0	0	0	0	0	0	0	0	0	0	0	0	0	0	0	0	0	0	10	0	0	0	0	0	0	0	0	0	0	0	0	0	0	0	0	0	unassigned	7,967658595	GATGCAGTACAGAGGTACCTGAGATCTGCCCTGGCCCCAGGAAGTATGGGTCTGTGTGGCTGGGAGTCCGTCAGCATGTCAGGGCCTCAATGGCTCAGCAGGGGAAGACTCT
ASV682	0	0	0	0	0	0	0	0	0	0	0	0	0	0	0	0	0	0	0	0	0	0	0	0	0	0	0	0	0	0	0	10	0	0	0	0	0	0	0	0	0	0	0	0	0	unassigned	6,452962233	GCCATTACAGAGCTTTCAGTCGGTGGTTTCGCGTCGGCACGTGCTTTGTCTAATCGTAACGACGATCCAGCAACTGCAAGTCG
ASV683	0	0	0	0	0	0	0	0	0	0	0	0	0	0	0	0	0	0	0	0	0	0	0	0	0	0	0	0	0	0	0	10	0	0	0	0	0	0	0	0	0	0	0	0	0	unassigned	8,729052928	GGACATGAAGCTGGCCCTGGCCGACATGCCGACGGACTTCTGAGTTAGCCGATCAGGAAGGTCAGGCTGGCGAGAGCCAGGCCCAGGGGGACTAAGCCGACGCGGGGGACCCGGTCGCCTAGGAATGCGGCTATCACGAAGCATACGAACGCCAGAATCCACAGCAACATGTCAATGCTCATGGAGGCGAGATACCCATGCCCAAC
ASV684	0	0	0	0	0	0	0	0	0	0	0	0	0	0	0	0	0	0	0	0	0	0	0	0	0	0	0	0	0	0	0	0	0	0	0	0	0	0	0	0	0	10	0	0	0	unassigned	6,987911489	CTGCAGATGCGTGTCTGGCTTCTTTATCGTGCGGAGGTATATGCTGAGTGCAAACGAGAAGATTGTGATCTTGAGTATACCGTACTCGAACGCAAAGTCCATGATGTCC
ASV685	0	0	0	0	0	0	0	0	0	0	0	0	0	0	0	0	0	0	0	0	0	0	0	0	0	0	0	0	0	0	0	0	0	0	0	0	0	0	0	0	0	10	0	0	0	unassigned	8,603523507	CCCGTACCAGCACCCCCCACTGTACCACCGGACCCACTACCCGTGGCACCAACAGCGGCCCCAGCCGCCCAGGCATTTCAGGCGCCCCCGGTGCAGCCGGCTCCCGCGAGCCAAGCAGTGGCGAGATTTCCACCGCATGCGCCCCCGCCACATGGGATACAGGCTGCAGTAGCGGCCACCGCAGCCCAACTGGGGACAACTG
ASV686	0	0	0	0	0	0	0	0	0	0	0	0	0	0	0	0	0	0	0	0	0	0	0	0	0	0	0	0	0	0	0	0	0	0	0	0	0	0	10	0	0	0	0	0	0	unassigned	7,132502993	CCCCGGCGTGCTCGCGAACGAGGTCAAGGTGTTTTTCTGCAAGTACAACGACCCCATCTACGGTGCGTACCGCCTGTACTGCTGGCGGTACAGTTGCTG
ASV687	0	0	0	0	0	0	0	0	0	0	0	0	0	0	0	0	0	0	0	0	0	0	0	0	0	0	0	0	0	0	0	0	10	0	0	0	0	0	0	0	0	0	0	0	0	unassigned	11,38185009	AGCCTAACTGCGAGACTGACGGGTCGAGCAGTAACGAAAGTTGGAGTTAGTGATCCGGTGGTATGTGAGTGGAAATGCCATCGCTCAACGGATAAAAGTTA
ASV688	0	0	0	0	0	0	0	0	0	0	0	0	0	0	0	0	0	0	0	0	0	0	0	0	0	0	0	0	0	0	0	0	0	0	0	0	0	0	0	0	0	0	10	0	0	unassigned	7,999682586	TATGCAACTGGGGGCCGCCTGTCCAGCCGGGTTAAAAATCCCTCGGGCCTGTCCTTTGCAATCACTGCCGCCATCATCAACGGTCTCTCCAAGGTACCAACCCTATCCCCACCGCTTCTTCTCGGCTTGTACCTGCTTGCTCAACAAAACTGCAGTTAAAAGCAACTGAAATGCGGCTGCGTATGATGGGTACAATGCTTTGAGCTGG
ASV689	0	0	0	0	0	0	0	0	0	0	0	0	0	0	0	0	0	0	0	0	0	0	0	0	0	0	0	0	0	0	0	0	0	0	0	0	0	0	0	0	10	0	0	0	0	unassigned	7,732682982	CAACGCAGGCTTCTTCTCGTACATGGATCACCTCTGGCAGTTGACCGAACTTCCCAAGCAGCCACCGAAGACA
ASV690	0	0	0	0	0	0	0	0	0	0	0	0	0	0	0	0	0	0	0	0	0	0	0	0	0	0	0	0	0	0	0	0	0	0	0	0	0	0	0	0	0	0	0	0	10	unassigned	9,12525475	GGGCAATCGTCTAGCAGCGGATGTTTTTCCTGTGGAATGCAGGCCAGAGGATGTTTTTTCGGTGGAATGCAAGCCCGTGCCCCTCCATTGATGGGGCCTGCGCACACGCACGATGTCTGTCCATTGTTGGCG
ASV691	0	0	0	0	0	0	0	0	0	0	0	0	0	0	0	0	0	0	0	0	0	0	0	0	0	0	0	0	0	10	0	0	0	0	0	0	0	0	0	0	0	0	0	0	0	unassigned	6,652041841	GGCAGTTCGTGACAACGACGCAGAACGACACGACCTATCCAGGAGAGAAGGGCTGGTATCTG
ASV692	0	0	0	0	0	0	0	0	0	0	0	0	0	0	0	0	0	0	0	0	0	0	0	0	0	0	0	0	0	10	0	0	0	0	0	0	0	0	0	0	0	0	0	0	0	unassigned	7,757565526	AGCTTGACTGCGAGACAGACAAGTCGAGCAGGGACGAAAGTCGGGCTTAGTGATCTGGCGATACCGAATGGAAGGGTCGTCACTCAACGGATAAAAGCTA
ASV693	0	0	0	0	0	0	0	0	0	0	0	0	0	0	0	0	0	0	0	0	0	0	5	0	0	0	0	0	0	0	0	0	0	0	0	0	0	0	0	0	0	4	0	0	0	unassigned	5,910017856	TGCAAGGGTGGGGGTGTTCACCCATTAAAAGGGATCGTGAGCTGGGTTCAGAACGCTGCGAGGCAGTTTGTTTGATATCTACTGGAGTTGCATGGTATCTGCGAGGAAGGAGCTTCTAGTACGAGAGGAACGAAGCTTCGGGGCCTCTGGTGTATCTGTTGTCTGACAAGGCAGGCAGAGCAGCTACGC
ASV694	0	0	0	0	0	0	0	0	0	0	9	0	0	0	0	0	0	0	0	0	0	0	0	0	0	0	0	0	0	0	0	0	0	0	0	0	0	0	0	0	0	0	0	0	0	unassigned	10,21070652	TGCTTGACTGTGAGAGATACAACTCGAGCAGGGACGAAAGTCGGGATTAGTGATCCGGCGGTGCCGTATGGAAGGGCCGTCGCTCAACGGATAAAAGCTA
ASV695	0	0	0	0	0	0	0	0	0	0	0	0	9	0	0	0	0	0	0	0	0	0	0	0	0	0	0	0	0	0	0	0	0	0	0	0	0	0	0	0	0	0	0	0	0	unassigned	8,49554399	CAAGTGATCGTGTTCGACCCCTGTTCGACATGTCCATGCTTTTCGTCTTGTTTTTGCATGTACAGCCCCCGCTCGTCTACGTGCCGGGCGGCGCCGATGTGGGTGGCCGATGTCTGTTGACTC
ASV696	0	0	0	0	0	0	0	0	0	0	0	0	0	0	0	0	0	0	0	0	0	0	0	0	0	0	0	0	0	0	0	0	0	0	0	0	0	0	0	0	0	0	0	0	0	unassigned	11,35338156	ACCGGACCAGACCAAAGCCCGCATCCTTTCGATGGTGAAGGATGAGCTTGGACCGGATTATGACGTGAACACCCATTTCTCCCCCAGCTATAA
ASV697	3	0	0	0	0	0	0	0	0	0	0	0	0	0	0	0	2	0	0	0	0	0	0	0	0	0	0	0	4	0	0	0	0	0	0	0	0	0	0	0	0	0	0	0	0	unassigned	manualy corrected	GAGATAACCATATAAGACGAGAAGACCCTATGGCCATAATTTTAGTTTTCGGTTGGGGCGACCACGGAAGAAAACTCATCCTCCGCGATAGAAAATCTAGAACAACAGTTCAAAACTTAAAACATTTGTTATAATGACCCACTAAGTGATCAACGAACCAAGTTA
ASV698	0	0	0	0	0	0	0	0	0	0	0	0	0	0	0	0	0	0	9	0	0	0	0	0	0	0	0	0	0	0	0	0	0	0	0	0	0	0	0	0	0	0	0	0	0	unassigned	2,051288536	CGCGGGCGGGCGATTTGTTGTGTCCGTAGCGCGGCACCGCGA
ASV699	0	0	0	0	0	0	0	0	0	0	0	0	0	0	0	0	0	0	9	0	0	0	0	0	0	0	0	0	0	0	0	0	0	0	0	0	0	0	0	0	0	0	0	0	0	unassigned	11,49074781	CGAAAACACCGCCTCGAGAACGTCCTCGACATCTACCACGCCCACGATGCG
ASV700	0	0	9	0	0	0	0	0	0	0	0	0	0	0	0	0	0	0	0	0	0	0	0	0	0	0	0	0	0	0	0	0	0	0	0	0	0	0	0	0	0	0	0	0	0	unassigned	5,359745191	CTCCCAGATGCGCCATTGTGCTGGGCGGCGCCTTGCGTGACCCAGCAGTCTCCGCCTCGGGCTCAGCACGTGTAGCGCCGACGGCTCCTGCTGATGGGATTGCTACACCCCCTCTTTTCCCAACAAATCTCGAAGCTATACCGGGGTTGTCCTTGAATCCCCCC
ASV701	0	0	0	0	0	0	0	0	0	0	0	0	0	0	0	0	0	0	0	0	0	0	0	0	0	0	0	9	0	0	0	0	0	0	0	0	0	0	0	0	0	0	0	0	0	unassigned	8,479454106	TACCCAGCGTGCGTATGAAACTGGTTAAACTTGGTGTTTACCAAAAAGCAGCTACTAAAGCTGCCAGTAAACAAGACGGCTGGAGAGAAGTTATCACTAACCCTCCTGCTAAGTCAGGCGAGTTTCCCAAAACCAAGTCTGGCATTCTTGCTTACTACAAAAGCTGTGTTGCCAAGGTTGGTTATAGCGAATTTTAAATAATAAGTCCCGCCATGCTTGTTACCACATT
ASV702	0	0	0	0	0	0	0	0	0	0	0	0	0	0	0	0	0	0	0	0	0	0	0	0	0	0	0	0	0	0	0	0	0	0	0	0	0	0	0	0	0	0	0	0	0	unassigned	6,01078131	CTTGCCAACGTGCGCAACGCCAAACGCGGGCCCAGCGCCCTACGTCCCCGATCCGCCGCCGCCGCCGGAGGAGGTGGCCGGGCGGGCGTCTGGCCTGCATCTCCGGATTTCCGGGTCG
ASV703	0	0	0	0	0	0	0	0	0	0	0	0	0	0	0	0	0	0	0	0	0	0	0	0	0	0	0	0	0	0	0	9	0	0	0	0	0	0	0	0	0	0	0	0	0	unassigned	11,17553921	CCCATTCAATCAACAGAGGTAAAGCCATGAATAAATATGAAGCCACGTTCTGGAGCGTCGCGGTTCTCTCTGTTGCCGCTATTGCCG
ASV704	0	0	0	0	0	0	0	0	0	0	0	0	0	0	0	0	0	0	0	0	0	0	0	0	0	0	0	0	0	0	0	9	0	0	0	0	0	0	0	0	0	0	0	0	0	unassigned	6,273134326	ACGGGCTGCCTCTTCGAAGATAGGGAGTTCAGGCTTACCTGCGACAACAGGAAGTCGTCCCACTGCGGTGTGCACGGCAGAAACAAGGGTTCCATTGCCTGGTGCAACACCGCGGGCAACAGGAATTGTCCAGTCCATGTTGGTAGCAA
ASV705	0	0	0	0	0	0	0	0	0	0	0	0	0	0	0	0	0	0	0	0	0	0	0	0	0	0	0	0	0	0	0	0	0	0	0	0	0	0	0	0	0	9	0	0	0	unassigned	7,981679121	ATGTATGCCATCCAATGCAGTTGCTCCTCGAAAACAACGGCTATGGCCAGGCACAGCCAGAACAACCACAGCGCAATGCGAATGCCCTTGAGCGGGGCATGTGTGGCAGCATGATAAACGGCAATAAAGCCTACGATGAGGAACAGATAGTCGAGCGACTCCCACCAGTGAGGCAGCCCTGTG
ASV706	0	0	0	0	0	0	0	0	0	0	0	0	0	0	0	0	0	0	0	0	0	0	0	0	0	0	0	0	0	0	0	0	0	0	9	0	0	0	0	0	0	0	0	0	0	unassigned	6,92589956	GTTGTGCAAGACAGATGTGAAATCCCCGGGCTCAACCTGGGAATTGCATTTGTGACTGCACGGCTAGAGTGTGTCAGAGGGGGGTAGAATTCCACGTGTAGCAGTGAAATGCGTAGATATGTGGAGGAATACCGATGGCGAAGGCAGCC
ASV707	0	0	0	0	0	0	0	0	0	0	0	0	0	0	0	0	0	0	0	0	0	0	0	0	0	0	0	0	0	0	0	0	0	0	9	0	0	0	0	0	0	0	0	0	0	unassigned	8,773343476	GCGGAAAAGCTCGGCATTTCGGTCATCCGCCAGTTTTTCGGCGAGCGCCTGGGAAAAGAGTTGGCCACATCCGGCCGGCAGGCTGATCTCATCCTGGGCAACAACGTTTTTGCCCATGTGCCGGACATCAACGACTTCA
ASV708	0	0	0	0	0	0	0	0	0	0	0	0	0	0	0	0	0	0	0	0	0	0	0	0	0	0	0	0	0	0	0	0	0	0	9	0	0	0	0	0	0	0	0	0	0	Amphibia;Caudata;Salamandridae;Triturus;cristatus;unclassified_cristatus	91,43463291	GAGATAGCCATATAAGACGAGAAGACCCTATGGAGCTTTAAACGCAGAATTAACTACACTAACACCCTAGCCAATAGGCAAAAAATATAAATATGTAGCCATAATCTAAGTTTTCGGTTGGGGCGACCACGGAAGAAAGTAGATCCTCCGCGATAAGCAACTTAGAGCAACACTTCGAAGACTAAAACATTTGTTATAAATGATCCACTAAGTGACCAACGAACCAAGTTA
ASV709	0	0	0	0	0	0	0	0	0	0	0	0	0	0	0	0	0	0	0	0	0	0	0	0	0	0	0	0	0	0	0	0	0	9	0	0	0	0	0	0	0	0	0	0	0	unassigned	9,906885577	TGTCTTTAACTTTGGCGAATGCTCGTTGATATTTCAGCGATTGGTTACTATACTGTCTGTTAGATTATCATCGCAAACGGGATCGATATTCTGTGTACCTTATCACTTCTACGTTCTACTCTA
ASV710	0	0	0	0	0	0	0	0	0	0	0	0	0	0	0	0	0	0	0	0	0	0	0	0	0	0	0	0	0	0	0	0	0	0	0	0	0	9	0	0	0	0	0	0	0	unassigned	6,059323447	GCGACGTTTGACGCCTATCCGGTGGTCACGGCGCGTGGGCCGGTGGCACTGGTGTGGTGATGCCGTGGTGGGTCTGGCTGCTGCTGTGGTTCGTGGTGTCGGTGCCGCTGGCCTACGTGGTGGCGCGGTTTATCTCGGCAGGAAGGGGCGAACGATGAGTGAGAAGCACACGCCGGGGCCGTGGGGAGTCGAGGAAGGCCGAGAGCTTGAGATTGTGTCCCG
ASV711	0	0	0	0	0	0	0	0	0	0	0	0	0	0	0	0	0	0	0	0	0	0	0	0	0	0	0	0	0	0	0	0	0	0	0	0	0	9	0	0	0	0	0	0	0	unassigned	3,91128445	GGTGCGGTGGAGCGCGGTTTCATCGGTGTTTT
ASV712	0	0	0	0	0	0	0	0	0	0	0	0	0	0	0	0	0	0	0	0	0	0	0	0	0	0	0	0	0	0	0	0	9	0	0	0	0	0	0	0	0	0	0	0	0	unassigned	9,579896491	ACCATCAAACGCTCACCCAATAGTCCCGACCTTGACTACATGGCCATCAACCTGCAGCCCGCAATTCACTGG
ASV713	0	0	0	0	0	0	0	0	0	0	0	0	0	0	0	0	0	0	0	0	0	0	0	0	0	0	0	0	0	0	0	0	0	0	0	0	0	0	0	0	0	0	9	0	0	unassigned	5,215628447	CTCGGTTGCGTGGGGTGGCGGGGGTGCATAGGTTCAGACCTCTCTGAGTGCCATCACGGCGGCGCGCGCACGATGCAGGAAATCGGCGCGGGATTCATCCCGGCCCAGCGCCACCGGCTCGCCGAAGGTGACCGAGCACAGCACCGGCACCGGAATCACCTCG
ASV714	0	0	0	0	0	0	0	0	0	0	0	0	0	0	0	0	0	0	0	0	0	0	0	0	0	0	0	0	0	0	9	0	0	0	0	0	0	0	0	0	0	0	0	0	0	unassigned	8,357068832	GCGAGTTGATCAATAGGAGCCATTTCCATGGAGGTTTGATTTTTCCCCTTGCCGATAAGAGATTCGATCGGAATTTTATCAAAATCGAAATGACTTTTTGCTAAATGATCTAAATTGTGACGGTTTTCATCGCTATTAAGTAAAAGGGAGGCAATGAGGGTATCAAAATGCAGCCTTT
ASV715	0	0	0	0	0	0	0	0	0	0	0	0	0	0	0	0	0	0	0	0	0	0	0	0	0	0	0	0	0	0	0	0	0	0	0	0	0	0	0	0	9	0	0	0	0	unassigned	7,80155056	ATGGGAGTGACCGCGGATCGTATTATCAAGCTTGGTTTAATCGATCGTGTGATTTCAGAG
ASV716	0	0	0	0	0	0	0	0	0	0	0	0	0	0	0	0	0	0	0	0	0	0	0	0	0	0	0	0	0	0	0	0	0	0	0	0	0	0	0	0	0	0	0	0	9	unassigned	8,80897061	CCAGGACATCTCCTTTCGTCCCATACGTACTCAGCCAAAAACTATAAGCACGTGCAATATTTATTCAGGTGCACGCAAGTTTCATTCTGTCGTGGGTAATTCAAATCACGAAGGTCTTACCTGCCGCACCACACGGATTAATTTCGATGGCAAAATTTCAATCGCAGTTAAAGATAGATTCATGTG
ASV717	0	0	0	0	0	0	0	0	0	0	0	0	0	0	0	0	0	0	0	0	0	0	0	0	0	0	0	0	0	9	0	0	0	0	0	0	0	0	0	0	0	0	0	0	0	unassigned	6,345478116	GCTGTCGTTCAGGAACCGGTACAGTTGCATTTCACCCATGCTGCCGAGCTTCTCAATCAGGTCGTCGAAGTTTTCCGTCAAGATTACCAGCGTGCGGTCGCCGGTGAGTTTCCGGATCAGGTCGATGGCTGCAGATTCCGCTTCCTTGACTTCAAGCGCGTAGATCGCGCCCATTTGCTGATCCACGTCCGGGGAAGGGATG
ASV718	0	0	0	0	0	0	0	0	0	0	0	0	0	0	0	0	0	0	0	0	0	0	0	0	0	0	0	0	0	9	0	0	0	0	0	0	0	0	0	0	0	0	0	0	0	unassigned	8,34853381	AAAGGTGTTCTCTGTGAAAGTTCTCGTCGTCGGAGCGGGCAGAATGGGCGCAATTCGCGTCGAAGACCTCGCCGCAGATCCGCGCGTGAGCGAAGTGCTCGTGACCAACCGAAACGAACAGAAGGCAAACGAACTCGCGGGGTTATTCAACGCCACGGTGATC
ASV719	0	0	0	0	0	0	0	0	0	0	0	0	0	0	0	0	0	0	0	0	0	8	0	0	0	0	0	0	0	0	0	0	0	0	0	0	0	0	0	0	0	0	0	0	0	unassigned	6,904049669	CCGACGCCTTGTAGAGTTCATTCTCGATGAACTGCATCAGGCGATCCTGGAACTCGATAAACTCGGCCGAG
ASV720	0	0	0	0	0	0	0	0	0	0	0	0	0	0	0	0	0	0	0	0	0	8	0	0	0	0	0	0	0	0	0	0	0	0	0	0	0	0	0	0	0	0	0	0	0	unassigned	5,682591889	ACGGGCGAAGGCATAGCGGCGATGTTTGGCACCCGTTTGGTGTCAGGTGTAGCCAGCAAGATCGGGCCGAAGATTTCCGCGTCAGCTGCGTTCGAGGCGTTGAAGACACCGAAGTTCTGGACCGATTTCGCTAAGCTGTGGGGCAAGGGCACGGCGGGCGAGCTTGCCACGGAGACGGGGCAGGAGGCGGCGAGCGCAGCGATCGAGCGTGCCGCCGGGATTGATAATGTCTCC
ASV721	0	0	0	0	0	0	0	0	0	0	8	0	0	0	0	0	0	0	0	0	0	0	0	0	0	0	0	0	0	0	0	0	0	0	0	0	0	0	0	0	0	0	0	0	0	unassigned	10,09331513	GGATTTGTGCCCTTCCACATTGCGCGATACCTCAGCTTTCAAGCGGCGCGCCTCCAGGGCATTGCGCAGGCTGTTTTCGAAGCGGCGGAAATTGATGGGCTTCTCCAGTACGTCATAAGC
ASV722	0	0	0	0	0	0	0	0	0	0	0	0	8	0	0	0	0	0	0	0	0	0	0	0	0	0	0	0	0	0	0	0	0	0	0	0	0	0	0	0	0	0	0	0	0	unassigned	7,424938827	ACAGAGTCACAATCTTTACCCGATTGGATAGGGTCTCATATACGCATGTTTGATGCATTTGGAGGAGTCAGTGAGATTCTTGTGCCTGACAATCTCAAAAGTGGTGTTCATAAAGCTCATCGGTATGATCCAGATTTAAATCCCACTTTTTCAGCCTTTGCATTGCATTATAATATTGCCGTAATCCCAACTCGAATTATTAG
ASV723	0	0	0	0	0	0	0	0	0	0	0	0	0	0	0	0	0	0	0	0	0	0	0	0	0	0	0	0	0	0	0	0	0	0	0	0	0	0	0	0	0	0	0	0	0	unassigned	10,33654129	ACGGCCTCGCAGGCGGAGTTCGATCTCTAGCTTGAGGCGACCGCGACGGAAAACCCCAACAGGTCCAGCCGCCAGACATTGTGCGGCGACCACACG
ASV724	0	0	0	0	0	0	0	0	0	0	0	0	0	0	0	0	0	0	0	0	0	0	0	0	0	0	0	0	0	0	0	0	0	0	0	0	0	0	0	0	0	0	0	0	0	unassigned	7,042033135	GGCAATGATTGATTGCAGCAAAGATTACTGTTTCAAAACAGCAATGGAGTTTTCGCACTGGCAGATAAATCCCAGGATTGTAAGGGCATTTATTGAAAAATCGGGCGATACGGTAAGGTGGCTGGAAGAGAAAGGGCTCAAATTCAACTGCCTGCCTTTTTATTTAAAGCAGGCACACCCGACCTGGCATGTG
ASV725	0	0	8	0	0	0	0	0	0	0	0	0	0	0	0	0	0	0	0	0	0	0	0	0	0	0	0	0	0	0	0	0	0	0	0	0	0	0	0	0	0	0	0	0	0	unassigned	6,582488423	TACTTCAGCTCCTCACCTTTCCCGCAGCCTCGTCTCGTTGCGGGGTCTGTGGACGAAGCAGATGGGGGGGCCGCCCTTCGTACAGCTGAGTGCTCCAGCCCCGCCGGCCTCGCCAAGGCTACACGCTTGCCACTGGCCATCCGAAGGGCTCGATCTGCTCCTCGCCTGCGTTTCTGAAAGTGCTGTCTGCGGT
ASV726	0	0	0	0	0	0	0	0	0	0	0	0	0	0	0	0	0	0	0	0	0	0	0	0	0	0	8	0	0	0	0	0	0	0	0	0	0	0	0	0	0	0	0	0	0	unassigned	7,232806097	GACGCGGGATCACGCGGCGGCGTCGGATAACTACCGGCCATTGCGACGCGATCCCCATTTTGATTGCGGAAAACGTCGAGTTTGAATAATCGCCAGTAAAATTCTCGTACGTCGTCCCAATACAGCGGGCGATCTCGCGGTTCATGTTTTGCGAGAACGGGAGATAATTGCTCCCCGGATGGTTCGAGCTGTTGAACTTGAGCGTAT
ASV727	0	0	0	0	0	0	0	0	0	0	0	0	0	0	0	0	0	0	0	0	0	0	0	0	0	0	0	8	0	0	0	0	0	0	0	0	0	0	0	0	0	0	0	0	0	unassigned	10,45927615	CGGGAAGTAGAAGAAAATGCATGGCATGCGCGATGTTGTTGCGTTTCTATTGTCC
ASV728	0	0	0	0	0	0	0	0	0	0	0	0	0	0	0	0	0	0	0	0	0	0	0	0	0	0	0	8	0	0	0	0	0	0	0	0	0	0	0	0	0	0	0	0	0	unassigned	11,64469107	GATGCAATTCAGACACACCTAAGATCTGCCCTGGCCCCAGGAAGTACGGGTCTGTGTGGCTAGGAGTCCGTCCGCATGTCAGGGCCTCAATGGCTCAGCTTGGGAAGACTCT
ASV729	0	0	0	0	0	0	0	0	0	0	0	0	0	0	0	0	0	0	0	0	0	0	0	0	0	0	0	0	0	0	0	0	0	0	0	0	0	0	0	0	0	0	0	0	0	unassigned	9,114228939	CGTGCCATTGCTTTAGCTTGCTTGACCTGATGAGCCTTCATTGGCTTTTCTTTGTGATCTTTTGGAAGCTTATTATCCCAAATAGGCTTCACGGGCATTTCCACTT
ASV730	0	0	0	0	0	0	0	0	0	0	0	0	0	0	0	0	0	0	0	0	0	0	0	0	0	0	0	0	0	0	0	0	0	0	0	0	0	0	0	0	0	0	0	0	0	unassigned	10,18704886	CGACCCCAGCAACCCATCGGACAACGCGGATTCTGATGACAACCCGTGGGGCGACAACGGCGCTAAGCAGAGCTCAGGCCAGCAAGCGGAGAACGAGAGGACGGACGACACC
ASV731	0	0	0	0	0	0	0	0	0	0	0	0	0	0	0	0	0	0	0	0	0	0	0	0	0	0	0	0	0	0	0	0	0	0	0	0	0	0	0	0	0	0	0	0	0	unassigned	11,31019814	TCCCGATGTGGTTATTGCCTCTGGCGGGGATGGGACAATCTCTGCCGTTGCTGGAGAACTCATTGGTACAGAAATTGCTTTAGGTGTCATTCCACGGGGCACCGCCAACGCCTTTGCCCTAG
ASV732	0	0	0	0	0	0	0	0	0	0	0	0	0	0	0	0	0	0	0	0	0	0	0	0	0	0	0	0	0	0	0	0	0	0	0	0	0	0	0	0	0	0	0	8	0	unassigned	6,256370164	CGAGGAGGCGCCTTGCTGATGCCCAGTGCTGCAGCCAGTCGGGGGTGCAGCCGACATTACAGCACACTACAGACCGCACCATTAGGACTTTACAGAAAG
ASV733	0	0	0	0	0	0	0	0	0	0	0	0	0	0	0	0	0	0	0	0	0	0	0	0	0	0	0	0	0	0	0	0	0	0	0	0	0	0	0	0	0	0	0	8	0	unassigned	6,437352707	CGCGAGAGTTAGGGCGCTCACGGCGCAGGAGAAGTCGATGCGCTGCCTCTGCTCCTCCAGCCGGTCGAAGTCGGTCTGCTGCAAGATCTTTTCGGTCCTCGATTTTTGAGTATCAGCGTCTTGGCCA
ASV734	0	0	0	0	0	0	0	0	0	0	0	0	0	0	0	0	0	0	0	0	0	0	0	0	0	0	0	0	0	0	0	8	0	0	0	0	0	0	0	0	0	0	0	0	0	unassigned	7,654447251	GCATGCCGAGCCCTTCCGAGATGGCCTCCGCGAGCAGGGTCTTGCCCGTGCCGGGCTCACCCTTCACGAGCAGCGGGCGCTCGAGCGCCAGGGCCACGTTGACCGCGGACTCCAGCGCTTCGCTCGTGAGATAGCTGTTGGTGCCCTTGAAATGACGGAACGACTCGTTCATGGGATCTCTCACTCG
ASV735	0	0	0	0	0	0	0	0	0	0	0	0	0	0	0	0	0	0	0	0	0	0	0	0	0	0	0	0	0	0	0	0	0	0	0	0	0	0	0	0	0	8	0	0	0	unassigned	9,839315438	CAACTCCACTCTTTACCATGCTTGGCATTAAAAAACTGCTCACCTCTGGCTGGAGATGCTTTGCCAGATTGAGACTCATAGGTCTTTAAAAGATCCTGTGGCGTTGCTGCATTAACCGAACCAAATAAAGCCAAAGAAGCAGCTAATAAACAAATTCTAATTACTGTTAATTCTTTATTCATCCCTTAAGTATGCG
ASV736	0	0	0	0	0	0	0	0	0	0	0	0	0	0	0	0	0	0	0	0	0	0	0	0	0	0	0	0	0	0	0	0	0	0	0	0	0	0	0	0	0	8	0	0	0	unassigned	6,78801072	CTCGTTGCAATCGTTGAATATCTCGATCTTGGTGGCGATGCCACCACTGCGCAAGTGATCTTTACCGTCTTCACTGTTGTTGTCGGTTGCGTCTCTTTTAGCGGATCGATCATCACCTTCTTGAAGTTGCAAGAACTCATGACAACTCGTCCTGTGGTATTTCCTGGTGGTCGCTTCGTTATCGCAGCAAACCTTGTTGCAGTCCTTGCTGTATCAGTCTGGGTTGTTCAAG
ASV737	0	0	0	0	0	0	0	0	0	0	0	0	0	0	0	0	0	0	0	0	0	0	0	0	0	0	0	0	0	0	0	0	0	0	8	0	0	0	0	0	0	0	0	0	0	unassigned	9,136472533	GCACGATTCACGCGCTTTATCAGCGAAGGATTGAGCGATATTCGACGAATTTTATTGTAGAGGTTTTTAAAAAATGACGAAACATATTGAAACAGACCTAGTAGTAATTGGAAGTGG
ASV738	0	0	0	0	0	0	0	0	0	0	0	0	0	0	0	0	0	0	0	0	0	0	0	0	0	0	0	0	0	0	8	0	0	0	0	0	0	0	0	0	0	0	0	0	0	unassigned	10,9998454	TGCTTGACTGCGAGACTTACAAGTCGAGCAGGGACGAAAGTCGGGATTAGTGATCCGGCGGTGCAGTATGGAATGGCCGTCGCTTAACGGATAAAAGCTA
ASV739	0	0	0	0	0	0	0	0	0	0	0	0	0	0	0	0	0	0	0	0	0	0	0	0	0	0	0	0	0	0	8	0	0	0	0	0	0	0	0	0	0	0	0	0	0	unassigned	10,62114502	ATCAAAAAGATTTGCTAGATGAAGGAGCTGGGAGAGATCATCAATCATCACGCCTTTGAGGCCTTTAGGAAAGCCTGAGCCATCATAGTTTTCATGATGCTCGGAGATCATGCGCGAAA
ASV740	0	0	0	0	0	0	0	0	0	0	0	0	0	0	0	0	0	0	0	0	0	0	0	0	0	0	0	0	0	0	0	0	0	0	0	8	0	0	0	0	0	0	0	0	0	unassigned	5,587031139	CAATCTCGCCGAGAAGGTGGAGCGGGAGCGGGCGGCCGTGGCGCTCACATCGCTCGCCGCCGATATTCTGGACTACGCACGCGCACATGGTCGCGTCACAACGCGAGACATGGTCCGAGCGCACGGTGCGAGTCCCAACACCCTCAAGTCCACATTTCGCAGTCTGGTCGAGCGGGGGCTGCTCGCGCGCCACGGTGGCGGGCGGTCGACGTGGTACGCATTG
ASV741	0	0	0	0	0	0	0	0	0	0	0	0	0	0	0	0	0	0	0	0	0	0	0	0	0	0	0	0	0	8	0	0	0	0	0	0	0	0	0	0	0	0	0	0	0	unassigned	10,62008676	CAACGCGTAATTCTGGGAACCGCAACCGCAACCGCTCAACCTCTTCAGTGACCGATCGCCCCGGCACA
ASV742	0	0	0	0	0	0	0	0	0	0	0	0	0	0	0	0	0	0	0	0	0	0	0	0	0	0	0	0	0	8	0	0	0	0	0	0	0	0	0	0	0	0	0	0	0	unassigned	12,62589345	ATCAACAAGCCGTACCAGCGGATCGCTAGGGGGCCGAGTTGAAAGATCATCGGGCCGGGGGATGTAAATTGAAA
ASV743	0	0	0	0	0	0	0	0	0	0	0	0	0	0	0	0	0	0	0	0	0	0	0	0	0	0	0	0	0	8	0	0	0	0	0	0	0	0	0	0	0	0	0	0	0	unassigned	9,489673491	GCGCGCCACCACAACAACCCATGCACTCACCTTCTTTTAAACAGAAATTTCCATCTGGTGTAATTTCGTTAAAACCTATACCAAGTTTAGATTTTAAGTGATCGACAATTTCATCACTACCACGCAACATGCAAGAAATATTGGTGCACACAGTCACTTTAAACTTTCCTACAGGCGACAAGTCATACATATTGTAAAAAGTTGCCACTTCCATTGCAGCGATTTCAGGCAT
ASV744	0	0	0	0	0	0	0	0	0	0	0	0	0	0	0	0	0	0	0	0	0	7	0	0	0	0	0	0	0	0	0	0	0	0	0	0	0	0	0	0	0	0	0	0	0	unassigned	7,180115987	CCAGCAACAGCAGGTACCAAGGTCGATCGAATGTGATCCAAAAGCCGCCGATGTTCACAGTTGAACTCGTTGCACGCGATGATTGTTCGAATCGAGAACGTGGAGCCGCCGCTGTCGGTCGATCACCACG
ASV745	0	0	0	0	0	0	0	0	0	0	0	0	0	0	0	0	0	0	0	0	0	0	7	0	0	0	0	0	0	0	0	0	0	0	0	0	0	0	0	0	0	0	0	0	0	unassigned	7,392055794	CATGCCGCTCTATGACAAGGCATCGGACGGGCACTACAACCTCGTCTCGGCGCTGCACAAGTCGGTTCGTGGTTCGGAC
ASV746	0	0	0	0	0	0	0	0	0	0	7	0	0	0	0	0	0	0	0	0	0	0	0	0	0	0	0	0	0	0	0	0	0	0	0	0	0	0	0	0	0	0	0	0	0	unassigned	8,892346398	GCCCTGCACGTCATGACAGCAACCAGCACGCAAGCACATCAACAGTGCATTCTGTTCTGCACCTCCAACCCACCCCATTATTGACTTGCAGTAATGCTCACAGTCTTTCTTTGTGCAACATCTGTGCTGCTGCAGCCTGCGACGGTCAGGCTAATCTACGGCCCCCCATCTCTAG
ASV747	0	0	0	0	0	0	0	0	0	0	7	0	0	0	0	0	0	0	0	0	0	0	0	0	0	0	0	0	0	0	0	0	0	0	0	0	0	0	0	0	0	0	0	0	0	unassigned	7,728687892	GTTTTTTCGCCTTTTGGCACCCAAAATTCTGTACTTCAAACTGTCTTTAGTGCAGGTTTTTGGCCATTGCTTGGAAATGGCCGCGGTTTGTTGGAAATACTTGTAACGGCTTGCATCTGAGCTGCAAAAATAGGCCTAATTCTCCC
ASV748	0	0	0	0	0	0	0	0	0	0	0	0	7	0	0	0	0	0	0	0	0	0	0	0	0	0	0	0	0	0	0	0	0	0	0	0	0	0	0	0	0	0	0	0	0	unassigned	7,086228995	CATCGACGGTCAGCATGCCGAAAGTGATGCGATGGATCCCCACGACCATGATCGCCCGCCGTGGGCGAGGGTGAGCGCGGAGCACTCGAAGGCCATCGATGAAGCCGGCGATCACACCTCGCAGGGTCTCGCGAACCAGTTCAACAGCCGG
ASV749	0	0	0	0	0	0	0	0	0	0	0	0	0	0	0	0	7	0	0	0	0	0	0	0	0	0	0	0	0	0	0	0	0	0	0	0	0	0	0	0	0	0	0	0	0	unassigned	8,007454893	AGAAATTAAAAGCGCTTTTTAATTAGGTTTTGCACAAACTTTGCCAGTTGCTTCCAGGATACCGGTG
ASV750	0	0	0	0	0	0	0	0	0	0	0	0	0	0	0	0	0	0	0	0	0	0	0	7	0	0	0	0	0	0	0	0	0	0	0	0	0	0	0	0	0	0	0	0	0	unassigned	8,356410141	GTGAACTTGTTGACGGAGATGTCGACCTTGACGGTCAACTTTCCGTCGCCCAGAACCTTGACGGGCTCGTTCTTGCGGACTGCACCCTTGGCGATCAGATCGGCGATGCTGATCTGGCCA
ASV751	0	0	0	0	0	0	0	0	0	0	0	0	0	0	0	0	0	0	0	0	0	0	0	0	0	7	0	0	0	0	0	0	0	0	0	0	0	0	0	0	0	0	0	0	0	unassigned	9,474975844	CGAAGGCGAAGACCACGATCCGTTCGAACACACCATCCACACTTTCAAGCACGAGACCTACCATCGTGACATCATCGACTCCGAGCTCACCGCCGCCGACCAGCAGGAGCTCATCAAGCGCTTCAAGG
ASV752	0	0	0	0	0	0	0	0	0	0	0	0	0	0	0	0	0	0	0	0	7	0	0	0	0	0	0	0	0	0	0	0	0	0	0	0	0	0	0	0	0	0	0	0	0	unassigned	7,181484421	CATCGCGCAAGCTGATTGGCCAGGGAATGGTTATGACAGAACATATCACTACATTAGAAGCCACGTGGCTTAGCGTTACCGAATTCACCCAGGTTGCAGGCTTGAGCCAGGGCGATGTCGTCGAACTGGTTGAAGTGGGCGTACTCAAAC
ASV753	0	0	7	0	0	0	0	0	0	0	0	0	0	0	0	0	0	0	0	0	0	0	0	0	0	0	0	0	0	0	0	0	0	0	0	0	0	0	0	0	0	0	0	0	0	unassigned	12,19295203	CCTAAGAAGCCACCGGGGTAAAACAAAACCTTGTAGGTGTCACACCTAAAAATACAACGTAGCAGAGGTACCCCCTAGTGTAGCAGAGGTCACCCTACAGCGTAGCAGAGGTGTAGACGTC
ASV754	0	0	7	0	0	0	0	0	0	0	0	0	0	0	0	0	0	0	0	0	0	0	0	0	0	0	0	0	0	0	0	0	0	0	0	0	0	0	0	0	0	0	0	0	0	unassigned	8,446897719	TATTGCCGCTTGCGTGTGAGTTTAGGGGCTCACCACGTTGGGGGTTCCTATGCCTTTAACATCCTTGACCGTGAATATCGCTCGCATAAGTGCATTGTCGCATCCGACTGCGAAAAATGCTCGGGTGCTTTTGCAACAGGCCTCAATACTCAATCAAGAGACCTCATCACTGTGAAATGTAAGAACCTTGATAATTTAAGCCG
ASV755	0	0	0	0	0	0	0	0	0	0	0	0	0	0	0	0	0	0	0	0	0	0	0	0	0	0	0	7	0	0	0	0	0	0	0	0	0	0	0	0	0	0	0	0	0	unassigned	8,594354438	GCAACAATGATAGCGGGTCATGAGGCACAACCACAGCCTCCTGCTGCACATCGCCTGGTGGATTGCGTTTCCAAGGTGCTCAAGCTCGTTATGAAGCTCCCAAA
ASV756	0	0	0	0	0	0	0	0	0	0	0	0	0	0	0	0	0	0	0	0	0	0	0	0	0	0	0	0	0	0	0	0	0	0	0	0	0	0	0	0	0	0	0	0	0	unassigned	8,775157714	ATCAAGTCGCGGCGCGAAGCGTCACAGGGACCAAGCAGGGACGCTCCTGGGTTCGTAAACTGGTTGGAGAGGCAGGGAATTAACCTAACGAAGCTAAAGGATGCGGAACAGCTATCGTTATGGAGGCTGTATAAGCAGACGTTTCCTGAAGGCAGCACGCCCTCC
ASV757	0	0	0	0	0	0	0	0	0	0	0	0	0	0	0	0	0	0	0	0	0	0	0	0	0	0	0	0	0	0	0	0	0	0	0	0	0	0	0	0	0	0	0	0	0	unassigned	6,769358641	CTGGCAGCTGAAGCACCGGGAGCGTTTGACGTGGTGACCTGCATGGAAATGCTGGAGCACGTGCCAGACCCCGCATCGGTAGTTCAGGCGTGTGCCACATTGGTCAAACCGGGTGGTTGGGTGTTTTTTTCGACCATCAATCGCAGCGCCAAGGCGTTTCTTTATGCGATTGTTGGCGCAGAGTACCTTCTGAAAATGCTG
ASV758	0	0	0	0	0	0	0	0	0	0	0	0	0	0	0	0	0	0	0	0	0	0	0	0	0	0	0	0	0	0	0	0	0	0	0	0	0	0	0	0	0	0	0	0	0	unassigned	6,519046621	GACGCTCATCGAGCCGGGGGGCAGGGGTTTGGCTGCCAGTCTCCGCGCGACTTCGATGGCGGTCACCACGCCAGCGGCATCGTCGTTGGCCTGGTTGGGGTGGCAAACGTGTGCCATGATGAAAAGCTCGCCTGCCAAGGCACTGGGGCCG
ASV759	0	0	0	0	0	0	0	0	0	0	0	0	0	0	0	0	0	0	0	0	0	0	0	0	0	0	0	0	0	0	0	0	0	0	0	0	0	0	0	0	0	7	0	0	0	unassigned	8,083850363	CAAATGCACGCTCAAATAACTCGGCCCTTTGACAGCAGGAAAGTTCCGGGTGTCTTCGTAGAGGTCAATGCGCGTCAAAAAGTCTTGCAACAACGCTTGTGCGCCAGATTCGC
ASV760	0	0	0	0	0	0	0	0	0	0	0	0	0	0	0	0	0	0	0	0	0	0	0	0	0	0	0	0	0	0	0	0	0	0	0	0	0	0	0	0	0	7	0	0	0	unassigned	9,177080399	CGCTTGACTGTGAGAGGGACACCTCGAGCAGAAACGAAAGTTGGTCGTAGTGATCCTCGCATGCCACGTGGGTGGCGGCGAGCTTAACGGATAAAAGCTA
ASV761	0	0	0	0	0	0	0	0	0	0	0	0	0	0	0	0	0	0	0	0	0	0	0	0	0	0	0	0	0	0	0	0	0	0	0	2	0	4	0	1	0	0	0	0	0	Actinopterygii;Cypriniformes;Cyprinidae;Tinca;tinca;unclassified_tinca	80,18713829	GGTATAAAAATACAAGACGAGAAGACCCTTTGGAGCTTAAGGTACAAAATTCAACCACGTCAAGAAATTCAATAAAAAACAAAAACTTAGTGGATTATGAACTTTTACCTTCGGTTGGGGCGACCACGGAGGAAAAATTAACCTCCACGACATATAATTTAGAACGACACTTCGAAAACTAAAACATTTACTTTAATGACCCACTAAGTGATCAACGAACCAAGTTA
ASV762	0	0	0	0	0	0	0	0	0	0	0	0	0	0	0	0	0	0	0	0	0	0	0	0	0	0	0	0	0	0	0	0	0	7	0	0	0	0	0	0	0	0	0	0	0	unassigned	6,664271444	ACGAAAATGCGATCCCACTTTCTGACCCCAGGATCAAGCCGGTCGTCGGTCCGCCCGCCAGCGGCCCTCCCCGTCTGGCGGGCGCATCGACCTTCTTCGATGCGTCTTCACAAGCAAGCCCGGCAGCAACAGCCGCACCACCATTGCCTGATACGACAGGCACAATCACAGGCTGGCATGCAGCCAGTCTGGCCGGCGCACCCGGCGTTTCATTG
ASV763	0	0	0	0	0	0	0	0	0	0	0	0	0	0	0	0	0	0	0	0	0	0	0	0	0	0	0	0	0	0	0	0	7	0	0	0	0	0	0	0	0	0	0	0	0	unassigned	8,090205323	CTTTGAAGCGAAGCGTAAGGAATGGGAATCCGAGCGCGAGAAGTCCGACGCCGACGCCCGCAGCAAGGCCGCGCTCGACGTAGTCACGCCACACGCAACCGACCTCGGCACCGG
ASV764	0	0	0	0	0	0	0	0	0	0	0	0	0	0	0	0	0	0	0	0	0	0	0	0	0	0	0	0	0	0	0	0	7	0	0	0	0	0	0	0	0	0	0	0	0	unassigned	7,491034578	CCACCCGATCGGTCTTTTCAACCGGGCTTCGCGGCAATGCGCTGATCATTCTTGGCGTGATATCTGAAATTGCCATCATCCTGTTGATTACCTATAC
ASV765	0	0	0	0	0	0	0	0	0	0	0	0	0	0	0	0	0	0	0	0	0	0	0	0	0	0	0	0	0	0	7	0	0	0	0	0	0	0	0	0	0	0	0	0	0	unassigned	7,04045201	TCGATGATTTTCACCTTGGCACCGTCATTGAGCTTTTCACCACCCTCAATCACCACCACATCACCCAGCTTCAGTCCCTGACGTACCTCCACCTGGCCGGGCTGACGGCGACCGATGACTACTGCAGTCTTGGTGGCAGTGTCATTGCTGACCACATAAACAAACTGCCGGTTA
ASV766	0	0	0	0	0	0	0	0	0	0	0	0	0	0	0	0	0	0	0	0	0	0	0	0	0	0	0	0	0	0	0	0	0	0	0	7	0	0	0	0	0	0	0	0	0	unassigned	6,614438958	TGCTGTGTGCTATGCTATGCCATCTCCTCAGGCCCTGCAGGCCGCACAAGCTGTGCTGTGCCGTGATATGCGGTGATATATGCTAGGTGTGACATGTGTGATGTGTGATGTGTGTGATGTGTGTGATGTGTGATATACGCCTCCTAACTCCTCGGG
ASV767	0	0	0	0	0	0	0	0	0	0	0	0	0	0	0	0	0	0	0	0	0	0	0	0	0	0	0	0	0	0	0	0	0	0	0	7	0	0	0	0	0	0	0	0	0	unassigned	10,35288087	ATAACTAGCATAGAATTATCGAGCCCTTCAGATGGAGGCTATGATCAATACGATCCTCCGTAGGTGGTTATTGTGGCTCGAGGGAAATGTTATGTATGAGTGGAACGGTAGATCCG
ASV768	0	0	0	0	0	0	0	0	0	0	0	0	0	0	0	0	0	0	0	0	0	0	0	0	0	0	0	0	0	7	0	0	0	0	0	0	0	0	0	0	0	0	0	0	0	unassigned	8,215742124	TAGGGGATGTTCTTTTCCCCGATAATCTTCCTCAGTGCTTCTCGTGCTTTATCCAAAGACCCATAAGCACGTTCAGCAGGAGCGCCCCCAAGTGCTTGTCTGACTTGTCCTACGCCTTCAATCGTCTTCCCTGCTA
ASV769	0	0	0	0	0	0	0	6	0	0	0	0	0	0	0	0	0	0	0	0	0	0	0	0	0	0	0	0	0	0	0	0	0	0	0	0	0	0	0	0	0	0	0	0	0	unassigned	9,288864412	AGGTGGATAGGGAGCGAGCTAGAACGAGGGCGATAGCCAGAGCGAGGTGGACAGAGCGCGCAAGCGCGCGGCCCGAGGAGTGACGCGGAGAACGCGTGCAAGAGAGAAAAGCTCACCTAGCGGCGGCACGTGAAGGAAGGCACCCACCTCAAAAAAACACGGGTGTAGAGTCAGCAAGTGGC
ASV770	0	0	0	0	0	0	0	6	0	0	0	0	0	0	0	0	0	0	0	0	0	0	0	0	0	0	0	0	0	0	0	0	0	0	0	0	0	0	0	0	0	0	0	0	0	unassigned	7,000782051	CTACAGCAGCGGGTACGACTCCATGACTACGTCCGATTCGGTCATGGTCCGGCCGTCGCTGATTACGCAGCTGGTCTCCGGCGTGTATACCACGCTGAACTGGCGCGATACGGTTTATGTCAGTGGCGATACAGCGTACATATATCTTCATAGCAATGCGGATACCGTGCAGGCGTTCACCTACGCGCCCGGCTTCGGGGCGGCGGCGGCCGCCAATTTGCGGTATC
ASV771	0	0	0	0	0	0	0	6	0	0	0	0	0	0	0	0	0	0	0	0	0	0	0	0	0	0	0	0	0	0	0	0	0	0	0	0	0	0	0	0	0	0	0	0	0	unassigned	9,867847502	TAATCGAAGAACTGAAAAATATTGTTGAGCTCTATGACGGCAATATTGCCCTGCATGGCCACACCACTTTTATGGCGTGCGTCTAATTTCATCGGCAACCTATTTTCCCTTTCTGACTTTCACCCATTTACCGCAGGACT
ASV772	0	0	0	0	0	0	0	0	0	0	6	0	0	0	0	0	0	0	0	0	0	0	0	0	0	0	0	0	0	0	0	0	0	0	0	0	0	0	0	0	0	0	0	0	0	unassigned	8,66493423	GAAATAGCACCCTAAATCAACTACAGCAATACCTGACATCCTATAATGGAACGATGGGCCCTAGACGCGTCGGTCGGGCAGCTCCTAAGCGGCTGACACCGGCGTCTTGCACCCGCCAAATCGAGCCTTGTCGAGTGTCCGT
ASV773	0	0	0	0	0	0	0	0	0	0	6	0	0	0	0	0	0	0	0	0	0	0	0	0	0	0	0	0	0	0	0	0	0	0	0	0	0	0	0	0	0	0	0	0	0	unassigned	5,928151902	GGTCTTGCAGCGCGTCCTGGCTGTTTCTTCGGCGGATGATTCGTACCCGCCCCCTCTTTTTGAGGTCCAGACAGATGACAAAGATCCAGGGTTTGTGTATAGCGAGATGGGCAATGAGGCTGGCACCGGAGGCGCCGAGGGCACAGA
ASV774	0	0	0	0	0	0	0	0	0	0	0	0	6	0	0	0	0	0	0	0	0	0	0	0	0	0	0	0	0	0	0	0	0	0	0	0	0	0	0	0	0	0	0	0	0	unassigned	9,833011196	TCAACACATTCCTCCAAGTAAGTCAGGTCACCACTGGTCAGCTGAAAGCAAATCAAAATTCATGCAGAAGCCACGACAAGAGGTGGTCAAAAAAGGAGAAGGGGCCAATCAGCTTGCCCCATCCGCCCCCGCAGGCCGCTTGCATTCCTCCAAGTAAGACATGTGTATTGCAACTTCTCAGCCACTTCCACACCATCTTG
ASV775	0	0	0	0	0	0	0	0	0	0	0	0	6	0	0	0	0	0	0	0	0	0	0	0	0	0	0	0	0	0	0	0	0	0	0	0	0	0	0	0	0	0	0	0	0	unassigned	13,89926318	AGGACAAGCACGTAGCGCAACGCACGACAAACTCAAGTAGACACAAATGCAAAATCAAGTAGGTGAGAAGCAGAG
ASV776	0	0	0	0	0	0	0	0	0	0	0	0	0	0	0	0	6	0	0	0	0	0	0	0	0	0	0	0	0	0	0	0	0	0	0	0	0	0	0	0	0	0	0	0	0	unassigned	11,32654013	CCGGACTCTCTCATCGCTGACGGCATCCAAGAAATCAATATGTGAAA
ASV777	0	0	0	0	0	0	0	0	0	0	0	0	0	0	0	0	6	0	0	0	0	0	0	0	0	0	0	0	0	0	0	0	0	0	0	0	0	0	0	0	0	0	0	0	0	unassigned	10,56240899	TTACCCAATACACCAAGCATGCCTCAATGAGAAGTGCACTATTCAATGTGTATAAGAGCAAAAAACAAAGAGAAAGAGGCAACCTTTCAGAAAATAATCCGAGTATGCCGGCCCTGCCCGACGGGGAACCGGGCGTCGGAACCCGGCCCGTCCCGGGCCCGGCCCGGGCCTGGAGGTCGCGCATGACATACCCCCACACT
ASV778	0	0	0	0	0	0	0	0	0	0	0	0	0	0	0	0	0	0	0	6	0	0	0	0	0	0	0	0	0	0	0	0	0	0	0	0	0	0	0	0	0	0	0	0	0	unassigned	7,40510567	CACACCGCACAACTCCACCTGGTTGTTCACGGGCCGGACCGGGGGATCGGCCGCTTTGGTCTGGTACGAGAAATCCAGCGGAAGCTCCAGCAGCTGGAAGTAATCCCCGGCCAGTACCACACATTCGGAAAATTCATCCAGAATACGGTGCAGTTCCCGCAAGGGCCCTGTCAGCTGGGTAAAGCACAGGTAGGCGGTGAGTACGGTACCGATGGTGATGACC
ASV779	6	0	0	0	0	0	0	0	0	0	0	0	0	0	0	0	0	0	0	0	0	0	0	0	0	0	0	0	0	0	0	0	0	0	0	0	0	0	0	0	0	0	0	0	0	Actinopterygii;Cypriniformes;Cyprinidae;Gobio;gobio;unclassified_gobio	84,2241893	GGTATAATAATACAAGACGAGAAGACCCTTTGGAGCTTAAGGTACAAAATTCAGCCACGTTAAACAACTCCACAAAAAGCAAAAACTTAGTGGAATATGAAGTTTTACCTTCGGTTGGGGCGACCGCGGAGGAAAATATAGCCTCCACGACATATAATTTAGAACGACACTTCGAAAACTAAAACATTTACTTTAATGACCCACTAAGTGATCAACGAACCAAGTTA
ASV780	6	0	0	0	0	0	0	0	0	0	0	0	0	0	0	0	0	0	0	0	0	0	0	0	0	0	0	0	0	0	0	0	0	0	0	0	0	0	0	0	0	0	0	0	0	Amphibia;Caudata;Salamandridae;Lissotriton;vulgaris_meridionalis;unclassified_vulgaris_meridionalis	60,90220332	GAAATAACTCTATAAGACGAGAAGACCCTGTGGAGCTTTAAATAAAAATTAACCATACTTTAACTACTGGCCAAAGGGTAAAGAATAAAAATGTATGGCCATAATTTTAGTTTTCGGTTGGGGCGACCACGGAAGAAAACTCATCCTCCGCGATAGAAAATCTAGAACAACAGTTCAAAAATTAAAACATTTGGTATAATGACCCACTAAGTGATCAACGAACCAAGTTA
ASV781	0	6	0	0	0	0	0	0	0	0	0	0	0	0	0	0	0	0	0	0	0	0	0	0	0	0	0	0	0	0	0	0	0	0	0	0	0	0	0	0	0	0	0	0	0	unassigned	8,64977003	TGTTGATGCACTGGCCAAACTAGAGCAGCGCCAAGTGGTCAAAAGCGGTGCCATTGCCCGTGAGCAAGCTCATGCCGGGCGTGTGTTACTGCTCATAATCGGTGGTTGTGGGCTGTTCAGTGCCATCGTGCTGT
ASV782	0	0	0	0	0	0	0	0	0	0	0	0	0	0	0	0	0	0	0	0	0	0	0	0	0	0	6	0	0	0	0	0	0	0	0	0	0	0	0	0	0	0	0	0	0	unassigned	7,499216427	TTACAGAGAGCGAAAAATACCAGATTCTGGATTCGACAAGTTCAAGAGCTGGATGGCCCACGAGTTTCTCTGAGCGCAGGAATGCGTTGGCGGGCGTGCCAGGTAAGCGGCCGCCCCGAAATTGGAAAGTTTTTTTGTAAGGATTTTTCAAGGATGAAAACCACCTTTCTGTATTTCTTGTTTTTGGCTTTTTCCGCCGGGCCCGCCTTCGCTGATGAAGTGCGCTACCTG
ASV783	0	0	0	0	0	0	0	0	0	0	0	0	0	0	0	0	0	0	0	0	0	0	0	0	0	0	0	6	0	0	0	0	0	0	0	0	0	0	0	0	0	0	0	0	0	unassigned	10,66205018	TGATTGGCCATGTTTTGTCTCTAAATCCTAATATCGTTTTCATCCCCGTAGGAATGCGGGCAAAAGGCCCTATAAATTATCCACAAGTTGGGTGTTGTACGCCCTGAAACCCGCCCTTGTCAAGACAAAGATACCGTAGTTTTGG
ASV784	0	0	0	0	0	0	0	0	0	0	0	0	0	0	0	0	0	0	0	0	0	0	0	0	6	0	0	0	0	0	0	0	0	0	0	0	0	0	0	0	0	0	0	0	0	unassigned	7,024486227	TACTCATTTCCCTGGGTGCTCTCCAGTCGGAGCGACTATCGGTAGTAGGTGGCCAAGCCTCTATGGGTGCCATTTAGGCGTCTTTGTTCAAGGACATGGTA
ASV785	0	0	0	0	0	0	0	0	0	0	0	0	0	0	0	0	0	0	0	0	0	0	0	0	0	0	0	0	0	0	0	0	0	0	0	0	6	0	0	0	0	0	0	0	0	unassigned	6,386065262	GGCCGAGCTGCAGAGAGCTGCAAAGTCCTTACGTTGAAGGTGTGCTTTGGCTGTAATGACACCACGGCTTCCGAATCCGGTGAATACTGCTTATGATGCCAACGCTGCCTATTATGTTGCCACCACCTAGTATAATGCCACTGTTGTGCCCTGTGATAATACCACTGCCACTGCTTATTATCCCAAGAGTATTGCGACCTGTCGTCCGAGTTG
ASV786	0	0	0	0	0	0	0	0	0	0	0	0	0	0	0	0	0	0	0	0	0	0	0	0	0	0	0	0	0	0	0	0	0	0	0	0	6	0	0	0	0	0	0	0	0	unassigned	6,387519189	GTACCACGCAGTCGGGTCGGGCATCCGTGAGCTTCTGCAGCAGGGATGCGTCCACGTCGGAGGTGGTGACCGCCATC
ASV787	0	0	0	0	0	0	0	0	0	0	0	0	0	0	0	0	0	0	0	0	0	0	0	0	0	0	0	0	0	0	0	0	0	0	0	0	6	0	0	0	0	0	0	0	0	unassigned	6,440659346	GGCAGCCGATATCCTCGAAGTTGGGCAAGGTCGATGTTAAAAAAAGCTCTAATGTCCTCGGCTGTGAACTCGAGCCGACTGTAGGGGACGTTGCCGTAGACGTCTTTGTCGTAGCCCTCAGCGCGAATCTCTCCAGCTGGATCGAAGTGGTTATTCTTCACGCCACCTGAGGCTGCTTCCGATACGTTGCTCGCTTCAATAAATCCGCTGACCA
ASV788	0	0	0	0	0	0	0	0	0	0	0	0	0	0	0	0	0	0	0	0	0	0	0	0	0	0	0	0	0	0	0	0	0	0	0	0	0	0	0	0	0	0	0	0	0	unassigned	9,144733564	GCTGGACCGGCTATGGACCCAAGTCGGCGAGATCGGCGACTTCAGGATGATCCCCTGGGTACAGCCCTGGCTGCCGGCCTTGAGGTTCTGGCAGAATGCCGCCGAGGCGTTTCTGCCGGTCTCAC
ASV789	0	0	0	0	0	0	0	0	0	0	0	0	0	0	0	0	0	0	0	0	0	0	0	0	0	0	0	0	0	0	0	6	0	0	0	0	0	0	0	0	0	0	0	0	0	unassigned	4,555667647	AAGCGCTTCTGGCCACTCGTTAGCGTGGCCGCTTAGCCTGGAGGCGGCCCGCGCCACTCGGACTGACACCAGCAT
ASV790	0	0	0	0	0	0	0	0	0	0	0	0	0	0	0	0	0	0	0	0	0	0	0	0	0	0	0	0	0	0	0	6	0	0	0	0	0	0	0	0	0	0	0	0	0	unassigned	13,07712755	CTCGAGTCTGGAAACTTGAGCAACGGGGACCGGCTTACATTTTCAATCGACCAAGAAAAATGATTGTCTATAAAGATCACGCTAACATTAGCCCAGAGCAGGCGATTGACCTCTATACCCGATCAA
ASV791	0	0	0	0	0	0	0	0	0	0	0	0	0	0	0	0	0	0	0	0	0	0	0	0	0	0	0	0	0	0	0	0	0	0	0	0	0	0	0	0	0	6	0	0	0	unassigned	8,808440741	ATTGTCGTTGTCTGGGGCATTCTCTCGGACGGACGAAAAGCCCTGTTATCTGTGCGTCATGGGAATAAAGAGTCCCATGATAACTGCCTTGAAATATTCCGGGATCTAAAGAAACGCGGCATGAACGACCCCGTGCTGGCCACAACGGACGGTG
ASV792	0	0	0	0	0	0	0	0	0	0	0	0	0	0	0	0	0	0	0	0	0	0	0	0	0	0	0	0	0	0	0	0	0	0	6	0	0	0	0	0	0	0	0	0	0	unassigned	9,609822812	GATTTAACTTTGCCCCCAGCACGTTTCTTAATCAACTCTTCCTTGGACTTGTCCGCGTACTCTTTTTCTTGAGTAAAGCCTACTTTGTCAGCTAGTTTGCTAGC
ASV793	0	0	0	0	0	0	0	0	0	0	0	0	0	0	0	0	0	0	0	0	0	0	0	0	0	0	0	0	0	0	0	0	0	0	6	0	0	0	0	0	0	0	0	0	0	unassigned	8,142301517	TGACAATGGTGAGGATTCGTTGGATGCGCATAATGACTGCAAAGCCAAGAACTCCTGCTGAGACAGTAAGAACAATCGCAATCGCAAAACCGATAGCCATCGCCGTGTTTTGATCGAGGTTTCCTAAGCGCATGAAGACAGTTCCAGTGGCCAGGGTTGCTAGCGACATCAGCACAATCTCCCAGCCCACAAAGACGAGATAGGAAAGTAG
ASV794	0	0	0	0	0	0	0	0	0	0	0	0	0	0	0	0	0	0	0	0	0	0	0	0	0	0	0	0	0	0	0	0	0	0	2	1	0	0	0	3	0	0	0	0	0	Actinopterygii;Cypriniformes;Cyprinidae;Alburnus;alburnus;unclassified_alburnus	78,07986291	GGTATAATTATACAAGACGAGAAGACCCTTTGGAGCTTAAGGTACAAAATTCAACCACGTTAAACGACTCTGTAGAAAGCAAGAACTTAGTGGCGGATGAAATTTTACCTTCGGTTGGGGCGACCGCGGAGTAAAAATTAACCTCCACGACATATAATTTAGAACGACACTTCGAAAACTAAAACATTTACTTTAATGACCCACTAAGTGATCAACGAACCAAGTTA
ASV795	0	0	0	0	0	0	0	0	0	0	0	0	0	0	0	0	0	0	0	0	0	0	0	0	0	0	0	0	0	0	0	0	0	6	0	0	0	0	0	0	0	0	0	0	0	unassigned	9,008618697	ATGACATTCTTTTGATAGGCATCGGTGTCCTCTTCAATGATTTTTCGGAACCCGAAATAGCGGTCGGCAAGCTCTTTTTTGACCTCAAAGGCCAAGGTTGTGTTCAGATCGAGCATGGGATT
ASV796	0	0	0	0	0	0	0	0	0	0	0	0	0	0	0	0	0	0	0	0	0	0	0	0	0	0	0	0	0	0	0	0	0	0	0	0	0	6	0	0	0	0	0	0	0	Actinopterygii;Cypriniformes;Cyprinidae;Tinca;tinca;unclassified_tinca	84,22298638	GGTATAAAAATACAAGACGAGAAGACCCTTTGGAGCTTAAGGTACAAAATTCAACCACGTCAAGAAATTCAATAAAAAACAAAAACTTAGTGGATTATGAACTTTTACCTTCGGTTGGGGCGACCACGGAGGAAAAACAAGCCTCCACGACATATAATTTAGAACGACACTTCGAAAACTAAAACATTTACTTTAATGACCCACTAAGTGATCAACGAACCAAGTTA
ASV797	0	0	0	0	0	0	0	0	0	0	0	0	0	0	0	0	0	0	0	0	0	0	0	0	0	0	0	0	0	0	0	0	6	0	0	0	0	0	0	0	0	0	0	0	0	unassigned	9,031821205	CACGACAATGCCAGAGAAGGTACAGAATACAGAATGCTAAAAGGCTAAAAGGCAAGCACAAGCGCAGTGCAAGGACCACCTCCTTCGGGCACGACTAGATCACGCAGCTGTGTCCAAGCGTCTGATCGTGGGCAATAAACTTCAATCGAGTCAAGTAACTTTCCGTTCTCACCCGTGCC
ASV798	0	0	0	0	0	0	0	0	0	0	0	0	0	0	0	0	0	0	0	0	0	0	0	0	0	0	0	0	0	0	0	0	6	0	0	0	0	0	0	0	0	0	0	0	0	unassigned	7,264163312	ATTGACGCGATCGACGTCGATGTGGAGCATCGCCATGGGCGGCCGCAGATCCGAGAGCTTCGACCAGTCGTCGAGCATCGGCCGCTTGACCTCGCCGATGACGCCGCCGTGGATGTTGATGAATTCGCAGCCCCACTCGTCGCGGTAGGT
ASV799	0	0	0	0	0	0	0	0	0	0	0	0	0	0	0	0	0	0	0	0	0	0	0	0	0	0	0	0	0	0	6	0	0	0	0	0	0	0	0	0	0	0	0	0	0	unassigned	8,632174979	CTCTCCATCATGAATAACCGCAGCATCACGACGCTGTTCGTTCTGGATGCTGCGCGGCACCCGGTGGGCATCCTCCATATCCATGATTGCTTGCGTGCGGGCATCAAGTAGGCTAGTGTTTCTGGACTATGCCAGCGAATTTCCTTGATAAAATTAC
ASV800	0	0	0	0	0	0	0	0	0	0	0	0	0	0	0	0	0	0	0	0	0	0	0	0	0	0	0	0	0	0	0	0	0	0	0	0	0	0	0	0	0	0	0	0	6	unassigned	6,830744515	ATTGGTGGGCCCTGGTCCGGCCTGGGGTGTCCGGACCGTGGAGGTGCACCGCCATGAGGCCCGACAGGCCACCTGCGGAACCCGCAGGGAAAGTCTCCAGTGCGTCCAAAAGCTCCTCTACGGCGGGGTAATCACCGATTTGCAGAGCCTCGTCTTGCTCCCGGATTGAGTTGC
ASV801	0	0	0	0	0	0	0	0	0	0	0	0	0	0	0	0	0	0	0	0	0	0	0	0	0	0	0	0	0	0	0	0	0	0	0	0	0	0	0	0	0	0	0	0	6	unassigned	6,098008185	GCGGCAGCTCGTTCCTCGGCAACGCCGCGGCGTCCGCCGTCGGCGCAATCGGCGGCGCGCTACTCTTCAACAGCATCAGTTCGATGTTCGGCCATCGCGGCCCCAGCAGCGGCAGTGCCTTCGGCGATGCCTCTTCCGGCGGCTTCGGCTCGGGCGCGCCCTC
ASV802	0	0	0	0	0	0	0	0	0	0	0	0	0	0	0	0	0	0	0	0	0	0	0	0	0	0	0	0	0	0	0	0	0	0	0	6	0	0	0	0	0	0	0	0	0	unassigned	8,402145778	GTCGATCACGTCGATAAAGAAATCCTGCCGCCGCGCCCAACCGGCAAGGCCCTCAAGCCCCATCCCGCTGAGCACCAGCCGACGCGGGTCCATGCCTCCCAGCGCCGCGCGCGCCGCAGTGCGCGATCCCAGCGAAAATCCGACAAGATCGAAGTCGGTCAG
ASV803	0	0	0	0	0	0	0	0	0	0	0	0	0	0	0	0	0	0	0	0	0	0	0	0	0	0	0	0	0	0	0	0	0	0	0	6	0	0	0	0	0	0	0	0	0	unassigned	10,46380161	CCAAGCGGCGGACGGACATGAAGGCAAACAGTGTACTCAGGTCGTCGACCACCCTCTGCGTCAACTTCAGACGACAGTTCGGGATGCTCCCCAGCGACTAT
ASV804	0	0	0	0	0	0	0	0	0	0	0	0	0	0	0	0	0	0	0	0	0	0	0	0	0	0	0	0	0	0	0	0	0	0	0	6	0	0	0	0	0	0	0	0	0	unassigned	2,976127301	CCTTGTATCCTGGCAGGATCACAGTGCTCATGGTGATCGCCGCCCCATCTGCCAGCACACCGGCCAGCGTTACCTCGCCCAGATTCGTCAGTGTCGCCGTGGCATAGCCGTAG
ASV805	0	0	0	0	0	0	0	0	0	0	0	0	0	0	0	0	0	0	0	0	0	0	0	0	0	0	0	0	0	0	0	0	0	0	0	6	0	0	0	0	0	0	0	0	0	unassigned	7,578034735	CTCCATGTGCACCATGCTGATGAAGCAATATGTATCGGAGAGGCCCCTTCAGCAAAATCGTATTTAAAAATTTCCAATCTCATCGCTGCTTGTGAAATCACTCATGCAGATGCGGTTCATCCGGGATATGGATTTTTAAGTGAAAATGCAAATTTTGCTTCTATCTGTGAAAGTTGCAATCTCAACTTCATCGGCCCTCCAGCTTCTGCGATTGCAG
ASV806	0	0	0	0	0	0	0	0	0	0	0	0	0	0	0	0	0	0	0	0	0	0	0	0	0	0	0	0	0	3	0	0	0	0	0	3	0	0	0	0	0	0	0	0	0	unassigned	6,459316775	CTTGCCGAGCATGAAATCGCGATTGCCGTGCATCAGGAATAGGGGCGTGCCGCTGTCGCTGAGGGTGCGCAGGGCATTGCAGATCGAGGCCTGGAACGGCGACATGGCATCGTCGCCGATCCAGACTTCGAAGAAATC
ASV807	0	0	0	0	0	0	0	0	0	0	0	0	0	0	0	0	0	0	0	0	0	5	0	0	0	0	0	0	0	0	0	0	0	0	0	0	0	0	0	0	0	0	0	0	0	unassigned	8,59940833	ACCAGTCACAGGTTGGCGCGAATCGATCGAGAGAAGTTTCCAAAGATTCGCGTGGCCAATCATGAGGCTTGCGCCAGCGGGGCAGAACCCTACTACACCAACTCCTCCCAGCTTC
ASV808	0	0	0	0	0	0	0	0	0	0	0	0	0	0	0	0	0	0	0	0	0	5	0	0	0	0	0	0	0	0	0	0	0	0	0	0	0	0	0	0	0	0	0	0	0	unassigned	9,055999362	CAACTCCACTCTTTGCCGTGCTTGGCATTGAAAAATTGCTCACCTCTGGCTGGAGATGCTTTGCCAGACTGGGACTCATAGGTCTTTAAAAGCTCTTGCGGCGTTGCTGCATTCACTAAACCAGATAAACCCAAAGATGCAGCTAACAAACAAATTCTAATTACTGTTAATTCTTTAATCATCCTTCAAGTATGCA
ASV809	0	0	0	0	0	0	0	0	0	0	0	0	0	0	0	0	0	0	0	0	0	5	0	0	0	0	0	0	0	0	0	0	0	0	0	0	0	0	0	0	0	0	0	0	0	unassigned	7,899573925	GCGCTTTACCAAGGTCGAGTTGCGCAAGGCGATGGAGTCGAAAGCCTACGCTCTGGACAGCTATCCCGAGATCGAGGAAGCCGGAGTCAACGGCAGCCTGTTCGAGAAGGCTATCA
ASV810	0	0	0	0	0	0	5	0	0	0	0	0	0	0	0	0	0	0	0	0	0	0	0	0	0	0	0	0	0	0	0	0	0	0	0	0	0	0	0	0	0	0	0	0	0	unassigned	8,828153302	CGGTTGAAGCGGGGCATCTATCCGGAGGGCGGCGCCCGCCAAGATTGGCCAGTGTCGGGGGCGTGGAGACCTGGGTTACGGGCACCACGCAAAGAGCCCTGG
ASV811	0	0	0	0	0	0	0	0	0	0	0	0	5	0	0	0	0	0	0	0	0	0	0	0	0	0	0	0	0	0	0	0	0	0	0	0	0	0	0	0	0	0	0	0	0	unassigned	7,408761238	CAGCGAAAGCTGCAGAAAAAAAACCTCGCAAGTAGTCTTGACCAGGCCGGTCGTCTTTGTCGATTCGCCCACGCGTCCGTGCCTGCAGCACGAGCGGGCATGTGGCCCCGGCGACGCCTCGCCCTAACGCGAATTTAGGCATAGCCGGGAGCAGCATTGAGCTTGGTCGCAAGGTCAGCCCTAGCCCAGAACGGTCGTGCCGCCAGCATGTCAAATGCGAAGCTTTTGG
ASV812	0	0	0	0	0	0	0	0	0	0	0	0	5	0	0	0	0	0	0	0	0	0	0	0	0	0	0	0	0	0	0	0	0	0	0	0	0	0	0	0	0	0	0	0	0	unassigned	5,196128416	TCCACCATTGTAGTGTTATCTGTTCCGGCATTGAGCACTGAGCCTTTTTGCCTGCACGTCTTTGGTCTGCAGCAGTGTTCGTACTTAGTTGTATCGCTTGTGGGCTCTCCGAAACCGCTTCTGGGAGGGAGAGCCTCGTGAAGTTGGCAAGTTGCCGG
ASV813	0	0	0	0	0	0	0	0	0	0	0	0	5	0	0	0	0	0	0	0	0	0	0	0	0	0	0	0	0	0	0	0	0	0	0	0	0	0	0	0	0	0	0	0	0	unassigned	6,268911575	GCGGGAAATCGGTGTGATGAAGGCCCTCGGTGCCGCCCCTAACCAAATCGTCCGAGTCTTTCTCTATCAGGGCATGATCCTCGGCACCTTGGGCGCGATCCTTGGCGTGGGACTCGGTCGTGTGGTCATCCATTTCCGCGGTGATATCCAGGCCGTGCTGCGCGGTGTCGGCTTCGATCCCTTTACCTCCTCTTTTACCGGATTCAACATCCTGCCCGCGCACAACAA
ASV814	0	0	0	0	0	0	0	0	0	0	0	0	0	0	0	0	5	0	0	0	0	0	0	0	0	0	0	0	0	0	0	0	0	0	0	0	0	0	0	0	0	0	0	0	0	unassigned	9,397990512	TACATGCCCTCGATCACGTGCGCAAAGACATAAGGCTTATATTTGAAGTCGAGGATCGGTGTATCGGATGACACCGCTATCCAGGCCGAAGA
ASV815	0	0	0	0	0	0	0	0	0	0	0	0	0	0	0	0	5	0	0	0	0	0	0	0	0	0	0	0	0	0	0	0	0	0	0	0	0	0	0	0	0	0	0	0	0	unassigned	8,999679064	GCAAGAAATCGAGCTATGAACGCCTCGAATTCCTGGGTGACCGGGTTCTCGCCCTGGTGATTGCCGAAGCCTTGTACCGGCAGCATGGCAAGGAGCGCGAGGGCAAGCTGGCTGCGCGCCACAGCACGCTGGTGCGAGGAGACATTTGTGCCGATATCGCCACTG
ASV816	0	0	0	0	0	0	0	0	0	0	0	0	0	0	0	0	0	0	0	0	0	0	0	5	0	0	0	0	0	0	0	0	0	0	0	0	0	0	0	0	0	0	0	0	0	unassigned	11,07681956	GTTCAGACTCAGCAATCTGGATCCCTTGGACCGAGACAGCTGGATTGCATCGGCACTAATGCCATGATGCCATGTTGCATAATTGGTAGTCTCATTGGGGTATACCTGAAAATGCCGTTTACATTTTTTGTATAAAACTTTTAGTCCCTTCACCCCCC
ASV817	0	0	0	0	0	0	0	0	0	0	0	0	0	0	0	0	0	0	0	0	5	0	0	0	0	0	0	0	0	0	0	0	0	0	0	0	0	0	0	0	0	0	0	0	0	unassigned	4,918764076	CGTCGCCGGGGGCCAGCCAGACCGCTTCCCGGTAGACGCTCAACGCCTCTTCGGGCTG
ASV818	0	0	5	0	0	0	0	0	0	0	0	0	0	0	0	0	0	0	0	0	0	0	0	0	0	0	0	0	0	0	0	0	0	0	0	0	0	0	0	0	0	0	0	0	0	unassigned	7,547322317	GAGCGGGTCCACTCCATCGCGGAGGCGGAAGTGGGCCACCAGCGTGCGGCCAGGGGCAACTGCTGGAGAAACGGAGCTGGTCCAGGGCGAGATGTTGGCGCAGATATCCACGCTGCAAAGGCAAATCGCCGAGGACCGCGTGTGCGCAGCGGACGAATGCCGAACAGTTGAGAATGCCCTCGCTGCCAGGGCTGTTGGGGGTCCCGCCCCGGCGCCTTCCCTTCA
ASV819	5	0	0	0	0	0	0	0	0	0	0	0	0	0	0	0	0	0	0	0	0	0	0	0	0	0	0	0	0	0	0	0	0	0	0	0	0	0	0	0	0	0	0	0	0	unassigned	6,802330831	AAGTAGAGGGCATCCGCATGACGATCCGAAAGAACTCCGCAGTCAGTCTCATGGCTGTGGCCGCCGTGCTGGCGTTCTGGTCCGAGGCGGTTGCTGAAAAAGTCCTGGTTCCCTTCGGCTCAAGGACGCCGTGGAGGTACCTGGATGACGGTACGGACCAAGGGACCAAGTGGCGAGCCCCAGACTTTGGCGACCAGGCATGGCATGTCGGACCCCCTC
ASV820	0	5	0	0	0	0	0	0	0	0	0	0	0	0	0	0	0	0	0	0	0	0	0	0	0	0	0	0	0	0	0	0	0	0	0	0	0	0	0	0	0	0	0	0	0	unassigned	13,00310798	CACTGGCTCACACTGGGGGGCAGAGGAGACTGGTCGGTGGGGGCGTGT
ASV821	0	0	0	0	0	0	0	0	0	0	0	0	0	0	0	0	0	0	0	0	0	0	0	0	5	0	0	0	0	0	0	0	0	0	0	0	0	0	0	0	0	0	0	0	0	unassigned	6,854120463	GTGGCCAGCAAGGTATTCCTGGCATGCAGCGGGCTGTCCATGATCATCACTGCGAAAACGATGGTCGCCAGTCCGCGCGGTCCGAACCAGCCGATGAACAGCTTGGTTTCAGTGTCGAAACGGGTACCGGCCAGGCTGATGAACACCGGAAGCATGCGGACCAGCGTAAGGCTGAGCAGGGCATAGACCCACACCTCGAAGGTGAAGCTGCTCCAGG
ASV822	0	0	0	0	0	0	0	0	0	0	0	0	0	0	0	0	0	0	0	0	0	0	0	0	0	0	0	0	0	0	0	0	0	0	0	0	0	0	0	0	0	0	0	0	0	unassigned	10,3708241	CACAACGATATAGGCTTCAACTCATTTTTTAAATACGGCTGGAAGCGTTTTTATCTCAAGTGGTATGACGCGAGTCACCCCTCGGCAATTGAACTGTGCCCTAAGACAACTTCCTTATTGAATCAGAT
ASV823	0	0	0	0	0	0	0	0	0	0	0	0	0	0	0	0	0	0	0	0	0	0	0	0	0	0	0	0	0	0	0	0	0	0	0	0	0	0	0	0	0	0	0	5	0	unassigned	11,37826227	ATAGCCATTTTCATAGCGAAATAAATGGAATTGCCGGCAATGTATGGTGGCTCGGCAACGGCTTTCGATCCCAAAATTCCATTCTTATTAAAGTCGTTTTTCAAAAGCGTGACATTCAGCA
ASV824	0	0	0	0	0	0	0	0	0	0	0	0	0	0	0	0	0	0	0	0	0	0	0	0	0	0	0	0	0	0	0	0	0	0	0	0	0	0	0	0	0	0	0	5	0	unassigned	10,14470502	GTCACGCGCTATCTGAACTGGCCGATGTATCACCACGGCGTGGAAGCCGAGGTGCGGTTGTGAGTGCGAACGACCCGCTTGTCGCCATCAAAGCCAAGG
ASV825	0	0	0	0	0	0	0	0	0	0	0	0	0	0	0	0	0	0	0	0	0	0	0	0	0	0	0	0	0	0	0	5	0	0	0	0	0	0	0	0	0	0	0	0	0	unassigned	6,320987681	ACGGGCTGCCTCTTCGAAGATAGGTAGTTCTGGTTTACCAGCGACAACTGGCAGGCGTCCCACTGCGGTGTGCACGGCAGAAACAAGCGTTCCATTGCCTGGTGCCACTCCGCGGGCAACAGGAATCGTCCAATCCATATTGGTGGCAA
ASV826	0	0	0	0	0	0	0	0	0	0	0	0	0	0	0	0	0	0	0	0	0	0	0	0	0	0	0	0	0	0	0	5	0	0	0	0	0	0	0	0	0	0	0	0	0	unassigned	7,27499442	ATGGCGTAACCTTTGGTCACAGCCTTGGTAGTATTACCGACTGAATCGAGCGCATCGGTGTGAACTCGAACATCTGCTGGGGGCTCAGCCATCTCGGCAATGCCTCCGGCATTATCGACAACCGGTCCAAATGAATCGATGGCGACAATGATACCGGCCATACTTAGCATGGCCATAGCAGCAATCGCAACACCGTAGATACCGGCAAGTGAATAAGC
ASV827	0	0	0	0	0	0	0	0	0	0	0	0	0	0	0	0	0	0	0	0	0	0	0	0	0	0	0	0	0	0	0	0	0	0	0	0	0	0	5	0	0	0	0	0	0	Amphibia;Caudata;Salamandridae;Lissotriton;helveticus;unclassified_helveticus	81,89181022	GACATGGTCCTATCCGACGAGAAGACCCTATGGAGCTTTAAATAAAAATTAACAATGCTTTCATTACCAGCCAATAGGTAAAAAATAAAAATGTATGGCCATAATTTAAGTTTTTGGTTGGGGCGACCGCGGAAGAAAACTCATCCTCCGCAATAGAAAATTTAGAACAACCGTTCAAGACTTAAAACATTTGTTATAAAATGATCCACTAAGTGAGCAACGAACCAAGTTA
ASV828	0	0	0	0	0	0	0	0	0	0	0	0	0	0	0	0	0	0	0	0	0	0	0	0	0	0	0	0	0	0	0	0	0	0	5	0	0	0	0	0	0	0	0	0	0	unassigned	7,049907961	GCGTGGATTCTTGCGTGGTGGTTAACCAAGGCGGTGGGCTATCGACGGGACGTCGACCAACTTTTC
ASV829	0	0	0	0	0	0	0	0	0	0	0	0	0	0	0	0	0	0	0	0	0	0	0	0	0	0	0	0	0	0	0	0	0	0	5	0	0	0	0	0	0	0	0	0	0	Amphibia;Caudata;Salamandridae;Ichthyosaura;alpestris;unclassified_alpestris	62,39752413	GAAATAACTCTATAAGACGAGAAGACCCTATGGAGCTTTAAATAAAAATTAACCTCCACGACATATAATTTAGAACGACACTTCGAAAACTAAAACATTTACTTTAATGACCCACTAAGTGATCAACGAACCAAGTTA
ASV830	0	0	0	0	0	0	0	0	0	0	0	0	0	0	0	0	0	0	0	0	0	0	0	0	0	0	0	0	0	0	0	0	0	0	5	0	0	0	0	0	0	0	0	0	0	unassigned	9,410264349	ATAATTTGATTCTGTACCAGCAGTACTCGCTATTGAAGTGCTTGTTGTTCAAAACGGTGAGCTACATAAATTATGAGCTAGCTTTGGGTGGCCCTGGACTTGGTCATAGTGCTGCGCTCCCCCGGGTT
ASV831	0	0	0	0	0	0	0	0	0	0	0	0	0	0	0	0	0	0	0	0	0	0	0	0	0	0	0	0	0	0	0	0	0	0	5	0	0	0	0	0	0	0	0	0	0	unassigned	11,28094968	TTAGTCAGAACAAGTAGCGATGCCAGTTTAAAAGCACCTTTAACAAGCAATCTTGAACGGAAAAGCGAAACTGAACAGTATAAGGAGCTTTGCAAACGTCGCCACGTTGATGACAACTAATTAGAAGTTGAGAGAACTCGGAGGCGTATAGAAAAGACTGCCAAGATCTGTGATTAGCAAAATTGCGA
ASV832	0	0	0	0	0	0	0	0	0	0	0	0	0	0	0	0	0	0	0	0	0	0	0	0	0	0	0	0	0	0	0	0	0	0	0	0	0	5	0	0	0	0	0	0	0	unassigned	7,188933773	CAGATCAAGGCAATGGCTTCGGGGTAGTTCAGTTTCAGGCCACGCGCCTTGCGGCGTTCGGCCAAAAGGGCCGCTGTGAAGATGAGCAGCTTGTCTTTTTCGCGAGGGGTGAGTTCCATTTTGGTGCGTTCTGAAAGAGTTGGTGCATTCAATGCCCTCAATGTAGCAAAGACTGTGCCCCCATATAGAGCGGTGATTTTT
ASV833	0	0	0	0	0	0	0	0	0	0	0	0	0	0	0	0	0	0	0	0	0	0	0	0	0	0	0	0	0	0	0	0	0	0	0	0	0	5	0	0	0	0	0	0	0	unassigned	10,43736706	AGTGATTGAATCGCTGATCAAAGCTGGCGCCTTCGACT
ASV834	0	0	0	0	0	0	0	0	0	0	0	0	0	0	0	0	0	0	0	0	0	0	0	0	0	0	0	0	0	0	0	0	0	0	0	0	0	5	0	0	0	0	0	0	0	unassigned	3,128175836	GAAAAGCTGCAGACGAGCGTCGAGACGAATGCCTGGGATGGTAACTGGTACCGCCGTGCTTATTTCGATGACGGCACA
ASV835	0	0	0	0	0	0	0	0	0	0	0	0	0	0	0	0	0	0	0	0	0	0	0	0	0	0	0	0	0	0	0	0	5	0	0	0	0	0	0	0	0	0	0	0	0	unassigned	8,079649587	TCACTTCGGGCGAAACGATTCCAAACCGTCGCGCCGTGAGAATATGCCCGAATTCATGCAGAACGACGCAGGCGAAAATCGAAACGATGAAAAGCACGCTTTCGATCGCCGCTCCGCTTCCGCCGCGCTGAAAGGCCGAAAAGCCGATCCAGGCGAGAAAAAGCAGGAATGTGACGTGAATCCGGACGGTGGTGCCTTTGAAGCT
ASV836	0	0	0	0	0	0	0	0	0	0	0	0	0	0	0	0	0	0	0	0	0	0	0	0	0	0	0	0	0	0	0	0	5	0	0	0	0	0	0	0	0	0	0	0	0	unassigned	7,015364199	TTACGGTCGAATTGTTCCGGCGTGTAGGCGGGCTGATCGCCTTTGGCTTTCAACTCGTCGAGTAGACCCGGAGGGTAAATCTCGAGCGGAATTTTTCCGACTATGGCATTGCTAACGATGTTTATGAGGACTTCATTGC
ASV837	0	0	0	0	0	0	0	0	0	0	0	0	0	0	0	0	0	0	0	0	0	0	0	0	0	0	0	0	0	0	0	0	5	0	0	0	0	0	0	0	0	0	0	0	0	unassigned	7,368636796	GAAGAAGAAGCGCCGGCCATTCTGTTGACGATCAGCGACTCCGAAGGCAACACGGTCCGAGTCATCAACGGTCCGGTGACGGCCGGCGTGCATCGCGTG
ASV838	0	0	0	0	0	0	0	0	0	0	0	0	0	0	0	0	0	0	0	0	0	0	0	0	0	0	0	0	0	0	0	0	5	0	0	0	0	0	0	0	0	0	0	0	0	unassigned	6,320013355	CATCCAGTTCATGACGCCCGGGACTTCCGCTGTGCACCCTCGCAGCACTGCCTCCCGCGACACGGTATTGAAGGCGTTCTTAACGTCCACCTGCAGCACCACCCAGTCC
ASV839	0	0	0	0	0	0	0	0	0	0	0	0	0	0	0	0	0	0	0	0	0	0	0	0	0	0	0	0	0	0	0	0	0	0	0	0	0	0	0	0	0	0	5	0	0	unassigned	8,327908998	GTTGATCCTCGCCTTGAGCGTGTCCTGATTGGCTGTTGTCATGTTCGCAGAGCCGTAGGCGAACACATCGTTGATACCCAACTGTACTATCACATAGTCTAGGTCGTTTACCAGCGTGTTCGTACACATCCACTTCTGAAAGTTGAGGTTCCCGGCCACAGAATCCCAGAACGGGTTGACGCCAGCG
ASV840	0	0	0	0	0	0	0	0	0	0	0	0	0	0	0	0	0	0	0	0	0	0	0	0	0	0	0	0	0	0	5	0	0	0	0	0	0	0	0	0	0	0	0	0	0	unassigned	5,877989186	AGGTTACCTGCGCCGGATTGCTGGGGGTTGGAGTGGCGTCTGTAAGCCGCGCGTAGGGAATTTCCCAATGGCGGACGCATCCCTCACTCGAAACCTCATAATCATCATGGATTGTTTCAGTCATTGCTTTCCTCCTAAATCAGGATCGTTACCGCCCGGCACCGACTTGCGAAACGCCGAGTGTCTGAGTTGACGCCACGCCGCCCACG
ASV841	0	0	0	0	0	0	0	0	0	0	0	0	0	0	0	0	0	0	0	0	0	0	0	0	0	0	0	0	0	0	0	0	0	0	0	0	0	0	0	0	5	0	0	0	0	unassigned	4,274955977	CTTCCGTGACCGAATCCGCGCCTGCGGCTTCGAGCGCATCACCGAGCTGTCGTTCGCCGTGCCGTACCCGCTGGCCGGCAGCGACATGGAAGTCCGCCTCGTTCCGCCCGACCG
ASV842	0	0	0	0	0	0	0	0	0	0	0	0	0	0	0	0	0	0	0	0	0	0	0	0	0	0	0	0	0	0	0	0	0	0	0	0	0	0	0	0	5	0	0	0	0	unassigned	12,00078731	AATTGACCGCCTGACGGACGATCCTGTAGATCTCGCGGGCGATGACCAGGCAGATCGCCAGTGACAGGATAGGATCGACAAGAGACCAGCCGAAGAATATGATCAGGAGGGCGCCGACGATCAC
ASV843	0	0	0	0	0	0	0	0	0	0	0	0	0	0	0	0	0	0	0	0	0	0	0	0	0	0	0	0	0	0	0	0	0	0	0	0	0	0	0	0	5	0	0	0	0	unassigned	8,425179034	GACGTAGCGCTCGTACGGATGCCCGAAGGAGGCGCAGTCCCTAACCACCACGCCCTGCTCAAGCATCCTATCCCTGAACTGCTTGCCCGTGAGTCCGATCGGCGAAACATCAAGGAAGAAGTAGAACGCCTCGGGGCGATGGGTCCTGGC
ASV844	0	0	0	0	0	0	0	0	0	0	0	0	0	0	0	0	0	0	0	0	0	0	0	0	0	0	0	0	0	0	0	0	0	0	0	0	0	0	0	0	0	0	0	0	5	unassigned	8,003876428	TCACGGTACTGATGGACCCATTGGTGATACCAGTGCTGCCACAGGGGCACCTTGCAGGAATACTGTCCCAGGAG
ASV845	0	0	0	0	0	0	0	0	0	0	0	0	0	0	0	0	0	0	0	0	0	0	0	0	0	0	0	0	0	0	0	0	0	0	0	0	0	0	0	0	0	0	0	0	5	unassigned	8,117870114	CATCGTCGCCGACTTGCGCCGGCCGGGCACCGGCATCAAGCGCATCTGCCCCGAACGAATCGTACTTCCAAGACCAGACGAGGCCATCGCCGACCTCAAGAAGTTGGCGGTCCTTGAAGCTAATGCCTGGCGGGAGGCGGCAGCCCGGCGCGAGGACATGAGG
ASV846	0	0	0	0	0	0	0	0	0	0	0	0	0	0	0	0	0	0	0	0	0	0	0	0	0	0	0	0	0	0	0	0	0	0	0	0	0	0	0	0	0	0	0	0	5	unassigned	11,99253418	GATGGAGTAAAAACCACAACGATCATTGACTCAATATTAAGAAAAGTGGCGATCGGGTAATTTTCCGATCTTGCTTTAATTATAAATCAGGGAACTGGATCGTGACCATGCCCA
ASV847	0	0	0	0	0	0	0	0	0	0	0	0	0	0	0	0	0	0	0	0	0	0	0	0	0	0	0	0	0	0	0	0	0	0	0	5	0	0	0	0	0	0	0	0	0	unassigned	7,218084527	CGAACGATTGCAAAAATGCGTCCATCTCCGTAGTGAATGTCCGGTCTTTCGGAATGCCAACTGTGATTTGATAATAGCGATTCTGCACCAGGATATAGCGGATCTTAAATTTAACCGGCACATCGTTGGATATCGCTTCGAAAATTGCTTCCCCGCCTGGATGCTC
ASV848	0	0	0	0	0	0	0	0	0	0	0	0	0	0	0	0	0	0	0	0	0	0	0	0	0	0	0	0	0	5	0	0	0	0	0	0	0	0	0	0	0	0	0	0	0	unassigned	8,615980043	GTCACGCGGGCATATCGCCTGCACGGTTTTCGACTGCAAAAACGCAAGGATATGGGCGATTGGCCATGCCTGTGGCTCGTCAAGCGCCGCAATTATGGCTGGAAACGTCCGCTGCGCGCGTCAGGCCGCACCAGTCAGCCGCCGGGTGATTTTGGAACCTGGTAACGACTGGCACCCTTAAAATATGCCTGCGTA
ASV849	0	0	0	0	0	0	0	0	0	0	0	0	0	0	0	0	0	0	0	0	0	0	0	0	0	0	0	0	0	5	0	0	0	0	0	0	0	0	0	0	0	0	0	0	0	unassigned	11,39745404	GCTCGACGGTTTAATAGGGAAATGGTCGAAAAGACCATTCAGTATCTTGAAACAGGGGATGATGAACTTATCCCAACTCCGTACCAGTCGGACATTGAGGAGCAGAAGATTAAGGATGAACTCGCTC
ASV850	0	0	0	0	0	0	0	0	0	0	0	0	0	0	0	0	0	0	0	0	0	0	0	0	0	0	0	0	0	5	0	0	0	0	0	0	0	0	0	0	0	0	0	0	0	unassigned	8,89429625	GATCGAAGCGCTGGCGCAGGAGTGTGCCAAGCCTCTGTTTCTTGTGGATCAGTTCAAGGTTGTCATGAAGGGAATGCACGGGGAGCCAATTCTGCCGACCGACGATGCGTTTTCAACCGTCGAAATG
ASV851	0	0	0	0	0	0	0	0	0	0	0	0	0	0	0	0	0	0	0	0	0	4	0	0	0	0	0	0	0	0	0	0	0	0	0	0	0	0	0	0	0	0	0	0	0	unassigned	8,877691761	CAACCTGGTGGAGCAATGGTCAGAAGCCGAGGATTGCCAACAGATCCTCAAGCAACTGACCAGTGAGCTGCAAAACTGGGTGGCGAACGAGCAGTGCAAAATACGAGAGAGAACCAACCGAGCCCGAATACAGACCCCAGAGGATGGGGTTTGCCGAAGAGGTGCGAAAAGAGCTGGAGCGGGCCACGGGTGTCAC
ASV852	0	0	0	0	0	0	0	0	0	0	0	0	0	0	0	0	0	0	0	0	0	0	4	0	0	0	0	0	0	0	0	0	0	0	0	0	0	0	0	0	0	0	0	0	0	unassigned	6,561106931	AGGTGAGGCTATTTCTACTGAGTCCTGTGACGCAGTATGGTTTATGCATAGCAAACTATCTGTTAAGTCTGTGGACGCAGGTTTCGGACGTAAGGATATCTATGCTGAAGGCGGTGGTACTCGCGTACTGTCGGCGGATGGTAGGGCGAATTTCGTAGCTAAGAACCGCTTCGGAATGCCTCCCGAAGTCGTCGTTCCCGAGCTCAA
ASV853	0	0	0	0	0	0	0	0	4	0	0	0	0	0	0	0	0	0	0	0	0	0	0	0	0	0	0	0	0	0	0	0	0	0	0	0	0	0	0	0	0	0	0	0	0	unassigned	11,31964917	CGTGATGAAAAAGGCGCCAGAACAGATTCGGCGTACATCAACGACAGCTTGAATAGCAGCAGGTTCAACAATACCCAAGA
ASV854	0	0	0	0	0	0	0	0	0	0	4	0	0	0	0	0	0	0	0	0	0	0	0	0	0	0	0	0	0	0	0	0	0	0	0	0	0	0	0	0	0	0	0	0	0	unassigned	10,3341501	AAAGCCGGTCGTAATGATCCTCGGATCCCTCGTGGGAGGGACCGGGCTTAACGGATAAAAGCTA
ASV855	0	0	0	0	0	0	0	0	0	0	0	0	4	0	0	0	0	0	0	0	0	0	0	0	0	0	0	0	0	0	0	0	0	0	0	0	0	0	0	0	0	0	0	0	0	unassigned	11,56674594	GCTGAGTTTGGTCTCTTTGGCAAGGATCAAATTTCGATTCAACTTTCTTCTTATCCAGGCGCGGAACCAAGGC
ASV856	0	0	0	0	0	0	0	0	0	0	0	0	4	0	0	0	0	0	0	0	0	0	0	0	0	0	0	0	0	0	0	0	0	0	0	0	0	0	0	0	0	0	0	0	0	unassigned	10,44329952	GTCAAGCGGTTCTTTACGGTGCCGAAAGCAGGATAACAAGACGGGAGAATCAAGAAATGGAGATTAAAAAACTCGGAATTAATTTTTCAGTATGCAAGCTGGAAGATCTCTCAGCAATCAATTTAGAGCAGGAGTTCTGTTTTGTCGGAAAAACCGATGAGGAAATCTCTTTGGTCTG
ASV857	0	0	0	0	0	0	0	0	0	0	0	0	4	0	0	0	0	0	0	0	0	0	0	0	0	0	0	0	0	0	0	0	0	0	0	0	0	0	0	0	0	0	0	0	0	unassigned	7,067823397	CGCTGGGCAGCATACGTATTTCAAAGTCACGGTGGCGGATTTTGCGGGCGGTGTG
ASV858	0	0	0	0	0	0	0	0	0	0	0	0	4	0	0	0	0	0	0	0	0	0	0	0	0	0	0	0	0	0	0	0	0	0	0	0	0	0	0	0	0	0	0	0	0	unassigned	5,195350388	ATTAGCTGAGTTGGGGCGTGTGCTGGTCGCGCTCTGTTTAGCGATTGTGTTCGTAGTCTTTCTATTGCAATGGTTTCGCCAAGGTCATTTCCTAGAAGCGTTTCTAACGGCCGTCGGTTTGGCGGTGGCAGCGGTGCCAGAAGGATTACCAGCCGTGGTGACGGTCGCCCTCG
ASV859	0	0	0	0	0	0	0	0	0	0	0	0	0	0	4	0	0	0	0	0	0	0	0	0	0	0	0	0	0	0	0	0	0	0	0	0	0	0	0	0	0	0	0	0	0	unassigned	6,828977437	GTCGAGGGCACCGGAACCTGGGTGATCCGAGGCGAGCCCGATTCATCGGGTCGCGAGGGACAGCTGGCGCTGCGCGGCCTGATGGTGCCGTTTTCGCATGCTGACTCCGAGCAGCCCACGGGAGGGATGTTGCTCGTCCTCTCGCAGGCGACTCGTGCCGAGCTCGGCATGAGCGATCGGACGTACCACGAGCTCAACCTCGGACTGAGGATG
ASV860	0	0	0	0	0	0	0	0	0	0	0	0	0	0	0	0	4	0	0	0	0	0	0	0	0	0	0	0	0	0	0	0	0	0	0	0	0	0	0	0	0	0	0	0	0	unassigned	8,237102214	AGCAGGTAACGATGACGCGCCGGGCTGCTGTAGTGCGGGCACAGGCACGGCCCCGCCTGATAACCAATGCAGGCGG
ASV861	0	0	0	0	0	0	0	0	0	0	0	0	0	0	0	0	4	0	0	0	0	0	0	0	0	0	0	0	0	0	0	0	0	0	0	0	0	0	0	0	0	0	0	0	0	unassigned	9,808007587	TGGCTTTTTCAATGGTTTGGAAAGGGTTGGCGTTCAACTTTCCCTGGGTCTTTCAGGGTTC
ASV862	0	0	0	0	0	0	0	0	0	0	0	0	0	0	0	0	4	0	0	0	0	0	0	0	0	0	0	0	0	0	0	0	0	0	0	0	0	0	0	0	0	0	0	0	0	unassigned	6,528957634	ACGAACGAGTGTCTTGTTTTCTTCGGTTGACATGGGAATCCTCCCGTTGTGTGATTGAACTGCGGACGCCGGTCGTCCTCACTGCG
ASV863	0	0	0	0	0	4	0	0	0	0	0	0	0	0	0	0	0	0	0	0	0	0	0	0	0	0	0	0	0	0	0	0	0	0	0	0	0	0	0	0	0	0	0	0	0	unassigned	7,243627338	CATCAGGGCCACGCAAGGCCAATGTTAAGACTGTGGGGATGACCTTTCTTCCTCGGGCACAGATCCTGCTGCGGGGCTTGCATGGCAGACGGGACCTGCCCGACGATAGCCGTAGCCAATGTTTACTCCAAGTGTGCCCTGCTGCGGCGTGCCCCACAGACGCATCCCGCGTTGATCCAGCAGAGTCAAGCACACTCGCGCTGAACAGCGACCGTGGCAG
ASV864	0	0	0	0	0	4	0	0	0	0	0	0	0	0	0	0	0	0	0	0	0	0	0	0	0	0	0	0	0	0	0	0	0	0	0	0	0	0	0	0	0	0	0	0	0	unassigned	8,921489159	GTGTTGACTCTTTCAAGTTTGTTACATTGATTTTGATATTTTCTAAGGTTGTAGCAGTTAACAAATCGCCTCCCGCCTTTTGGCCAGCCTTAACTGCACCTCGAAGACTGGTAGTAATTGCCTGGATGTG
ASV865	0	0	0	0	0	0	0	0	0	0	0	0	0	0	0	0	0	0	0	0	0	0	0	4	0	0	0	0	0	0	0	0	0	0	0	0	0	0	0	0	0	0	0	0	0	unassigned	9,965245932	CTCTGATGCCCCTAGGGATAACAGCGCTCTGATGC
ASV866	0	0	0	0	0	0	0	0	0	0	0	0	0	0	0	0	0	0	0	0	4	0	0	0	0	0	0	0	0	0	0	0	0	0	0	0	0	0	0	0	0	0	0	0	0	unassigned	5,693019061	CGCTTGAGCAGGTTGGCTGAGTACTCACGGCGATGAGCCGGGCTGAAGAGCACCTTGTTCTCGTCGAAGTAGGCAGAGGCCAACTTCACTTCGACGTAGCTGTCTAGTGGGTACCG
ASV867	0	0	0	0	0	0	0	0	0	0	0	0	0	0	0	0	0	0	0	0	4	0	0	0	0	0	0	0	0	0	0	0	0	0	0	0	0	0	0	0	0	0	0	0	0	unassigned	13,27413688	CCTGAAAGCGGGCGTCGACATCTGTTGTGATACCTGCATAGTAAGTGCCATTGGCACATTGCAGTAGATACAGAAACCAGGGCTTATCGGCCACAGCAAGATA
ASV868	0	0	4	0	0	0	0	0	0	0	0	0	0	0	0	0	0	0	0	0	0	0	0	0	0	0	0	0	0	0	0	0	0	0	0	0	0	0	0	0	0	0	0	0	0	unassigned	7,516341007	TTCCCAGATGCGCTACTGTTGGGCGGCACCTTGCTTGACGCAGCGGCCTCAGTCTCAGGCTTAGCACGTGTAGCGCCGCCGGCTCCTGCTGATGGGATTGTAACACCCCCTCTTTTTCCAACAAATCTCGAGGCTATGCCGGGGTTGTCCTTGAATCCACC
ASV869	0	0	0	0	0	0	0	0	0	0	0	0	0	0	0	0	0	0	0	4	0	0	0	0	0	0	0	0	0	0	0	0	0	0	0	0	0	0	0	0	0	0	0	0	0	unassigned	7,153695594	ACGGGCTGCCTCTTCGAAGATGGGGAGTTCAGGCTTACCCGCAACGACTGGCAGACGTCCCACTGCGGTGTGCACTGCAGAAACAAGTGTTCCGTTTCCGGGAGCAACTCCGCGTGCTACAGGAATAGTCCAGTCCATGTTGGTGGCAA
ASV870	0	0	0	0	0	0	0	0	0	0	0	0	0	0	0	0	0	0	0	4	0	0	0	0	0	0	0	0	0	0	0	0	0	0	0	0	0	0	0	0	0	0	0	0	0	unassigned	7,482208333	GGTGTTTATCGATGGTTTCTTCCCGAATCGAGCGGTGGCTTTGGATGGAATGATGCCGATCAAGTGCGAGGCTATCTGCGACTAGCCGCCGCCGACCTGACGACCACATTTGTGATCACGCAGTTCATGGGTGCCTGCAAGCGATTGGCGTCGAGTGAAAATAAGCTCCCCGCGAGTCGGTATCTGAATGCGTTGCTCTCAGGTCAAATGTTTGCAA
ASV871	4	0	0	0	0	0	0	0	0	0	0	0	0	0	0	0	0	0	0	0	0	0	0	0	0	0	0	0	0	0	0	0	0	0	0	0	0	0	0	0	0	0	0	0	0	unassigned	10,29690601	GCTTGTAAGACACTTATAAAACAGCGATTTTGTCTTGCCGGTATGCGTTGGAAACAACCCGGCGCGACTGGCATTTTAAATTTACGGGCATTAGTTTTAACGGCTCAAAGATGCACACAGTTTTGGCAAAAAATAAATCGCTTTGGCATCCCTTCTGTTGCGGTTGCTTTAAATTGAGGTCGCACC
ASV872	0	0	0	0	0	0	0	0	0	0	0	0	0	0	0	0	0	0	0	0	0	0	0	0	0	0	0	4	0	0	0	0	0	0	0	0	0	0	0	0	0	0	0	0	0	unassigned	8,346216792	ACTGTATCAGCAGCGAGCTTAGCAGCAGCGAGCATATCAGCAACGACCTTTTCAGCAACGACCTTTTCGGCATTGTCGTCCAACCAGGCTTGTTTGCAAGTCCTCCGGTTTTCGGAGATAGCATCCATGT
ASV873	0	0	0	0	0	0	0	0	0	0	0	0	0	0	0	0	0	0	0	0	0	0	0	0	0	0	0	4	0	0	0	0	0	0	0	0	0	0	0	0	0	0	0	0	0	unassigned	7,623271404	GATCATGCGCAGTCACGCATGTTTGTGTTCAGCCGAGGCACACTGGCCTGCTAGGCTAGACACAAACGGCCAAAAAAACTGACAAGGGGCAGCGCTGCCATTTAGCTGACAGGA
ASV874	0	0	0	0	0	0	0	0	0	0	0	0	0	0	0	0	0	0	0	0	0	0	0	0	0	0	0	0	0	0	0	0	0	0	0	0	4	0	0	0	0	0	0	0	0	Amphibia;Caudata;Salamandridae;Lissotriton;helveticus;unclassified_helveticus	95,93704884	GAGATAACCATATAAGACGAGAAGACCCTATGGCCATAATTTAAGTTTTTGGTTGGGGCGACCGCGGAAGAAAACTCATCCTCCGCAATAGAAAATTTAGAACAACCGTTCAAGACTTAAAACATTTGTTATAAAATGATCCACTAAGTGAGCAACGAACCAAGTTA
ASV875	0	0	0	0	0	0	0	0	0	0	0	0	0	0	0	0	0	0	0	0	0	0	0	0	0	0	0	0	0	0	0	0	0	0	0	0	0	0	0	0	0	0	0	4	0	unassigned	6,072267816	CATGTGGCTGGAGATTCATGAGCCAAAGTTGCGTGAGGATTCACCTCACACCGAGGCCATGTTCCGGACGGGCCACGAGGTCGGCGAGGTCGACGCCGGCTCTACGAC
ASV876	0	0	0	0	0	0	0	0	0	0	0	0	0	0	0	0	0	0	0	0	0	0	0	0	0	0	0	0	0	0	0	0	0	0	0	0	0	0	0	0	0	0	0	4	0	unassigned	9,395238336	GCTGTGGTAACGAGGATGCAGACAGGTACGTCGCCCATCTCGCCGAGCGTGGGCTGAAAATCGAATTGACGTGAGGCGTACCCATTCCCCGTGAAGAGCGGGGTCCAGCCTTAAGTGG
ASV877	0	0	0	0	0	0	0	0	0	0	0	0	0	0	0	0	0	0	0	0	0	0	0	0	0	0	0	0	0	0	0	0	0	0	0	0	0	0	0	0	0	0	0	4	0	unassigned	5,595412626	GGTAGGCGGACGGAGATTGGATGGTTGGGGATCCGGGCTGGCAGAGCCGATTTACCGGGGTTATTCCCGACTCAAACTCCGGGCAAGCGTGCTGCG
ASV878	0	0	0	0	0	0	0	0	0	0	0	0	0	0	0	0	0	0	0	0	0	0	0	0	0	0	0	0	0	0	0	0	0	0	0	0	0	0	0	0	0	0	0	4	0	unassigned	8,239196183	GTCGAAGCCAATGAGTTCGAAGAACAGGCGGAAGCGTTGGCAGTCGCTGGGCAATGAGGTCAGCTGCATTAGTAACCGTCCTTGTGGAAGAAGACCATAACCCACGTGGCATTAGGCTGGCCTGGGTTCTCCAGGAACGGCGG
ASV879	0	0	0	0	0	0	0	0	0	0	0	0	0	0	0	0	0	0	0	0	0	0	0	0	0	0	0	0	0	0	0	4	0	0	0	0	0	0	0	0	0	0	0	0	0	unassigned	9,9517647	CTAGTAGGGCAGTGTAGGGCTTTGGCTTTTAGTGTAAGTTTTGTTTTGTTTGTTTTTTTTGTGCAGCCGGCCGAGTGGTATTAAGTACTAC
ASV880	0	0	0	0	0	0	0	0	0	0	0	0	0	0	0	0	0	0	0	0	0	0	0	0	0	0	0	0	0	0	0	4	0	0	0	0	0	0	0	0	0	0	0	0	0	unassigned	9,173890355	GCAATTACATTCCGCACACCAGCGCGATGTGAGGAGATGACGTCCATATTACCCTCAACCAAAACTGCCAAGTCGGCACGTTTTATTTCTTGTTTAGCTAGGTCCAAACCAAACAATACCGAA
ASV881	0	0	0	0	0	0	0	0	0	0	0	0	0	0	0	0	0	0	0	0	0	0	0	0	0	0	0	0	0	0	0	0	0	0	0	0	0	0	0	0	0	4	0	0	0	unassigned	9,411827816	TCGATGACCAAGATCCTGGACAAGGTGAAGGGGGAATTTTCGACTTTGCGAACGGGACGGGCGAGCGCCAGTCTCCTCGAAGGCCTCCGGGCCGATTATTACGGAACCTTGACGCCGATTGCGCAGATGGCGGCGATCGCGGCCCCCGAACCCCGGGTTCTGGAGATTCGC
ASV882	0	0	0	0	0	0	0	0	0	0	0	0	0	0	0	0	0	0	0	0	0	0	0	0	0	0	0	0	0	0	0	0	0	0	0	0	0	0	0	0	0	4	0	0	0	unassigned	7,512145888	GCGGCTCGGTCGCCCGTTACCCCGAGGTCATATTTTTTCCCATCGACCGGTGAAACGTACCAAATGTGCGAAGGGTCGCTTTTTGATGAAAGGATCTTGCCAGCGTACGGAGACGCCGCACCTGCGA
ASV883	0	0	0	0	0	0	0	0	0	0	0	0	0	0	0	0	0	0	0	0	0	0	0	0	0	0	0	0	0	0	0	0	0	0	0	0	0	0	0	0	0	4	0	0	0	unassigned	10,53261046	TAAGGCTTTCAACGCCCTCGCTCATGCCCTACCGGAAGAAGCCCTCAAGCTACAGCAGAGCAGCAAGCCAG
ASV884	0	0	0	0	0	0	0	0	0	0	0	0	0	0	0	0	0	0	0	0	0	0	0	0	0	0	0	0	0	0	0	0	0	0	4	0	0	0	0	0	0	0	0	0	0	unassigned	7,274005645	TGTGGCGCTTGCCGCTTTCGATGAAGCCGCGGCGCACCGCCGCCACTTCCACAGCGCAGGCGGCCGTACCGCAAGATGCCGTCAAACCAACGCCCCGCTCCCATACGCGCATATGGATTTTGCCGTCTGTGCCCACCTGCGCGATGCTGGCATTGACG
ASV885	0	0	0	0	0	0	0	0	0	0	0	0	0	0	0	0	0	0	0	0	0	0	0	0	0	0	0	0	0	0	0	0	0	0	4	0	0	0	0	0	0	0	0	0	0	unassigned	5,521204662	CGGCAAAGGTTGGCGGATTTCCGAATTTTTGCGCATCGACAACGTTACCGATCGCAATTACGTCGGCTCGGTGATTGTGGCCGACGGCAATGGCCGTTTCTACGAACCGTCGCCGGGACGTGCAGTGA
ASV886	0	0	0	0	0	0	0	0	0	0	0	0	0	0	0	0	0	0	0	0	0	0	0	0	0	0	0	0	0	0	0	0	0	0	4	0	0	0	0	0	0	0	0	0	0	unassigned	9,92534094	GATGGTCCACGGGCGGGGGTTGGTTGACGTACATGTAGTTGCTGCCCAACGAACGGTTGACCAGGTGCAGCACCAGAGCCACCAAGTGCGTGTAACCAATGATGGGCCAAAAGAAGCGTTTGGGCAACCGACGTCCGGCACGAACCATCAGGTAAATCGGGACCAAAACCACCAGGCTGTGGGAAACAAAAAACTGAACCACCAGCGGAAACCAATAATCTGCCTCGAT
ASV887	0	0	0	0	0	0	0	0	0	0	0	0	0	0	0	0	0	0	0	0	0	0	0	0	0	0	0	0	0	0	0	0	0	0	0	0	0	0	0	4	0	0	0	0	0	unassigned	10,10218432	AGCTTAACTGCGAGTCAGACACGACGAGCAGGTACGAAAGTAGGGCTTAGTGATCCGGTGGTACCGAGTGGAAGGGCCATCGCTCAACGGATAAAAGCTA
ASV888	0	0	0	0	0	0	0	0	0	0	0	0	0	0	0	0	0	0	0	0	0	0	0	0	0	0	0	0	0	0	0	0	0	0	0	0	0	0	0	4	0	0	0	0	0	unassigned	7,001372282	GGTTCGGAGGTCGTCGTCAAGCTTGACGGGCAGGAGATCGGCAAGACCGTCGCCAACTCCGATGGCGCCTTTGTGGTTGTGCCGGAAAAGCCGTTG
ASV889	0	0	0	0	0	0	0	0	0	0	0	0	0	0	0	0	0	0	0	0	0	0	0	0	0	0	0	0	0	0	0	0	0	4	0	0	0	0	0	0	0	0	0	0	0	unassigned	10,9006408	GGCCACGGTGGATGTGTACTGGGATGTGGCTCTCCGTATTGAAGAGGCGGCCCACCACGATCAACCCTTCCATGGACTGTTGCTGGACTACGCCAAGGCGTTCGATCGGCTGCCCGATGCCATCATGCTGCAGGCTGCCAAACAGGCGGGGATGGA
ASV890	0	0	0	0	0	0	0	0	0	0	0	0	0	0	0	0	0	0	0	0	0	0	0	0	0	0	0	0	0	0	0	0	0	4	0	0	0	0	0	0	0	0	0	0	0	unassigned	10,45460823	AGCAGCCCGATAGCCTGCTGCAAAAGAACGTTAGTATAAACAGACGCATCTGCTGTCGTGGTAATAACACCGAGATCAGGAAAGAGCGCCTGTCCAGTTCCACCAA
ASV891	0	0	0	0	0	0	0	0	0	0	0	0	0	0	0	0	0	0	0	0	0	0	0	0	0	0	0	0	0	0	0	0	0	0	0	0	0	4	0	0	0	0	0	0	0	unassigned	7,76885217	AATTGACTGGTCGTCGTCCACAATCCAAATCGATTTCATCTCGGTACTTTCTTTTCTAAGTTAGGGGCCACCTGACGTGTCAAGGCAACGGGATCAGAATTTTGAAATCTGTGCGTCCCGGCACACTGTCACACTCAATCAAGCCATGGTGCTGTTGCACAAAGGTTTGTGCCAAATTCAG
ASV892	0	0	0	0	0	0	0	0	0	0	0	0	0	0	0	0	0	0	0	0	0	0	0	0	0	0	0	0	0	0	0	0	0	0	0	0	0	4	0	0	0	0	0	0	0	unassigned	6,618105447	GTACTTGTGTCCGTCCTTCTCGTCGTAGGCGTAGCCGATCCGCACGCCCTGCTGACAGGTCGGGCAGTACAGCAGGACGTTGGAGACGGAGACCGGCATCTCCTTGGAGAGCCGACCG
ASV893	0	0	0	0	0	0	0	0	0	0	0	0	0	0	0	0	0	0	0	0	0	0	0	0	0	0	0	0	0	0	0	0	0	0	0	0	0	4	0	0	0	0	0	0	0	unassigned	12,08938623	CCAGCGCCTGAAGTCGATTTAAGTAAGGCATCACTGATTACGCAAACGTATGCCGTCTCAGGTATGACCTGTAGCGCCTGCGTTAATTCTGTTGAGCGGGCACTGAATGCAAT
ASV894	0	0	0	0	0	0	0	0	0	0	0	0	0	0	0	0	0	0	0	0	0	0	0	0	0	0	0	0	0	0	0	0	0	0	0	0	0	4	0	0	0	0	0	0	0	Actinopterygii;Cypriniformes;Cyprinidae;Tinca;tinca;unclassified_tinca	95,7570319	GAGATAACCATATAAGACGAGAAGACCCTATGAACTTTTACCTTCGGTTGGGGCGACCACGGAGGAAAAACAAGCCTCCGAGTGGAATGGGTTAAATACCTAAAACTAAGAGAAACATCTCTAAGCCACAGAAAATCTGACCAAAAATGATCCGGCTTAATGCCGATCAACGAACCAAGTTA
ASV895	0	0	0	0	0	0	0	0	0	0	0	0	0	0	0	0	0	0	0	0	0	0	0	0	0	0	0	0	0	0	0	0	0	0	0	0	0	4	0	0	0	0	0	0	0	unassigned	11,39325604	AAAGCTGGTGATAGTGATCCGGTGTCCGAGCATTTTACTATGCTCAACCCACGTGGGTGGGACATCGCTCAACGGATAAAAGTTA
ASV896	0	0	0	0	0	0	0	0	0	0	0	0	0	0	0	0	0	0	0	0	0	0	0	0	0	0	0	0	0	0	0	0	0	0	0	0	0	4	0	0	0	0	0	0	0	unassigned	6,417154259	GAAGGTGTGAGTAGTGATGATTTTCTGGATGAATTGCTGCGTTTGGTGGCACTG
ASV897	0	0	0	0	0	0	0	0	0	0	0	0	0	0	0	0	0	0	0	0	0	0	0	0	0	0	0	0	0	0	0	0	4	0	0	0	0	0	0	0	0	0	0	0	0	unassigned	5,670801039	GAAGCGCCGAAACAGCCATCAGCCAGATGCCCAGGGTTTCGTTGCGGTCGATTACGACAATGCCCCCGATGAAGAGCACGCCGAATAAGACTGCCGAAATGAGGCGGCGCAGCGTCTGGTTGACCGTGCGTGAACGGCGCTCAAGCTCGGGTGAGCGCACCGAAAGCTGACCGGCCTCTGCTCGCGTCACAAGCGCATCCAACCGTTTGGGCAACTTGGCTGCGAT
ASV898	0	0	0	0	0	0	0	0	0	0	0	0	0	0	0	0	0	0	0	0	0	0	0	0	0	0	0	0	0	0	0	0	4	0	0	0	0	0	0	0	0	0	0	0	0	unassigned	12,33815255	GATGGAGTAAAAACCACAACGATAATTGACTCAATATTAAGAAAAGTGGCGATCGGGTAATTTTCCGATCTTGCTTTAATTATAAATCAGGGAACTGGATCGTGACCATGCCCA
ASV899	0	0	0	0	0	0	0	0	0	0	0	0	0	0	0	0	0	0	0	0	0	0	0	0	0	0	0	0	0	0	0	0	0	0	0	0	0	0	0	0	0	0	4	0	0	unassigned	10,69914832	TCGACGACTCCAACCGTTCTTGCAGACAACTCCAAGTCAACGAGAGGCAGCCACCTTCAAGCCTTTGAATACGCTCGCGATGG
ASV900	0	0	0	0	0	0	0	0	0	0	0	0	0	0	0	0	0	0	0	0	0	0	0	0	0	0	0	0	0	0	0	0	0	0	0	0	0	0	0	0	0	0	4	0	0	unassigned	4,741169918	CTAACCCGCCCGCGTCCTGGACACGCTGATTTCACCGGCATGCAGAAGTATGGATTCCTAGATTCACGTCCGGTTCTAGAACGCGCAAGTGCGCGTGAGACTGCTGCACGCGTAGCTCTCGGCGCTGTTGCATCCTCCTTCCTAAATGAACTTGGCATCGAACTCGTTACTCACACCGTTGGAATAGGCCCGGTCATGGCGC
ASV901	0	0	0	0	0	0	0	0	0	0	0	0	0	0	0	0	0	0	0	0	0	0	0	0	0	0	0	0	0	0	0	0	0	0	0	0	0	0	0	0	4	0	0	0	0	unassigned	6,171477078	GGCGAGCGGGATTTCGAGTTGCGAGTCGGGGAAGAAAAACACCTTTTTGCCTTGCAGCTGGGTGCGTTGGCGCGCCAGAGCTGCCTGCGCGCGTTGGCGTGGGGCGGCAATGGCGTCTTCAAAGCGCTGGGCATCCACACCGAAGGCATCGGCTGCGGCTTGTAGCCAGGCGGTGGTGCCTTCCACG
ASV902	0	0	0	0	0	0	0	0	0	0	0	0	0	0	0	0	0	0	0	0	0	0	0	0	0	0	0	0	0	0	0	0	0	0	0	0	0	0	0	0	4	0	0	0	0	unassigned	7,174181115	ACTATTTGGGGCCGTGCTCATTATTGGTGCCATCTTTTCTTTTTCATTCCTGGTGGTCAGAGTGGCCCTGGGAAAACCAACACCGTCGTTGTCCCTGCACATCGACGCCGCCCAGACCTTGGGGGCAACCGAAACCCTACAGCGGTTGCTTGCGGGTGTCGGCTGTGAATTTGATCCACCCCAAGAGTTAGCCGAGAAATTACGGG
ASV903	0	0	0	0	0	0	0	0	0	0	0	0	0	0	0	0	0	0	0	0	0	0	0	0	0	0	0	0	0	0	0	0	0	0	0	0	0	0	0	0	4	0	0	0	0	unassigned	8,053274975	GGACGGCGATCAATCCGTGTAGTTGCTCTGCTGGCGCATGACCGCGATGTAATATTGCCGCATCTGGCGGAGCTGGGATTCGGAAAGCCGGACCTCGAAGGAATCATTG
ASV904	0	0	0	0	0	0	0	0	0	0	0	0	0	0	0	0	0	0	0	0	0	0	0	0	0	0	0	0	0	0	0	0	0	0	0	0	0	0	0	0	0	0	0	0	4	unassigned	9,859225956	AGAGGGTTGCTGGGTCCGGGCAGTGTCATCATTGAACCCACCAGCGGTAACACCGGGATAGGTTTAGCCATGGTGGCTGCAGCCAAAGGATATCGGACAATTTTAACCATGCCGGAGACCATGTCGGAAGAACGCAGGAAACTGCTGAAAGCCTTCGGGGCTGAATTGGTATTGACCCAGGGAA
ASV905	0	0	0	0	0	0	0	0	0	0	0	0	0	0	0	0	0	0	0	0	0	0	0	0	0	0	0	0	0	0	0	0	0	0	0	0	0	0	0	0	0	0	0	0	4	unassigned	8,468319765	AGCGCACCAGCTGCGCGTAGGGCTCCATGGAGTTTTCGAAGGTCATCGACTGGCGACCATCACCCAAATATGTCTGCATGGCGTTGATGCATTTGGCGTTTCTTCTGTCTGC
ASV906	0	0	0	0	0	0	0	0	0	0	0	0	0	0	0	0	0	0	0	0	0	0	0	0	0	0	0	0	0	0	0	0	0	0	0	4	0	0	0	0	0	0	0	0	0	Actinopterygii;Cypriniformes;Cyprinidae;Tinca;tinca;unclassified_tinca	76,21010823	GACATAAGAACATAAGACGAGAAGACCCTATGGAGCTTTAGACACCCGGCAGACCCTGTTAAAAAACAAAAACTTAGTGGATTATGAACTTTTACCTTCGGTTGGGGCGACCACGGAGGAAAAACAAGCCTCCGAGTGGAATGGGTTAAATACCTAAAACTAAGAGAAACATCTCTAAGCCACAGAAAATCTGACCAAAAATGATCCGGCTTAATGCCGATCAACGAACCAAGTTA
ASV907	0	0	0	0	0	0	0	0	0	0	0	0	0	0	0	0	0	0	0	0	0	0	0	0	0	0	0	0	0	0	0	0	0	0	0	4	0	0	0	0	0	0	0	0	0	unassigned	5,684696596	GCAGATCATCGCCTCGTTCAAGAGCCTGGGCGCACCGGGTCATCTGATCGTGATGATCTATCTGATCCAGATCATCAGCATTGCGACGATCGCCATTCTGGCCGGGCTTGTCGTCGGCGCGCTGATTGCGCCCGTGGCTGGGTATTTCATGGCAGGCTATCTCCCGGTGCCGGAAGGTTTCGCGCTTTATCCCGCAG
ASV908	0	0	0	0	0	0	0	0	0	0	0	0	0	0	0	0	0	0	0	0	0	0	0	0	0	0	0	0	0	4	0	0	0	0	0	0	0	0	0	0	0	0	0	0	0	unassigned	10,88680809	TCCCGGAAATTCGGACCAAATCATCACGCAGTTCGCGGAGAGCGGCAAACCAAGGCCGCGCGGACTCCGCATCCGGAGCGGCAGGCGGAATGCACATCAGCCCGAGAATTTCCATGCG
ASV909	0	0	0	0	0	0	0	0	0	0	0	0	0	0	0	0	0	0	0	0	0	0	0	0	0	0	0	0	0	4	0	0	0	0	0	0	0	0	0	0	0	0	0	0	0	unassigned	6,425860146	GCTGGCGAAGACCATTGTCAAATCCGACACGGAGCTGGAAATTGAGATTCCCCCGTTTCCGGAAACGGAGCAGCAGCGCCTGCACACCGTTCTTAGAGAGGGATTGACCGCCGCGCTGGGTAAAAGCCGGGCGGAAATCATTGCAGAGGGCATACAGGCTTCCGGTTGGGTTGAC
ASV910	0	0	0	0	0	0	0	0	0	0	0	0	0	0	0	0	0	0	0	0	0	0	0	0	0	0	0	0	0	4	0	0	0	0	0	0	0	0	0	0	0	0	0	0	0	unassigned	10,68416696	AGCTTGACTGTGAGGGAGACATCCCAAGCAGATACGAAAGTAGGGACTAGTGATCCGGCGGTTTGAATGTGGAATTGCCGTCGCTCAACGAATAAAAGCTA
ASV911	0	0	0	0	0	0	0	0	0	0	0	0	0	0	0	0	0	0	0	0	0	3	0	0	0	0	0	0	0	0	0	0	0	0	0	0	0	0	0	0	0	0	0	0	0	unassigned	6,644070887	GCAGGTCGTACGCTTGGATCATGAAGATCCCCTGCGCACGGAAGAGCGCCGATACCCGCGCTGATCCGAGCGTCGGGGGTCTGGCCGTCCCTCTGGAGGTCGACCGCGACCACGATGG
ASV912	0	0	0	0	0	0	0	0	0	0	0	0	0	0	0	0	0	0	0	0	0	0	3	0	0	0	0	0	0	0	0	0	0	0	0	0	0	0	0	0	0	0	0	0	0	unassigned	10,86808434	ATCTGTGAGGCGCAGCAAAAGTCCTATGCCCTGGCCGTTCGCCTGGCGGCGGACGCGCCGGCCCCGGTACGAACGATCAATCTTGGCGGAGGTTTCGGTATTCCGTATTTC
ASV913	0	0	0	0	0	0	3	0	0	0	0	0	0	0	0	0	0	0	0	0	0	0	0	0	0	0	0	0	0	0	0	0	0	0	0	0	0	0	0	0	0	0	0	0	0	unassigned	8,510046927	CTGGACGTTCTGGTACTTCAAGCCGTATGGCGGCATCAACAGTGTCCCCCTCCTTTACTTCCCCTCTGCTG
ASV914	0	0	0	0	0	0	0	0	0	0	3	0	0	0	0	0	0	0	0	0	0	0	0	0	0	0	0	0	0	0	0	0	0	0	0	0	0	0	0	0	0	0	0	0	0	unassigned	5,81789247	CGGGGGTGCACCTTCGAGCCGGTCGGCGTCGCCCACGGTTGGGACCCTGCCTCCTACGCCAGGGCGGTGAAGCGGGTCCAGG
ASV915	0	0	0	0	0	0	0	0	0	0	3	0	0	0	0	0	0	0	0	0	0	0	0	0	0	0	0	0	0	0	0	0	0	0	0	0	0	0	0	0	0	0	0	0	0	unassigned	4,906802645	TACCGCGCTCGTGGGCGCGTTCGTCGCCGGCGGCCTGGCGCTTGTGCTCTATGTTCGCTCTGTTCATTTTGGCTTCTTCGGCGATGATCCATCAGGCCACTTTCGGTGGATTGAGACCGTCCCCTGGACGGGGTGGTTCACAAGCTCGCCCGGCAATTTCCTGCGACCCCTCGTATTCATCGTCTACAAGCTCCTGTGGCTGC
ASV916	0	0	0	0	0	0	0	0	0	0	0	0	3	0	0	0	0	0	0	0	0	0	0	0	0	0	0	0	0	0	0	0	0	0	0	0	0	0	0	0	0	0	0	0	0	unassigned	10,05937034	GAGTGTATCCACCAAATGTCCTTCAGCCGGCCCCGCAGCGACAATGGCCAGCAACTCCAACGCAGACCCATGTTTCCCCTGCCCCGACGGAGCCCA
ASV917	0	0	0	0	0	0	0	0	0	0	0	0	3	0	0	0	0	0	0	0	0	0	0	0	0	0	0	0	0	0	0	0	0	0	0	0	0	0	0	0	0	0	0	0	0	unassigned	9,157907831	TATCAACGTATTCCCTTATGGTACCCCGTGGGGTCTTTAGGAGTATCTCCTCTATAGAGCCATACAGTCCTCTGTTGACGTCCAGGGCTGCTCCGAATATCAAAGTATTCGGCGATACCC
ASV918	0	0	0	0	0	0	0	0	0	0	0	0	3	0	0	0	0	0	0	0	0	0	0	0	0	0	0	0	0	0	0	0	0	0	0	0	0	0	0	0	0	0	0	0	0	unassigned	24,13804249	CCCTGGGATAACAGCGCCCTGGGATAACAGCGCCCTGGGATAACAGCGCCCTGGGATAACAGCG
ASV919	0	0	0	0	0	0	0	0	0	0	0	0	3	0	0	0	0	0	0	0	0	0	0	0	0	0	0	0	0	0	0	0	0	0	0	0	0	0	0	0	0	0	0	0	0	unassigned	5,606782671	AAGGATCACACCTTTGATGATCATGTCGCAGAGTCCGGACTTGAAGTGTCTGTTTCGGCCGCACGCCACTGCATCCACAGGAAAGGAGCGGCCACGAAGAGTTCGACAATGGCGGAGCTTCGACGCCACAGTCTTGGTCAGACTGAAGGTCTGCCACTGCGAGCGTGTTCCAG
ASV920	0	0	0	0	0	0	0	0	0	0	0	0	3	0	0	0	0	0	0	0	0	0	0	0	0	0	0	0	0	0	0	0	0	0	0	0	0	0	0	0	0	0	0	0	0	unassigned	8,300618627	CAGGTGCCGCCTACGCACAGAAGCTGACGCTGCGAAAGACTGCGGTTGCACCATGCGAGGAGGACCGATCCTCCGCCTCCAAAATGAACGCCTTATTGTTCAGCGTGTCCTTCATTTCGTCGTCCTTGGCGGACATATGCGAATCGGCGACGCGCATGTGGGGGCTAACCATCCCCTGACTGATGTCTCGG
ASV921	0	0	0	0	0	0	0	0	0	0	0	0	3	0	0	0	0	0	0	0	0	0	0	0	0	0	0	0	0	0	0	0	0	0	0	0	0	0	0	0	0	0	0	0	0	unassigned	5,848692266	CCAGGGCCAAGATGACTGCGGCTCGGGGTCGAGGTCTGCGCAGCCAGACCAGGACCAGAAGAGTTCCGATCGAGATCAGGAATCCCATGGTCCCGATGGGTTCCCTAAGCAGCGCCGCACA
ASV922	0	0	0	0	0	0	0	0	0	0	0	0	3	0	0	0	0	0	0	0	0	0	0	0	0	0	0	0	0	0	0	0	0	0	0	0	0	0	0	0	0	0	0	0	0	unassigned	6,54116394	GGTGGGTTTGGATGGCTAGTACAGGACTGCCTTTCTGTACCAGGTGGGGAGCTCGTCCGTAGGTTCTTGGTTGAAGTCTCC
ASV923	0	0	0	0	0	0	0	0	0	0	0	0	0	0	0	0	0	0	0	0	0	0	0	0	0	0	0	0	0	0	0	0	0	0	0	0	0	0	0	0	0	0	0	0	0	unassigned	7,019136946	CTTAAAGCGGCGTTACACCCGGCAACAACGCCCTACCTGTACTTTGTAGCCCGCCAGGATGGAACGCATCAGTTCTCCCGGACGCTGGATGAGCATAACCGGGCGGTACGCCAGTATCTCAGG
ASV924	0	0	0	0	0	0	0	0	0	0	0	0	0	0	3	0	0	0	0	0	0	0	0	0	0	0	0	0	0	0	0	0	0	0	0	0	0	0	0	0	0	0	0	0	0	unassigned	6,13026042	AGCAGGTCCATTCGCGAACGTTGCCCACCATGTCGTAGCATTCATCGGGGCTGGCGCCATCCTTATAGGTGTCGACCTCGGTAATCTTGCCAGGGTCTGTGTTGCAGTAGTCGCTGCGCCACTCTTTG
ASV925	0	0	0	0	0	0	0	0	0	0	0	0	0	0	0	0	3	0	0	0	0	0	0	0	0	0	0	0	0	0	0	0	0	0	0	0	0	0	0	0	0	0	0	0	0	unassigned	10,65211189	GTTCTCCAGTTCAAAAAAAGGGGGCTCGCCCCAGCCGATTTATTAATCTAAACCAGGACTATTTAAGACCGAAATCCAAGGATACCTCGAGGGCA
ASV926	0	0	0	0	0	0	0	0	0	0	0	0	0	0	0	0	3	0	0	0	0	0	0	0	0	0	0	0	0	0	0	0	0	0	0	0	0	0	0	0	0	0	0	0	0	unassigned	8,219395176	TCGGTAATACGTGGGCTACGAGCGTTATCCGGTTTTATTGGGCGTAAAGGGTCGTGTAGGTGTTCTATTAAGTCATGTTTTAAAGACCAAGGCCAAACCTTGGAAAAAGGCAAGATACTGATAGAATTGAGTTGTTTTTAGGGAAACCAGAACTTAGGGAGGAGTAGTGAAATGCGTTGATA
ASV927	0	0	0	0	0	0	0	0	0	0	0	0	0	0	0	0	3	0	0	0	0	0	0	0	0	0	0	0	0	0	0	0	0	0	0	0	0	0	0	0	0	0	0	0	0	unassigned	8,725348953	ATGCCCTCATAAGGTGTATCAGCAAAGCTATGTAGTATTGGTAGTATCAATCGGGTGTGCAAGTAGATACGATTTGAGGGATTCCCATATGTCTCTGGGCCTTGAGGTTAGTGGCAGCAGTTCCGAATATGTGATCTTGCCAGAATAGCATATCTTTGAGCAATTCTTTAAATTTACCCGACCGACATGCCACCTTTTGTTTGGCCAGTAGTAG
ASV928	0	0	0	0	0	0	0	0	0	0	0	0	0	0	0	0	0	0	0	3	0	0	0	0	0	0	0	0	0	0	0	0	0	0	0	0	0	0	0	0	0	0	0	0	0	unassigned	9,669019754	GTGACCACGAGGAACACGCACGCACACATACACACAATAAGAGCGAAAAGCGCTTTTGACTGCATTTTTCGGGGTGCCCCACATTCACCCAACCCACTCGGTCCATACCCCAAGCGCACTGGACTCATTAGCCACTGAGACAAGACTACTTCTGTCCGATTTCAGGAAAGAGCGATGCCCCCGCCCCCA
ASV929	0	3	0	0	0	0	0	0	0	0	0	0	0	0	0	0	0	0	0	0	0	0	0	0	0	0	0	0	0	0	0	0	0	0	0	0	0	0	0	0	0	0	0	0	0	unassigned	8,480591052	GAGAGCTTTTCTTGGACTTCGTCAGTGATACTCATGGTTTCCCGGTAATCATAAAATTCCTTGTCTTAAATCTACACCAAATCCCCTCCCTATGTTCATGAAAATATTGTGACAATTGAAAATGCTGCCCAGATAGCTGTCACGGGCTTGTCACATTTGTGTTGATTTTATCCAAGATATAGGCATAAACTGCTCAAATATAAGAAAAA
ASV930	0	0	0	0	0	0	0	0	0	0	0	0	0	0	0	0	0	0	0	0	0	0	0	0	3	0	0	0	0	0	0	0	0	0	0	0	0	0	0	0	0	0	0	0	0	unassigned	9,739562948	CTGGATGCCCAAGCGTGCAAAGGCGATCAATGAGGCCAGGCCAGAAAGGATCAGTAACGCCACGAGGCCCCAGGCCGCCGGACGAATCGGCTCGTCAACGCTGACCCCAGG
ASV931	0	0	0	0	0	0	0	0	0	0	0	0	0	0	0	0	0	0	0	0	0	0	0	0	3	0	0	0	0	0	0	0	0	0	0	0	0	0	0	0	0	0	0	0	0	unassigned	10,61262701	CAAAGCCAATTCATTCTCAGAAACTTGTACGCCTGGTGCAAACACGCTTTCACGAATGGAGTGTTTAAATTTAGCATAAGCTTCTTCAGTTAAAGAAAACTCTTGAGTGGCAGCAAGTTTCATGCATTTTACCTTAAATGGAAGTTGACATTTAACATTAAAGACATTTATAAACAAGCATAATTTTAAAGGCTAATGACATGAAAAAATATATGATTGCGGCAAT
ASV932	0	0	0	0	0	0	0	0	0	0	0	0	0	0	0	0	0	0	0	0	0	0	0	0	3	0	0	0	0	0	0	0	0	0	0	0	0	0	0	0	0	0	0	0	0	unassigned	7,753679112	GGATCAACGAACGCCCTTCAAGCCGATGCTCCGCGCCCGGCAATCCCAATGTCTGAAGAAACGTCGGCAACGCATCGATGGTTTCTGTCAGTCGATCATCGACGGTTCCCCGGGTGACATCCGCCGCCG
ASV933	0	0	0	0	0	0	0	0	0	0	0	0	0	0	0	0	0	0	0	0	0	0	0	0	3	0	0	0	0	0	0	0	0	0	0	0	0	0	0	0	0	0	0	0	0	unassigned	8,757638941	TTCGGGAAGTTCCGCATTCCACGCGGCGATCTCTTGCCGGGAACTTGGGCAGAGGAACTTTGTGCCGAAGAGGTTGATGTGGAACGCCTTGGCGGCGTCATTTTCCTCGATCGGATCGGCGAACGGGCGAGCGGAGCCGTGGTGCGTCGCCAACAGGTGCAACAGCAGGTCGTCAGAGGTTTGTTCCTGGAGAATCGCGGCCGAGAGCAACTCGTGGCGGGCAC
ASV934	0	0	0	0	0	0	0	0	0	0	0	0	0	0	0	0	0	0	0	0	0	0	0	0	0	0	0	0	3	0	0	0	0	0	0	0	0	0	0	0	0	0	0	0	0	unassigned	5,367086592	GAACAACAAGCGAAGAAGCCCATGGCCGCCAGGCCGAAGCAGCAGCCACCCCGAGGGTGAGGGGTGGGGTTGGTAGGGGGTAGAGAGGGTGTTCCTTGGAGGGGGAGAGGTTCCTGTAGGAGGTACGGTGGCTCCACGCCTGCCACCACCGGTTCGCCCGGCCGGGCGACCGGTATGCCAACAGCGGCTGTGCTCCCCCCAGGTGGCACCATTGCCAGTGGTGCCCCAGTCCTG
ASV935	0	0	0	0	0	0	0	0	0	0	0	0	0	0	0	0	0	0	0	0	0	0	0	0	0	0	0	0	0	0	0	0	0	0	0	0	3	0	0	0	0	0	0	0	0	unassigned	6,806866253	GGAGCGGCGCCAACTAGTGTGCGTGGCCAATACCCACGTGCACTCCAACCCAGAGCTGACTGACGTCAAGCTTTGGCAGGTGCGATCCTCATTCCACGTAGCCAGGGGCATCAGGAGCGCATTT
ASV936	0	0	0	0	0	0	0	0	0	0	0	0	0	0	0	0	0	0	0	0	0	0	0	0	0	0	0	0	0	0	0	0	0	0	0	0	0	0	0	0	0	0	0	0	0	unassigned	8,303495804	TGATTGCCCCAACCGAAAGCGGCATTCCAATTAGCCTTATCCGCAGCAGTAGCAACTAGGTAATTGTTAGCGGTCAAGTACGCAGCAAGTGCAGCGGTATCAAGTCCTACTACCTCACTCAGTTTCTTTTCAGTCCAGAATGAACTACCTTTCAACTGTACTAATATTCGGTCATACGTAGGCGTAGAATCAGCCCATTCGCCTACATTAAATAATTG
ASV937	0	0	0	0	0	0	0	0	0	0	0	0	0	0	0	0	0	0	0	0	0	0	0	0	0	0	0	0	0	0	0	0	0	0	0	0	0	0	0	0	0	0	0	0	0	unassigned	7,673614616	CCGCCGAAACAACATTCTGGGCGTAGTGTAGCTTGCCATCCTGCAGGTAGAAGCTGAAACCGCCTTCGCCGCCG
ASV938	0	0	0	0	0	0	0	0	0	0	0	0	0	0	0	0	0	0	0	0	0	0	0	0	0	0	0	0	0	0	0	3	0	0	0	0	0	0	0	0	0	0	0	0	0	unassigned	6,016050107	TTTGAAGCTGCCGCTCTACTACACCGGAGTGACGGGCCACGCGACGCTGCAACACGAAGGCAACGCCGCCGTGAGCTACCCGCTCGACCAGAATGCGGCCGTGGACATTCCGCTGCAAATGCCGCCCCAGAGCTGCACTTGGTTTGTCGTGACCCAAGCGCCGGCGGCGGCGTCCCTG
ASV939	0	0	0	0	0	0	0	0	0	0	0	0	0	0	0	0	0	0	0	0	0	0	0	0	0	0	0	0	0	0	0	3	0	0	0	0	0	0	0	0	0	0	0	0	0	unassigned	9,593080184	CCCCCAAGTCGTGCATCTGCAGGCGCAGCGGATCCTCCCTCAGTTTTTTTCGGCTGCGGCCTCATCGGGGAAGTCGCCCACGCCCAACTCCGCGCAGACCCGCATCACCACATCCGGCCCGTAAGGCCCGACG
ASV940	0	0	0	0	0	0	0	0	0	0	0	0	0	0	0	0	0	0	0	0	0	0	0	0	0	0	0	0	0	0	0	3	0	0	0	0	0	0	0	0	0	0	0	0	0	unassigned	19,94494337	CGATCATTCTTATATGAACGGAACAATCCATTCAAACCCAAATAATAACCCTGGACTCCA
ASV941	0	0	0	0	0	0	0	0	0	0	0	0	0	0	0	0	0	0	0	0	0	0	0	0	0	0	0	0	0	0	0	0	0	0	0	0	0	0	0	0	0	3	0	0	0	unassigned	7,074891081	TGCGAACCCGTTCCCGCCCAGGAACGCCGCGCCGCGGGCATCGAAGACGCCGGTGCATGCCGCCTTACCCGTCTTCGGATCCAGCCGCCATTCGCAGCCTTCGCCGACCATGACGTTGGGAT
ASV942	0	0	0	0	0	0	0	0	0	0	0	0	0	0	0	0	0	0	0	0	0	0	0	0	0	0	0	0	0	0	0	0	0	0	0	0	0	0	0	0	0	3	0	0	0	unassigned	7,89391092	CGAGAGAGGGATTCGATCTGGTTCAAATCGAAACCCTTCTTAGCAAGGGCGGTTTCTTTGATCCATTGCATTACCTGATACATAAGTTTTAATCCTCCTTTGCTCAGGATTTCGAAAGATTAGTGCCCCGCGCCGATCTGCATTACGCCGATGGTCTGGGTTGAGCCGACTAAAGCAGCG
ASV943	0	0	0	0	0	0	0	0	0	0	0	0	0	0	0	0	0	0	0	0	0	0	0	0	0	0	0	0	0	0	0	0	0	0	0	0	0	0	0	0	0	3	0	0	0	unassigned	6,322143218	GGTGCTGCCGTGTTGATGGGGCGCAAGCAACCCATGATCAATGCCTTGGCTCGCTTGCAGCATATGCAGTCAGAGGGTTTGCCTCCCAGTTTGCAAGCCATGGGCATCAGCGGTGGCTTGGGCAAAATGTTCTCATCACACCCA
ASV944	0	0	0	0	0	0	0	0	0	0	0	0	0	0	0	0	0	0	0	0	0	0	0	0	0	0	0	0	0	0	0	0	0	0	0	0	0	0	0	0	0	3	0	0	0	unassigned	8,955942947	TTAGACGAAATCATCGATTAACAGAAGCGTTTAAGCTGCCTTAGGGAGCAGATACTCCCACCTCCTACTTCCATCATGCAGACACACTAAAAAACAACAGTACACACAAAGTCCTAAGTCGTGCTATTCTAATCCTATTGTTATGAACAGCAGCCCAGCCACTGTCCTCCTTCGTTCTCCGCTCCACGCGGCACTGGTAAC
ASV945	0	0	0	0	0	0	0	0	0	0	0	0	0	0	0	0	0	0	0	0	0	0	0	0	0	0	0	0	0	0	0	0	0	0	0	0	0	0	0	0	0	3	0	0	0	unassigned	8,295710502	GGGCGATGCAAACGTCTCATCCTTATTCAACTTCAAACCAAATCCGGCCGGGCCGAAATCGAGGTTCCATTGTTGAACGCGATAGTCCGCCGCCTTGAAGTGCATACCGAACG
ASV946	0	0	0	0	0	0	0	0	0	0	0	0	0	0	0	0	0	0	0	0	0	0	0	0	0	0	0	0	0	0	0	0	0	0	0	0	0	0	0	0	0	3	0	0	0	unassigned	6,640317026	AGCCTCGTGGCCGCAGGTTTGGCCACAGGTTTTCTTGCAGGGCAGCAATCGCCACAACATCGAACTCGGTGCCGATCAACGCCGAAGGGGTGCAGACCAACACCGCATCAGCTTGAGCTTGAGGGGCCAGGGTGTCTTCAGGAACATCGGCATCCAACAGCTCTGCAATGAACTCGGCTGCAGGGCGATCTGGATATCTTTCGACATAT
ASV947	0	0	0	0	0	0	0	0	0	0	0	0	0	0	0	0	0	0	0	0	0	0	0	0	0	0	0	0	0	0	0	0	0	0	0	0	0	0	3	0	0	0	0	0	0	Amphibia;Caudata;Salamandridae;Triturus;cristatus;unclassified_cristatus	76,12057202	GAGATAACCATATAAGACGAGAAGACCCTATGTAGCCATAATCTAAGTTTTCGGTTGGGGCGACCACGGAAGAAAGTAGATCCTCCGCGATAAGCAACTTAGAGCAACACTCCGAAGACTAAAACATTTGTTATAAATGATCCACTAAGTGACCAACGAACCAAGTTA
ASV948	0	0	0	0	0	0	0	0	0	0	0	0	0	0	0	0	0	0	0	0	0	0	0	0	0	0	0	0	0	0	0	0	0	0	3	0	0	0	0	0	0	0	0	0	0	unassigned	6,108042151	CACTATTCAGGAAGTATCAGTGTCCGAGCTTATCTTCCTTAGCGGCTACCGTCGCGACGTGGCAAATCTACCTGACGCCGAGGTGCATGAGGAGGCGCCGGATGACGGCGAGGAGGAATAAACCAGTGGCCCCAAACGGGGCCTGGTTCTGGTGGCGAGGTGGCGTACCGAGCTGAC
ASV949	0	0	0	0	0	0	0	0	0	0	0	0	0	0	0	0	0	0	0	0	0	0	0	0	0	0	0	0	0	0	0	0	0	0	3	0	0	0	0	0	0	0	0	0	0	unassigned	7,270166437	GCGAACATCGGCTCCATGACAACGTGGCCCGCCTCTCCCACGGCATGAGCAATGACCCAGCCAAGCGGCGTCGTCAGCGAAGACGCCGAGATCGCGACGAGCGCCGCAACCCCCGGCTTCAGACCGGCGCGCAGGGCGAGGGCCATGGCGACAACGCCCTCGGGCGCCTCGTGCAGGATGAG
ASV950	0	0	0	0	0	0	0	0	0	0	0	0	0	0	0	0	0	0	0	0	0	0	0	0	0	0	0	0	0	0	0	0	0	0	0	0	0	0	0	3	0	0	0	0	0	unassigned	2,904723731	GGTCTTCGTCGCGCGCCTCGGCCAGGCTGTCGAAGGTGGCACCCAGCGCGGCGTCGGCCGCGGGCCCCAGGGGCACGTGGTAGAGCTGCGCCTGCTCCAGCGTGCGGCGGCGGTAGTCGGTGCCGTTGTCGACGTTGATGACTTCCAGCTTGTCCTTCAGCAGCTCGATCGCCGGCAGGATGCGGTCGCGGTGCAGG
ASV951	0	0	0	0	0	0	0	0	0	0	0	0	0	0	0	0	0	0	0	0	0	0	0	0	0	0	0	0	0	0	0	0	0	3	0	0	0	0	0	0	0	0	0	0	0	unassigned	8,397291146	GAAACGCAGCGCGGAAGTCGACGACCTGGAAAAGCGCTTACCCTTCGAAGCGGACTGGAAAATCAGCTTCATTCCGGGGATGCGGGAGATCGTCGGCTGCCAGGACCTCTTGGACCTCTACCCGAAGATGCGAAGGCGCAGACCCTTTGTCGAATCGACGCTCATCAAAGACGGCACGTACCGC
ASV952	0	0	0	0	0	0	0	0	0	0	0	0	0	0	0	0	0	0	0	0	0	0	0	0	0	0	0	0	0	0	0	0	0	3	0	0	0	0	0	0	0	0	0	0	0	unassigned	8,331099137	GGTGACGGAGGAGCTGAACGTGCAGGCACGCCATCCGTCGTCTTTTTCGTAGGGTACAG
ASV953	0	0	0	0	0	0	0	0	0	0	0	0	0	0	0	0	0	0	0	0	0	0	0	0	0	0	0	0	0	0	0	0	0	3	0	0	0	0	0	0	0	0	0	0	0	unassigned	6,416533731	GCGCCTGGAATACCGCGATGGTGAACATGCCGTAGGCCAGGATCGACAGCAGGATATGGCTGAGGATGCCGGGTTCTTCAACGATGGGCTGCACCGTGCCGGTTGGGGCGAACTGGGCAAGCAGCACCGTGATCAA
ASV954	0	0	0	0	0	0	0	0	0	0	0	0	0	0	0	0	0	0	0	0	0	0	0	0	0	0	0	0	0	0	0	0	0	3	0	0	0	0	0	0	0	0	0	0	0	unassigned	9,121731862	GGCTGCGTGGAACTCGGTCTGGGTTGAGGACGACAAGCCCAACCTCATCGTGCGCGCAACAGGTCTTGGCTTCAATAAAGCACAAGATCTCGCTGTGCTCGAGCCGTTCGTCACGCAGTACTTTGACTCAATTGAAAAGATCTGGGCTAACCGCAGCTATGCCATTGCAGAGGAACTCGTGGAGAGCTATTACCCCGCTC
ASV955	0	0	0	0	0	0	0	0	0	0	0	0	0	0	0	0	0	0	0	0	0	0	0	0	0	0	0	0	0	0	0	0	3	0	0	0	0	0	0	0	0	0	0	0	0	unassigned	8,7292547	ACCTCCAGCAACCAGTGATTAGGGGAGGGCCAGGCTGCAATTTAGGGCTAGGGGACTCGAGGCACAAGGCAGGAATGGGCCTTAATGGCAAAGGCACAGTGATCCAATCCAATCATTCCAATTGACACCATGTTCACTTCCATGATCCATTAGCAAGTTTGCTCATCATGATGCATTCCATGCAGTTTTTCAAGCACCTTCATGTTGATGCACTGTACAATACA
ASV956	0	0	0	0	0	0	0	0	0	0	0	0	0	0	0	0	0	0	0	0	0	0	0	0	0	0	0	0	0	0	0	0	3	0	0	0	0	0	0	0	0	0	0	0	0	unassigned	9,000633322	CCGTAGCCGAGAAGGACTGCCACGTGGTGGACCTCACGCACGTCTCCAGCTTCAACGACAATTCCAACCTTTGTACGGTTTTCTGTGCGGATGAGGTGGTGGTGCACTGCAGAAAGCATCAAGAGGGAAGGAATCGGCGCTAAGTCCGCGTTTGAATCACGGTCAGAAAGCACAATGAACTTGATG
ASV957	0	0	0	0	0	0	0	0	0	0	0	0	0	0	0	0	0	0	0	0	0	0	0	0	0	0	0	0	0	0	0	0	3	0	0	0	0	0	0	0	0	0	0	0	0	unassigned	10,15260545	CGTGATCAATACCAACGAGAGCGGTGACCATGTGTGGGGCAACCAGGTCTTTTCGGGCGCCGAGATTATCGCGCATCGAACGGTGCCGGACCGCATGATGCAGGCTGCCAC
ASV958	0	0	0	0	0	0	0	0	0	0	0	0	0	0	0	0	0	0	0	0	0	0	0	0	0	0	0	0	0	0	0	0	0	0	0	0	0	0	0	0	0	0	3	0	0	unassigned	8,106647069	CGATAAGGGCTTTCATTTTGGTGCCTCCGGAACAGGTTCGCTCGAAGTCTTCCCGCCAGTTACGCGGTCGAGGATGGTTTGAAGGGCAATGTACCCGGCAGCCAATTCGGTCCAGTAGTTGACCGTTTC
ASV959	0	0	0	0	0	0	0	0	0	0	0	0	0	0	0	0	0	0	0	0	0	0	0	0	0	0	0	0	0	0	0	0	0	0	0	0	0	0	0	0	0	0	3	0	0	unassigned	7,167407842	TTGCCATGCGACAAGCGGGTAACGTTGGGCACTGGAGCCACCATCCGAAAGAGTCGCCAACACCGTGGCACCCGGCTTCGGACCGAGCAAAGGCGGCAGGTGATCAAGCGGTGCCACACGACTCCAGATGCGGTCGTTTTCCGCCGTCTTGTGCTCCAGCGTCATGACCATGCTGCTGCGTCCTTCCGGCGTCAGCACGGGATAGACCGTTTCGGGCACATCCTCCCACTTG
ASV960	0	0	0	0	0	0	0	0	0	0	0	0	0	0	0	0	0	0	0	0	0	0	0	0	0	0	0	0	0	0	0	0	0	0	0	0	0	0	0	0	0	0	3	0	0	unassigned	7,075280957	CGCTGAGCCAGCGGTGTTTGGGAGATGGGGTTCAGCGGGTTGCCATACAACTTGGCCGCTGCTTGTGCCAGATCGGAAAAGGGTTCCATGATCGAGCGTTGCGTTTCGAAGATCTGGTAAAGCATGTGACGTTTT
ASV961	0	0	0	0	0	0	0	0	0	0	0	0	0	0	0	0	0	0	0	0	0	0	0	0	0	0	0	0	0	0	3	0	0	0	0	0	0	0	0	0	0	0	0	0	0	unassigned	8,202132843	AAACGGGGAAAGCCTTTTTCCAGTGGCAATAAGGCAATGGATAACATCTTGGGTCGTACCCATGGGGTCGCCATGTTTCCAGATCAAATCATGCAAATTGCAATGGAGGTCTGTGGCTTTTCTTCAGTCGAAGCCGATCAGCTGCGAAGAT
ASV962	0	0	0	0	0	0	0	0	0	0	0	0	0	0	0	0	0	0	0	0	0	0	0	0	0	0	0	0	0	0	0	0	0	0	0	0	0	0	0	0	3	0	0	0	0	unassigned	4,987213499	TGGAAAACGGTGAGCGCGTGGACGAAAACTCAGCAATGCCCCTTTCTGCTCATTCTAGGGGGCCATGGAGGCACTGGAAAGACCG
ASV963	0	0	0	0	0	0	0	0	0	0	0	0	0	0	0	0	0	0	0	0	0	0	0	0	0	0	0	0	0	0	0	0	0	0	0	0	0	0	0	0	3	0	0	0	0	unassigned	7,324463077	TCGGTAATACGTGGGCTACGAGCGTTATCCGGTTTTATTGGGCGTAAAGGGTCGTGTAGGTGTCCTGATAAGTTTTTATTTAAATACTAAGACCTAATCTTAGGAAAAGTAAGAATACTATCGGGATTGAGTTGTTTTTAGGGAAACCAGAACTTAGGGAGGAGTAGTGAAATGCGTTGATA
ASV964	0	0	0	0	0	0	0	0	0	0	0	0	0	0	0	0	0	0	0	0	0	0	0	0	0	0	0	0	0	0	0	0	0	0	0	0	0	0	0	0	0	0	0	0	3	unassigned	8,907973145	CGGTATCGGTAAAAAATCGGTGGAGGATTTCCAAGCGTGGGCGGCTAAAGAGCGTTACACCTTCGCCCAAGCGCTCGAAGCCCTAGCGAACGGCGAAGTGTCA
ASV965	0	0	0	0	0	0	0	0	0	0	0	0	0	0	0	0	0	0	0	0	0	0	0	0	0	0	0	0	0	0	0	0	0	0	0	3	0	0	0	0	0	0	0	0	0	unassigned	10,87378618	CGGGCGCCCCAGGTGGCTATATGAAAAGCTTCAGGCGTACTGCCGAAAGACAGGCCGGCAATCCGAGCTTCTTAGCAAGCAAACGTATGCCTACTGGCTCGCGGGCACTAAGATTCCCAAGCCAGATAACACCACACTCCTTTGTGACG
ASV966	0	0	0	0	0	0	0	0	0	0	0	0	0	0	0	0	0	0	0	0	0	0	0	0	0	0	0	0	0	0	0	0	0	0	0	3	0	0	0	0	0	0	0	0	0	unassigned	7,091044415	ATAGAAGCATCGTCTTAAGACGGCCTGTTGACACCTTTGCATGGTACGTCTGTGACTACACCCAACACCTCTGACCAAGGCGGCACCTCCCAGACAGGGGTGGCCAATGACCCCTTGGCGTCAGAGTTGCAAGCTGGACTGCATG
ASV967	0	0	0	0	0	0	0	0	0	0	0	0	0	0	0	0	0	0	0	0	0	0	0	0	0	0	0	0	0	0	0	0	0	0	0	3	0	0	0	0	0	0	0	0	0	unassigned	7,370710626	TCTTTTGTGTTGGGGGCGATGATATACGCCGCGTCGCGCCAGCCGATCGATCCGTCCGGCAGCCGCAAATAGATATAAACCACGGCGTAGGCTTCGATCCACGTCCGGTCCCAGATGATCCGCACAAGTCCCAAAGCCCTGTAGAACTCGCTGCCCGCATTAACGGTGATGGTGGTCGTGT
ASV968	0	0	0	0	0	0	0	0	0	0	0	0	0	0	0	0	0	0	0	0	0	0	0	0	0	0	0	0	0	0	0	0	0	0	0	3	0	0	0	0	0	0	0	0	0	unassigned	5,44934542	CCCAAAATGCCGTATTCTGCGCCGTTTCGCACCGTCGGGACCCGCCCAGAGCTCCCTTTGCCTGACCCGGTG
ASV969	0	0	0	0	0	0	0	0	0	0	0	0	0	0	0	0	0	0	0	0	0	0	0	0	0	0	0	0	0	0	0	0	0	0	0	3	0	0	0	0	0	0	0	0	0	unassigned	6,490641376	CAGCCTCACCGTACTGATATAGAGCCGCTTGGGGGTCATTACTCTCCTATTTTGCCACTGCTTTTCCACTATGGCAGACCGGCCCTCTGCCTCCTGCTGCTATCGCACCT
ASV970	0	0	0	0	0	0	0	0	0	0	0	0	0	0	0	0	0	0	0	0	0	0	0	0	0	0	0	0	0	0	0	0	0	0	0	3	0	0	0	0	0	0	0	0	0	unassigned	6,987134962	CGTCCGGCCATCTGTGCGTTCGCTTTCGGTCGTTTCCCAGACATTGCCGCACAGATCGTAGGGGCCAAACGGCGAACGTCCGTCCGGGAAGGCGGTGACGGGCGTTGTCCCGCCACCTGCGCCGCCGTTGCATAACCTAGAGGCAAAACTATCG
ASV971	0	0	0	0	0	0	0	0	0	0	0	0	0	0	0	0	0	0	0	0	0	0	0	0	0	0	0	0	0	3	0	0	0	0	0	0	0	0	0	0	0	0	0	0	0	unassigned	8,685242874	GGAGAAATTCGGCGGGGTTGATTATCCTGTTATTCACCAGCATTTAGACCTATCCGAGTATCCATTCATAGATTG
ASV972	0	0	0	0	0	0	0	0	0	0	0	0	0	0	0	0	0	0	0	0	0	0	0	0	0	0	0	0	0	3	0	0	0	0	0	0	0	0	0	0	0	0	0	0	0	unassigned	4,877651226	TGTGCGTGCAAAGTGGCAGTCGATGGGTTTGATGGCTGCCGCGATCTCGGCCAGCACCATTTCTCCCACGCTGTTTTGTGCCAGCGGCTGCGGCTGGATGCTGCCCAGCACCGCTGCACCGCCGCCTTCGTAGCGGTAGGTGTGCGCGTTTTGCCCCACGATGTACTCATCACCCCGCTCGCAATGCGCCATCAGGGCGCACAGGTTGCTCTGCGTG
ASV973	0	0	0	0	0	0	0	0	0	0	0	0	0	0	0	0	0	0	0	0	0	0	0	0	0	0	0	0	0	3	0	0	0	0	0	0	0	0	0	0	0	0	0	0	0	unassigned	7,398509994	CACCTTGTCGCGCACGTCCCTGAGGACTTCGCTGAGACGCGTGACGTCGAAGCTCTCCGTCTGCAGGATGTGGAACGCGATGCGCTGCGCAGACTTCGGGCCGATGCCGGGGAGGCGGCCCAGTTCGTCAATGAGCTCCTGGACGATGCCGTCGTACATTACTCGT
ASV974	0	0	0	0	0	0	0	0	0	0	0	0	0	0	0	0	0	0	0	0	0	0	0	0	0	0	0	0	0	3	0	0	0	0	0	0	0	0	0	0	0	0	0	0	0	unassigned	7,983834682	TGCCATCAATGTCGATGGCAATTAGCCAGCGGTCATCTCCGGTTGCGATTGGCGTAGTCGACATACTTGGCGCA
ASV975	0	0	0	0	0	0	0	0	0	0	0	0	0	0	0	0	0	0	0	0	0	2	0	0	0	0	0	0	0	0	0	0	0	0	0	0	0	0	0	0	0	0	0	0	0	unassigned	8,355357681	AACCGTTGAAGAACCCGAGTTCATATTCCCGGCCGGCCTCATAGACCAATGGCTCGGTCGTGAGCACGAGGGCACCCACGCTCTCCATGCCGAGCACCAGTTCGCGGTCATTCAGATAACGCACGAAAAAAAGATCCCCTTTGTCCCTCGC
ASV976	0	0	0	0	0	0	0	0	0	0	0	0	0	0	0	0	0	0	0	0	0	2	0	0	0	0	0	0	0	0	0	0	0	0	0	0	0	0	0	0	0	0	0	0	0	unassigned	8,011159109	TCTTCTTAGCAGCACCGTGAAGCTGCGGAATGCAGCGCAGGGAAAGCGCGTCCTGCACCTTGCTTCCCTTATATTTTTCCATAATGCCTGAATCCTTTAAAATTGTTCTTACATTTTCAGCGGTATGGGCCTGATCCTCGTGAGGACGCACCCGCATCACCCGCTCGTCAAAAGCATTCATAACCCCTTTGGAGGC
ASV977	0	0	0	0	0	0	0	0	0	0	0	0	0	0	0	0	0	0	0	0	0	0	2	0	0	0	0	0	0	0	0	0	0	0	0	0	0	0	0	0	0	0	0	0	0	unassigned	6,908412695	TCATCACTTCAGTGGCCTGGGCTCCCAATGGGTCGTCCTTTGTGGTTGGATCGTTTGGGATGATTCGTCTGTGCGATGCCATCGGGTGGTCGTATGCCATCGCCACCCCAGGGGGACCCTCCGTGTACCGCACCGGAAACGGAGGACAGAC
ASV978	0	0	0	0	0	0	0	0	0	0	0	0	0	0	0	0	0	0	0	0	0	0	2	0	0	0	0	0	0	0	0	0	0	0	0	0	0	0	0	0	0	0	0	0	0	unassigned	6,001019027	TACACGGGCCCAAGTCATGCGCAGGAGGGTGCAACGGATTGGTGGGAAGGGCCACGCCTTCCTGTCCGCGGGCAGCACAGCTTCGGCGTCCATCTTTCCAGCAGTCCCCTTTTGTGGCAGAACTTCTTGATGGGAGCTGGGCGGGGTTACCCACACGGCTAATGGGCGCCGTCCCGTTCTTCGTG
ASV979	0	0	0	0	0	0	0	2	0	0	0	0	0	0	0	0	0	0	0	0	0	0	0	0	0	0	0	0	0	0	0	0	0	0	0	0	0	0	0	0	0	0	0	0	0	unassigned	9,267870964	TCAGTCCATAGCCGCGATAAATACTTTCTTCAACGAATGGCGCAAACAATACATCCGCAATCGCAAAGGGGATGATGGCTGAACCAAGCGTGGAGAATAGATCGCCAGCGGGGACATAATCCCAGATTTGCTGGAGACTCGTCAGCATGGGGGAGAGGATATAAACGTACAGCAAGGCAAGAATAAC
ASV980	0	0	0	0	0	0	0	2	0	0	0	0	0	0	0	0	0	0	0	0	0	0	0	0	0	0	0	0	0	0	0	0	0	0	0	0	0	0	0	0	0	0	0	0	0	unassigned	6,720757483	CAACGCGAGCTCCCGGTCGGTCATGCGTTTGCTGTCGCGCAGACGCTGCGACGGCGTGTCCGAAGATGCACGATAGAAATAGAACCCGGTAGCCTTGTCGAAAGACTCCAGGTGAACCAAATCGTGGAGAAATCGGCGTGACTGGTGCTTGCTCATCGCGTGCCGGATTTCTTGAGCCGAGAGCAGTGCC
ASV981	0	0	0	0	0	0	0	0	2	0	0	0	0	0	0	0	0	0	0	0	0	0	0	0	0	0	0	0	0	0	0	0	0	0	0	0	0	0	0	0	0	0	0	0	0	unassigned	10,16521812	CGAGGGTTAACGGGGACATCCCACATCTACCACAGGTCACAATACGTTCTCCATGCCTTCCACCAAGCAACACAGTGCAAACCCTGGGTACTTTCTGTGACTGCGTCGTATCCCCCCCCATATCGACATAGTCGCCAAACCCACGTTCAACACCATGGCTCACAACGGCCCGAAGAACTCACGCCCACACCTCGGCAGCCGACTGTCA
ASV982	0	0	0	0	0	0	0	0	2	0	0	0	0	0	0	0	0	0	0	0	0	0	0	0	0	0	0	0	0	0	0	0	0	0	0	0	0	0	0	0	0	0	0	0	0	Amphibia;Caudata;Salamandridae;Ichthyosaura;alpestris;unclassified_alpestris	67,35050013	GAAATAACTCTATAAGACGAGAAGACCCTATGGAGCTTTAAATAAAAATTAACCTCCACAACATATAATTTAGAACGACACTTCGAAAACTAAAACATTTACTTTAATGACCCACTAAGTGATCAACGAACCAAGTTA
ASV983	0	0	0	0	0	0	0	0	0	0	0	0	2	0	0	0	0	0	0	0	0	0	0	0	0	0	0	0	0	0	0	0	0	0	0	0	0	0	0	0	0	0	0	0	0	unassigned	6,648950948	CCGGGCATTCCACGATTTCCGGCCCGATCAGCAACTCCATGGCGGCTTCGGTCCGGCGCACGGCAAGAGGACGCTGCTCTCCCTTCGGCCATTCCGTTGCCGCAGCATGGTCGCCCGGCCCTCGGGCATCGACGGCCTTGAGCCGGAACGTGACCCGGTCGGGCAGGCTGGTAACGCCATGCAATACGACTACAGCGTATCCG
ASV984	0	0	0	0	0	0	0	0	0	0	0	0	2	0	0	0	0	0	0	0	0	0	0	0	0	0	0	0	0	0	0	0	0	0	0	0	0	0	0	0	0	0	0	0	0	unassigned	7,74933797	GCTGATGTCTGTTTTCCATGTCTTTGGTGTGCCAGGGCGCGCGTCCTCCTCTCTTTGCCTGCATGTTTTTTTTCTGCGCTTGGCGCCTCCTGCGGCCACTACTTGGCGAACCAGGTTTGCGGCCATGATGCCTCTGCCACGTC
ASV985	0	0	0	0	0	0	0	0	0	0	0	0	0	0	0	0	0	0	0	0	0	0	0	2	0	0	0	0	0	0	0	0	0	0	0	0	0	0	0	0	0	0	0	0	0	unassigned	6,263681783	CGTCGTCGCGAAGCCGCAAGCGTAGGATAGATGCTCACAATCGGTCATTCCGAGGGGAGTCCTGCGACCCGAGGAATCTGGCTTCCATCTTCACACGCATCCCTTACGTCGTGATTGTGCTGGCCAGATTCCTCTGTCGGCAAGCCT
ASV986	0	0	2	0	0	0	0	0	0	0	0	0	0	0	0	0	0	0	0	0	0	0	0	0	0	0	0	0	0	0	0	0	0	0	0	0	0	0	0	0	0	0	0	0	0	unassigned	6,682412118	GGACGTTGGAAACTGCACAGCCCCTGACGCTCACGGGCGTCATTGCCGGCGACGATGTCAATCTGGGCGGCACGGCCACCTTTGATACGGCGAATGTCGGCCTCGGCAAGACGGTGACGCTCACGGGCGCGACGCTCATCGGCACGGCCGCGAGCAACTACAGACTGGTGCTGCCGCTGGCCAACACGACGACCACAGCGGACATCACGG
ASV987	2	0	0	0	0	0	0	0	0	0	0	0	0	0	0	0	0	0	0	0	0	0	0	0	0	0	0	0	0	0	0	0	0	0	0	0	0	0	0	0	0	0	0	0	0	unassigned	69,22497131	GGTATAATAATACAAGACGAGAAGACCCTTTAGATTTTCGGTTGGGGCGACCGCGGAGTAAAAATTAACCTCCACGACATATAATTTAGAACGACACTTCGAAAACTAAAACATTTACTTTAATGACCCACTAAGTGATCAACGAACCAAGTTA
ASV988	2	0	0	0	0	0	0	0	0	0	0	0	0	0	0	0	0	0	0	0	0	0	0	0	0	0	0	0	0	0	0	0	0	0	0	0	0	0	0	0	0	0	0	0	0	unassigned	6,6582693	GATAGACGAGGTCGGTAAGTTAGGCTTGCATTTTGGTTACTG
ASV989	0	2	0	0	0	0	0	0	0	0	0	0	0	0	0	0	0	0	0	0	0	0	0	0	0	0	0	0	0	0	0	0	0	0	0	0	0	0	0	0	0	0	0	0	0	unassigned	8,19181142	GGGAATCCAGCAGAATCCGGTGGGACTCGTTATCTGCCTGCCCACTGGACTTGAAGATCCCTCCTCTGCCAGCTGTGCCTCAGAAGGGCACTGCAAGCCACAAGCTCGCTGCACCC
ASV990	0	0	0	0	0	0	0	0	0	0	0	0	0	0	0	0	0	0	0	0	0	0	0	0	0	0	0	2	0	0	0	0	0	0	0	0	0	0	0	0	0	0	0	0	0	unassigned	7,63290317	CCAGAGATGAGCCGACAGTTGCCAAGGCATTGTTCGCCGCAGTTGACTTCACATTGCGTGCGCACTGGACAAGTTGCTTCACGAGCACGACATGCCGACCAGCATCGTCGACGCCAATCTGCAGATCCGCGAGCGGGGCATCACTACC
ASV991	0	0	0	0	0	0	0	0	0	0	0	0	0	0	0	0	0	0	0	0	0	0	0	0	0	0	0	2	0	0	0	0	0	0	0	0	0	0	0	0	0	0	0	0	0	unassigned	10,89359596	GCTGAAAAATGATGCAACACCTTAATTAACATCGGACTGGTTTCGGCTCTACTGGAGCCAGACATGAAGACAGACAGACAGAAAACTTGAGCTAGGCATCTTGT
ASV992	0	0	0	0	0	0	0	0	0	0	0	0	0	0	0	0	0	0	0	0	0	0	0	0	2	0	0	0	0	0	0	0	0	0	0	0	0	0	0	0	0	0	0	0	0	unassigned	7,014529795	GAACAAACGTCCGCGCCAAAATAGCGTAATTCATTCAATCATCTGATATCGGACGATCTCCCCACGCGCGACGCCGCTTGCGAGCGGCCGCGAAGCAACGCAGCCTCGCCTCAAGGTCCAGTAAGGATCGTCCGATCGGATTGAATCATCCGGATCGGGAAGGG
ASV993	0	0	0	0	0	0	0	0	0	0	0	0	0	0	0	0	0	0	0	0	0	0	0	0	0	0	0	0	0	0	0	0	0	0	0	0	2	0	0	0	0	0	0	0	0	Amphibia;Caudata;Salamandridae;Lissotriton;helveticus;unclassified_helveticus	88,6710156	GAAATGGTCCTATAAGACGAGAAGACCCTATGGAGCTTTAAATAAAAATTAACCATGCTTTCATTACCAGCCAATAGGTAAAAAATAAAAATGTATGGCCATAATTTAAGTTTTTGGTTGGGGCGACCGCGGAAGAAAACTAAAACATTTACTTTAATGACCCACTAAGTGATCAACGAACCAAGTTA
ASV994	0	0	0	0	0	0	0	0	0	0	0	0	0	0	0	0	0	0	0	0	0	0	0	0	0	0	0	0	0	0	0	0	0	0	0	0	0	0	0	0	0	0	0	0	0	unassigned	7,459665729	AACAGAGCCCAAAGCATTTTCTCCGTGACGCCCTCCGCCTGGATCCCGGATACGTGGCTTTTCGGCACCACAAGAATGTGCGCCGGAGCCGCCGGCCTGATATCACGGAACGCAAAGACCTCCGCGTCCTCGTAGATCACGCTCGCCGGAAGCTCTTTGGCGGCGATCCTGCAAAAAACGCAGTCCACGCCGGTCGCCCTT
ASV995	0	0	0	0	0	0	0	0	0	0	0	0	0	0	0	0	0	0	0	0	0	0	0	0	0	0	0	0	0	0	0	0	0	0	0	0	0	0	0	0	0	0	0	0	0	Amphibia;Caudata;Salamandridae;unclassified_Salamandridae	80,10261999	GAAATAACTCTATAAGACGAGAAGACCCTATGGAGCTTTAAATTAAAAATTAACCTCCACGACATATAATTTAGAACGACACTTCGAAAACTAAAACATTTACTTTAATGACCCACTAAGTGATCAACGAACCAAGTTA
ASV996	0	0	0	0	0	0	0	0	0	0	0	0	0	0	0	0	0	0	0	0	0	0	0	0	0	0	0	0	0	0	0	0	0	0	0	0	0	0	0	0	0	0	0	0	0	unassigned	9,432800903	CAACTTCCACAAACGCCCCCCGTCCAAGATCTATATCTAGCACTGCATAATCAAACTCGTCCCCACACGGTGCTTGTTGGCTGTTTTGGGGGAGTATCCGAGTGCGTTGTTTGGGAAAGCCTAACCAACTTAAGGGCAGATTTACTGGAAAACTCCACTGGTGCGGCGCTACAAACACTTCAG
ASV997	0	0	0	0	0	0	0	0	0	0	0	0	0	0	0	0	0	0	0	0	0	0	0	0	0	0	0	0	0	0	0	0	0	0	0	0	0	0	0	0	0	0	0	2	0	unassigned	8,328544845	ATCGTAACGTGAGACCAGCTCTGAGTACGGTCAACAGATAGAACCCACTGACCAGTCCTCTCCGTGATGCCTTCTCCGATTGCTTCGTCAAATAGGTTCTGAGGTAGCCA
ASV998	0	0	0	0	0	0	0	0	0	0	0	0	0	0	0	0	0	0	0	0	0	0	0	0	0	0	0	0	0	0	0	0	0	0	0	0	0	0	0	0	0	0	0	2	0	Actinopterygii;Cypriniformes;Cyprinidae;Tinca;tinca;unclassified_tinca	64,35296811	GGTATAAAAATACAAGACGAGAAGACCCTTTGGAGCTTAAGGTACAAAATTCAACCACGTCAAGAAATTCAATAAAAAACAAAAACTTAGTGGATTATAAACTTTTACCTTCGGTTGGGGCGACCGCGGAGTAAAAATTAACCTCCACGACATATAATTTAGAACGACACTTCGAAAACTAAAACATTTACTTTAATGACCCACTAAGTGATCAACGAACCAAGTTA
ASV999	0	0	0	0	0	0	0	0	0	0	0	0	0	0	0	0	0	0	0	0	0	0	0	0	0	0	0	0	0	0	0	0	0	0	0	0	0	0	0	0	0	2	0	0	0	unassigned	8,212717363	CTTCAGGGAGCGGGTCAAGGGCGTCTTGTGGTACAGCCTGTCAGAGGAGACCTACGCGCTTAAGATCGTGTCTCGTCTCGGATCGTACCTCCT
ASV1000	0	0	0	0	0	0	0	0	0	0	0	0	0	0	0	0	0	0	0	0	0	0	0	0	0	0	0	0	0	0	0	0	0	0	0	0	0	0	0	0	0	2	0	0	0	unassigned	8,002476701	CGGACACCCGTAGCATGACCAGCTGCCCCAGCGTGATCGAGAGCATGACAGCGTCCAGCGAGCCAAGCTCCGAGGCCCACGCGTCCCGCGCCTCAACGAACGCCGTGGACCAAGACTGCTGGATGATGGGCCTGCCTTCCTCGTCCCTCTGAAGCGATATGAAGTCGGGCAGTGTCTCCAAGCAGCCTTTCTTGCAGCGAGATCTGTCTG
ASV1001	0	0	0	0	0	0	0	0	0	0	0	0	0	0	0	0	0	0	0	0	0	0	0	0	0	0	0	0	0	0	0	0	0	0	0	0	0	0	0	0	0	2	0	0	0	unassigned	5,871792265	CAGTTACTTGCCCGCATGCCTGTCCGGTGCCCATCCGCGGCGCCGCCTCCCAACGCCAGTT
ASV1002	0	0	0	0	0	0	0	0	0	0	0	0	0	0	0	0	0	0	0	0	0	0	0	0	0	0	0	0	0	0	0	0	0	0	0	0	0	0	0	0	0	2	0	0	0	unassigned	8,150068095	TATCACCCGGGAATACTTGGGGCATGCTCGGCAGGAGCTCCAGGCCGTGCTGTCTACAATACAGGACCTTGATGACAGGATCAAGCAGCAACAGAAGGTCTGACTCTGTTATTAGGTTCCCCTCCTCCAAACCGCCCCCAAACCCCAGAAGTATGGCGCGATTAACTGCGGTCGCTTGCCACTTTTCACAATCTAAATTTCGTCAGATATTACTTTGTCAACAGCG
ASV1003	0	0	0	0	0	0	0	0	0	0	0	0	0	0	0	0	0	0	0	0	0	0	0	0	0	0	0	0	0	0	0	0	0	0	2	0	0	0	0	0	0	0	0	0	0	unassigned	6,923616112	TTAAAGCCTTTATCGACTTTAGCTTGCCTTATATTGGTGGGAGAAGTTGAAGTTCTCGGTTTTGCCTTAACATTAGGTGTATCGCTTATACTCGAAA
ASV1004	0	0	0	0	0	0	0	0	0	0	0	0	0	0	0	0	0	0	0	0	0	0	0	0	0	0	0	0	0	0	0	0	0	0	2	0	0	0	0	0	0	0	0	0	0	unassigned	6,989751174	GTCGCCCAGTTGAAAACCGCCAAAGGTGTGGCCGGCACGGTTACGATCAGCCATTTGCGCGCCCTGCCCGGTTGCATCAACCTGATCGGCCGTGAGGGCCGGGTCTCGCTAGCGCTAGAAGATATTGAGACCGCGACACCCCCCGATGTAGCCGGCTTGATGGCGGCTCTGCGAGCGGTCCGCACCCGGCTGATCCAC
ASV1005	0	0	0	0	0	0	0	0	0	0	0	0	0	0	0	0	0	0	0	0	0	0	0	0	0	0	0	0	0	0	0	0	0	0	2	0	0	0	0	0	0	0	0	0	0	unassigned	13,78157132	ACCCGTCAAATCCAAGGTGGAAACGCTGCTGAGGTTCCAAGCCGATTT
ASV1006	0	0	0	0	0	0	0	0	0	0	0	0	0	0	0	0	0	0	0	0	0	0	0	0	0	0	0	0	0	0	0	0	0	0	0	0	0	0	0	2	0	0	0	0	0	Actinopterygii;Cypriniformes;Cyprinidae;Tinca;tinca;unclassified_tinca	63,47290069	GGTATAAAAATACAAGACGAGAAGACCCTTGGGAGCTTAAGGTACAAAATTCAACCACGTCAAGAAATTCAATAAAAAACAAAAACTTAGTGGATTATGAACTTTTACCTTCGGTTGGGGCGACCGCGGAGTAAAAATTAACCTCCACGACATATAATTTAGAACGACACTTCGAAAACTAAAACATTTACTTTAATGACCCACTAAGTGATCAACGAACCAAGTTA
ASV1007	0	0	0	0	0	0	0	0	0	0	0	0	0	0	0	0	0	0	0	0	0	0	0	0	0	0	0	0	0	0	0	0	0	0	0	0	0	0	0	2	0	0	0	0	0	Actinopterygii;Cypriniformes;Cyprinidae;Tinca;tinca;unclassified_tinca	67,50246982	GGTATAAAAATACAAGACGAGAAGACCCTTGGGAGCTTAAGGTACAAAATTCAACCACGTCAAGAAATTCAATAAAAAACAAAAACTTAGTGGATTATGAACTTTTACCTTCGGTTGGGGCGACCACGGAGGAAAAATTAACCTCCACGACATATAATTTAGAACGACACTTCGAAAACTAAAACATTTACTTTAATGACCCACTAAGTGATCAACGAACCAAGTTA
ASV1008	0	0	0	0	0	0	0	0	0	0	0	0	0	0	0	0	0	0	0	0	0	0	0	0	0	0	0	0	0	0	0	0	0	0	0	0	0	0	0	2	0	0	0	0	0	unassigned	manualy corrected	GAGATAACCATATAAGACGAGAAGACCCTATGGCCATAATTTTAGTTTTCGGTTGGGGCGACCACGGAAGAAAACTCATCCTCCGCGATAGAAAATCTAGAACAACAGTTCAAAACTTAAAACATTTGTTATAGTGACCCACTAAGTGATCAACGAACCAAGTTA
ASV1009	0	0	0	0	0	0	0	0	0	0	0	0	0	0	0	0	0	0	0	0	0	0	0	0	0	0	0	0	0	0	0	0	0	2	0	0	0	0	0	0	0	0	0	0	0	unassigned	12,22956452	AAAGCAGGTCATAGTGATCTTCGTGCACTTTGTGGAAGGTGCCGGACTTAACGGATAAAAGCTA
ASV1010	0	0	0	0	0	0	0	0	0	0	0	0	0	0	0	0	0	0	0	0	0	0	0	0	0	0	0	0	0	0	0	0	0	0	0	0	0	2	0	0	0	0	0	0	0	unassigned	11,33178805	GGCGGGGAGTGGCACGCCCAAGAAATGAGAGACGGGCAGGGGGGTTTTTTAGTACCCCCCTTCCAGAGCCT
ASV1011	0	0	0	0	0	0	0	0	0	0	0	0	0	0	0	0	0	0	0	0	0	0	0	0	0	0	0	0	0	0	0	0	0	0	0	0	0	2	0	0	0	0	0	0	0	unassigned	6,230021497	ATACCGCGCTGCCCTGCGTGCTATCGCCGAGCGCCTCAACAGCTCGGAATTCCGCAAGGGGAACGTGTCAAGGGGGGGAATGTGATCGGCTCGCAAAAAGGTTTGTCGCTGGTTGGGGCGAAAATGGCTATGTCTGCAGCCACACTGGGCGCAGGCGTTTGGGATTGGCCCGCCGCTGTTGCTCGCCCTG
ASV1012	0	0	0	0	0	0	0	0	0	0	0	0	0	0	0	0	0	0	0	0	0	0	0	0	0	0	0	0	0	0	0	0	2	0	0	0	0	0	0	0	0	0	0	0	0	unassigned	5,242484193	GTGCGGGCCCGGGTGATCTCGGCTCGCTCGTTCTGGCGTTGCTTGCGGAAGGTCGTCAGGAGCACGATCCGTCCGTCTTGGGTGAAGCGATAGGTGATGCGGCGGGCCGTCTG
ASV1013	0	0	0	0	0	0	0	0	0	0	0	0	0	0	0	0	0	0	0	0	0	0	0	0	0	0	0	0	0	0	0	0	0	0	0	0	0	0	0	0	0	0	2	0	0	unassigned	5,851401289	TTGTCTGGCGGGCTCGTCGGAGTTCAGCGGAACCGGGTGAACTGCCGTCGGCGAGATCAGGACATCGACATGATCGAATGCTTGCTGCAGCCGCGATGACAAATCCTCCCGGCG
ASV1014	0	0	0	0	0	0	0	0	0	0	0	0	0	0	0	0	0	0	0	0	0	0	0	0	0	0	0	0	0	0	0	0	0	0	0	0	0	0	0	0	0	0	2	0	0	unassigned	6,729212737	GCTATCGCTATCGCTACAGAATCTCGGCCCTGAATTCCGAAGGGGCAGGCACGGTTTCCGCGACCCTCATCGTCACGGTGGGCGAGCCGTTCAAGCCCTTCCGTCCGTTTCGA
ASV1015	0	0	0	0	0	0	0	0	0	0	0	0	0	0	0	0	0	0	0	0	0	0	0	0	0	0	0	0	0	0	0	0	0	0	0	0	0	0	0	0	2	0	0	0	0	unassigned	13,69183328	GATTAGTTTCTAATTCGCCATCCGGCTTAGCCTTGAAAAATCCGGGATCCGGGGCGGTAAAGCCATCCGCTGAAATAAGTTCACTG
ASV1016	0	0	0	0	0	0	0	0	0	0	0	0	0	0	0	0	0	0	0	0	0	0	0	0	0	0	0	0	0	0	0	0	0	0	0	0	0	0	0	0	2	0	0	0	0	unassigned	7,279041526	ATTGCGGTTTTGCAAAAGGCCGGTCTTGCCGATGCCGATGTGCGCATGAAGCAGTATCCACACCAGTTCTCTGGCGGGATGCGCCAGCGCGTGCTGATTGGAATTGGTCTTTCGGCAAATCCAAAGTTGCTAATTGCCGATGAACCAACCAGCG
ASV1017	0	0	0	0	0	0	0	0	0	0	0	0	0	0	0	0	0	0	0	0	0	0	0	0	0	0	0	0	0	0	0	0	0	0	0	0	0	0	0	0	2	0	0	0	0	unassigned	10,67718156	TTGGCGCATAACGGAAATTTTAGCGAAGGTTTAAAAGGAATCCCCGATGATACAACCCAAGACATATTTGACAGTGGCCGATAATTCCGG
ASV1018	0	0	0	0	0	0	0	0	0	0	0	0	0	0	0	0	0	0	0	0	0	0	0	0	0	0	0	0	0	0	0	0	0	0	0	0	0	0	0	0	0	0	0	0	2	unassigned	9,628161266	TCACGAGCTGGCGGATAATTTCCTGCAGGTAGCGACATGATGGCCGCAGCTCTTGCGTATGACACTGGGGCTTTGTTTCCCTCCACTTGCTCCAGTCCAGAACCGCCCCCTCCGCTAACTCCAC
ASV1019	0	0	0	0	0	0	0	0	0	0	0	0	0	0	0	0	0	0	0	0	0	0	0	0	0	0	0	0	0	2	0	0	0	0	0	0	0	0	0	0	0	0	0	0	0	unassigned	4,599437742	ATTGCAGATTCGTCGAGCTCTTTAGGTAGCGGCGCGCAAGCAACTGGAGCGTATTCGACCG
ASV1020	0	0	0	0	0	0	0	0	0	0	0	0	0	0	0	0	0	0	0	0	0	0	0	0	0	0	0	0	0	2	0	0	0	0	0	0	0	0	0	0	0	0	0	0	0	unassigned	58,52933339	GGTATAATTATACAAGACGAGAAGACCCTTTGGAGCTTAAGGTACAAAATTCAACCACGTTAAACGACTCTACATGAAGCAAGAACTTAGTGGCGAATGAAATTTTACCTTCGGTTGGGGCGACCGCGGAGTAAAAATTAACCTCCACGACATATAATTTAGAACGACACTTCGAAAACTAAAACATTTACTTTAATGACCCACTAAGTGATCAACGAACCAAGTTA
ASV1021	0	0	0	0	0	0	0	0	0	0	0	0	0	0	0	0	0	0	0	0	0	0	0	0	0	0	0	0	0	2	0	0	0	0	0	0	0	0	0	0	0	0	0	0	0	unassigned	7,73406678	ACGGGCTGCCTCTTCGAAGATGGGGAGTTCAGGCTTACCCGCAACGACTGGCAGACGTCCCACTGCGGTGTGCACTGCAGAAACAAGTGTTCCGTTTCCGGGAGCAACTCCGCGTGCCACAGGAATAGTCCAGTCCATGTTGGTGGCAA
ASV1022	0	0	0	0	0	0	0	0	0	0	0	0	0	0	0	0	0	0	1	0	0	0	0	0	0	0	0	0	0	0	0	0	0	0	0	0	0	0	0	0	0	0	0	0	0	Actinopterygii;Cypriniformes;Cyprinidae;Carassius;unclassified_Carassius	70,91348325	GGTATAATAATACAAGACGAGAAGACCCTTTGGAGCTTAAGGTACAAAACTCAACCACGTTAAGCAACTCAATAAAAGGTGAAAACTTTGTGGAACATGAGATTTTACCTTCGGTTGGGGCGACCACGGAGGAAAAATTAACCTCCACGACATATAATTTAGAACGACACTTCGAAAACTAAAACATTTACTTTAATGACCCACTAAGTGATCAACGAACCAAGTTA
ASV1023	0	0	0	0	0	0	0	0	0	0	0	0	0	0	0	0	0	0	0	0	0	0	0	0	0	0	1	0	0	0	0	0	0	0	0	0	0	0	0	0	0	0	0	0	0	Actinopterygii;Cypriniformes;Cyprinidae;Gobio;gobio;unclassified_gobio	71,36946876	GGTATAATAATACAAGACAAGAAGACCCTTTGGAGCTTAAGGTACAAAATTCAGCCACGTTAAACAACTCCACAAAAAGCAAAAACTTAGTGGAATATGAAGTTTTACCTTCGGTTGGGGCGACCGCGGAGTAAAAATTAACCTCCACGACATATAATTTAGAACGACACTTCGAAAACTAAAACATTTACTTTAATGACCCACTAAGTGATCAACGAACCAAGTTA
ASV1024	0	0	0	0	0	0	0	0	0	0	0	0	0	0	0	0	0	0	0	0	0	0	0	0	0	0	0	0	0	0	0	0	0	0	0	0	0	0	0	0	0	0	0	0	0	Actinopterygii;Cypriniformes;Cyprinidae;Carassius;unclassified_Carassius	74,82341991	GGTATAATAATACAAGACGAGAAGACCCTTTGGAGCCTAAGGTACAAAACTCAACCACGTTAAGCAACTCAATAAAAAGTGAAAACTTTGTGGAACATGAGATTTTACCTTCGGTTGGGGCGACCACGGAGGAAAAAAGAGCCTCCACGACATATAATTTAGAACGACACTTCGAAAACTAAAACATTTACTTTAATGACCCACTAAGTGATCAACGAACCAAGTTA
ASV1025	0	0	0	0	0	0	0	0	0	0	0	0	0	0	0	0	0	0	0	0	0	0	0	0	0	0	0	0	0	0	0	0	0	0	1	0	0	0	0	0	0	0	0	0	0	unassigned	32,6479709	GGTATAATTATACAAGACGAGAAGACCCTTTGGAGCTTAAGGTACAAAATTCAACCACGTTAAACGACTCTATAGAAAGCAAGAACTTAGTGGCGAATGAAGTTTTACCTTCGGTTGGGGCGACCTTGGAGAACAACAGATCCTCCAAAAACAAGACCACACCTCTTTACTTAGAGCCACCCCTCAAAGTGCTAATAGTGACCAGACCCAATATAATTGATTAATGGACCAAGCTA
ASV1026	0	0	0	0	0	0	0	0	0	0	0	0	0	0	0	0	0	0	0	0	0	0	0	0	0	0	0	0	0	0	0	0	0	0	0	0	0	0	0	1	0	0	0	0	0	unassigned	62,5026872	GGTATAAAAATACAAGACGAGAAGACCCTTTGGAGCTTAAGGTACAAAATTCAACCACGTCAAGAAATCCAATAAAAAACAAAAACCTAGTGGATTATGAACTTTTACCTTCGGTTGGGGCGACCGCGGAGTAAAAATTAACCTCCACGACATATAATTTAGAACGACACTTCGAAAACTAAAACATTTACTTTAATGACCCACTAAGTGATCAACGAACCAAGTTA
ASV1027	0	0	0	0	0	0	0	0	0	0	0	0	0	0	0	0	0	0	0	0	0	0	0	0	0	0	0	0	0	0	0	0	0	0	0	0	0	1	0	0	0	0	0	0	0	Actinopterygii;Cypriniformes;Cyprinidae;unclassified_Cyprinidae	70,78734145	GGTATAAAAATACAAGACGAGAAGACCCTTTGGAGCTTAAGGTACAAAATTCAACCACGTCAAGAAATTCAATAAAAAGTGAAAACTTTGTGGAACATGAGATTTTACCTTCGGTTGGGGCGACCACGGAGGAAAAACAAGCCTCCACGACATATAATTTAGAACGACACTTCGAAAACTAAAACATTTACTTTAATGACCCACTAAGTGATCAACGAACCAAGTTA
ASV1028	0	0	0	0	0	0	0	0	0	0	0	0	0	0	0	0	0	0	0	0	0	0	0	0	0	0	0	0	0	0	0	0	0	0	0	1	0	0	0	0	0	0	0	0	0	Actinopterygii;Cypriniformes;Cyprinidae;Gobio;gobio;unclassified_gobio	72,13564032	GGTATAATAATACAAGACGAGAAGACCCTTTGGAGCTTAAGGTACAAAATTCAGCCACGTTAAACAACTCCACAAAAAGCAAAAACTTAGTGGAATATAAAGTTTTACCTTCGGTTGGGGCGACCGCGGAGTAAAAATTAACCTCCACGACATATAATTTAGAACGACACTTCGAAAACTAAAACATTTACTTTAATGACCCACTAAGTGATCAACGAACCAAGTTA
