# Supplementary material for: Monitoring newt communities in urban area using eDNA metabarcoding
Source: PeerJ. 2021 Nov 26;9:e12357. doi: 10.7717/peerj.12357 (PMC8628619; doi:10.7717/peerj.12357)
Supplement: Supplemental Information 5 [file peerj-09-12357-s005.ods]

## Sheet: Feuil1
TableS4: 16S rRNA gene barcodes sequences with NCBI accession number, corresponding species and sequence length.
NCBI accession number	Species	Sequence length
MW418322.1	Lissotriton vulgaris meridionalis	594 bp
MW418323.1	Lissotriton vulgaris meridionalis	594 bp
MW418324.1	Lissotriton vulgaris meridionalis	594 bp
MW418325.1	Lissotriton vulgaris meridionalis	594 bp
MH818461.1	Lissotriton vulgaris meridionalis	552 bp
MH818462.1	Lissotriton vulgaris meridionalis	552 bp
MW418326.1	Lissotriton vulgaris	596 bp
MH818463.1	Lissotriton vulgaris	554 bp
MH818464.1	Lissotriton vulgaris	554 bp
MW418327.1	Ichthyosaura alpestis	598 bp
MW418328.1	Ichthyosaura alpestis	423 bp
MH818456.1	Ichthyosaura alpestis	554 bp
MH818457.1	Ichthyosaura alpestis	555 bp
MH818458.1	Triturus cristatus	553 bp
MH818459.1	Triturus cristatus	553 bp
MH818460.1	Lissotriton helveticus	554 bp
